# Supplementary material for: Demonstration of disinfection procedure for the development of accurate blood glucose meters in accordance with ISO 15197:2013
Source: PLoS One. 2017 Jul 6;12(7):e0180617. doi: 10.1371/journal.pone.0180617 (PMC5500346; doi:10.1371/journal.pone.0180617)
Supplement: S1 File — (XLS) [file pone.0180617.s001.xls]

## Sheet: raw data
			1st Reference (Plasma)	5131 #A-Lot#1	5131 #B-Lot#1	5131 #C-Lot#1	5131 #A-Lot#2	5131 #B-Lot#2	5131 #C-Lot#2	5131 #A-Lot#3	5131 #B-Lot#3	5131 #C-Lot#3	2nd Reference (plasma)	Reference < 100 mg/dL	Reference > 100 mg/dL	Average of reference (mg/dL)		Sample Concentration Distribution
		No.	Data1	Data2	Data3	Data4	Data5	Data6	Data7	Data8	Data9	Data10	Data11	D11-D1	(Data11-Data1)/Data1	Data1&11Average		Concentration Interval	Glucose concentration mmol/L (mg/dL)	Count of samples	Percentage of samlpes	ISO15197 sec.6.3 Table 3
		001	126	129	128	126	129	128	129	135	128	117	123	-3	-0.0238095	125
		002	200	192	213	183	191	198	186	198	196	203	207	7	0.035	204		1	≤2.77 (≤50)	5	0.05	0.05
		003	206	208	223	204	205	199	202	204	210	221	209	3	0.0145631	208		2	>2.77 to 4.44 (>50 to 80)	15	0.15	0.15
		004	259	258	257	257	253	255	255	257	253	260	256	-3	-0.011583	258		3	>4.44 to 6.66 (>80 to 120)	20	0.2	0.2
		005	83.5	84	85	84	83	84	81	83	85	83	80.9	-2.6	-0.0311377	82		4	>6.66 to 11.10 (>120 to 200)	30	0.3	0.3
		006	379	372	367	372	365	366	370	376	381	383	374	-5	-0.0131926	377		5	>11.10 to 16.65 (>200 to 300)	15	0.15	0.15
		007	122	118	110	109	120	117	118	112	115	115	118	-4	-0.0327869	120		6	>16.65 to 22.20 (>300 to 400)	10	0.1	0.1
		008	164	162	163	166	159	161	160	167	158	164	158	-6	-0.0365854	161		7	>22.20 (>400)	5	0.05	0.05
		009	415	405	398	395	408	398	408	398	402	437	406	-9	-0.0216867	411		Total		100	1	1
		010	86.2	85	84	85	83	84	83	84	84	85	83.7	-2.5	-0.0290023	85
		011	76.6	84	87	79	89	83	83	84	87	84	76.9	0.3	0.00391645	77
		012	288	299	288	286	278	288	290	290	287	283	284	-4	-0.0138889	286
		013	80.5	84	83	85	85	84	85	85	84	84	78.1	-2.4	-0.0298137	79
		014	67.1	70	68	68	70	68	62	71	69	68	66.2	-0.9	-0.0134128	67
		015	275	267	271	274	273	270	270	261	269	269	269	-6	-0.0218182	272
		016	35.5	36	41	37	39	39	40	38	40	35	35.1	-0.4	-0.0112676	35
		017	148	149	148	148	146	148	147	148	145	144	146	-2	-0.0135135	147
		018	219	221	225	219	217	220	221	223	217	218	216	-3	-0.0136986	218
		019	212	213	209	214	209	213	208	219	208	214	207	-5	-0.0235849	210
		020	110	113	108	108	104	106	111	112	108	110	106	-4	-0.0363636	108
		021	85.9	84	80	77	83	76	76	83	73	75	83.2	-2.7	-0.0314319	85
		022	223	220	219	219	221	221	220	228	213	215	220	-3	-0.0134529	222
		023	127	130	131	128	123	137	124	128	128	128	124	-3	-0.023622	126
		024	71	70	75	78	71	71	72	70	69	68	68.8	-2.2	-0.0309859	70
		025	58	51	61	59	50	59	59	59	59	51	58.3	0.3	0.00517241	58
		026	166	151	163	166	166	174	165	164	166	166	163	-3	-0.0180723	165
		027	132	118	134	129	128	126	127	126	125	130	129	-3	-0.0227273	131
		028	254	266	268	254	256	248	253	250	255	264	262	8	0.0314961	258
		029	40.3	44	43	40	46	44	43	44	42	49	41.7	1.4	0.0347395	41
		030	152	165	148	149	157	152	154	150	164	162	158	6	0.0394737	155
		031	187	199	181	179	182	183	189	184	184	199	186	-1	-0.00534759	187
		032	78.8	84	77	76	77	74	78	75	78	82	79.1	0.3	0.00380711	79
		033	166	182	171	170	167	166	168	162	167	179	170	4	0.0240964	168
		034	227	238	218	217	223	217	225	214	225	238	222	-5	-0.0220264	225
		035	124	130	121	123	126	135	122	121	118	127	121	-3	-0.0241935	123
		036	65.1	75	68	63	69	62	63	60	61	62	67.1	2	0.030722	66
		037	99	105	102	99	101	107	103	103	105	106	102	3	0.030303	101
		038	338	332	330	328	332	336	334	335	333	334	332	-6	-0.0177515	335
		039	41.6	36	37	33	32	36	37	37	38	37	39.6	-2	-0.0480769	41
		040	313	290	305	315	299	309	308	298	318	311	307	-6	-0.0191693	310
		041	120	119	112	120	114	122	114	122	122	114	117	-3	-0.025	119
		042	150	145	145	148	148	144	147	146	146	142	148	-2	-0.0133333	149
		043	158	150	156	149	155	154	154	145	153	151	162	4	0.0253165	160
		044	103	119	104	102	110	96	107	102	103	103	106	3	0.0291262	105
		045	134	124	122	128	127	131	128	132	127	116	129	-5	-0.0373134	132
		046	71.3	68	62	74	67	76	70	64	68	65	69.8	-1.5	-0.0210379	71
		047	101	99	92	110	103	105	101	98	105	92	98.7	-2.3	-0.0227723	100
		048	79.2	85	75	75	78	76	79	75	78	76	80.9	1.7	0.0214646	80
		049	467	456	420	437	447	413	450	448	417	450	462	-5	-0.0107066	465
		050	159	176	160	160	161	168	164	161	164	161	164	5	0.0314465	162
		051	412	442	407	404	412	405	409	419	408	439	424	12	0.0291262	418
		052	259	257	230	253	257	254	252	255	255	238	255	-4	-0.015444	257
		053	303	300	296	292	301	297	312	286	300	293	301	-2	-0.00660066	302
		054	63.8	67	66	61	65	60	66	59	63	67	66.1	2.3	0.0360502	65
		055	217	223	217	219	223	216	223	215	228	221	225	8	0.0368664	221
		056	173	179	165	167	170	172	172	168	174	189	177	4	0.0231214	175
		057	110	118	112	112	112	105	115	110	112	121	114	4	0.0363636	112
		058	349	346	338	346	347	352	350	346	337	347	341	-8	-0.0229226	345
		059	65	69	66	65	72	68	67	66	71	71	62.4	-2.6	-0.04	64
		060	198	192	182	198	199	197	193	193	199	201	195	-3	-0.0151515	197
		061	186	195	184	185	195	182	186	186	190	199	190	4	0.0215054	188
		062	345	368	361	334	340	336	339	334	355	364	349	4	0.0115942	347
		063	140	147	145	132	139	129	135	134	134	145	145	5	0.0357143	143
		064	177	166	152	170	165	168	167	172	168	155	172	-5	-0.0282486	175
		065	166	170	158	161	162	162	164	160	162	163	171	5	0.0301205	169
		066	116	126	110	120	119	112	122	124	117	111	114	-2	-0.0172414	115
		067	523	525	485	560	523	496	570	530	544	566	505	-18	-0.0344168	514
		068	363	360	339	369	364	342	366	366	352	335	352	-11	-0.030303	358
		069	160	172	163	161	171	162	164	160	159	161	161	1	0.00625	161
		070	264	286	286	266	273	271	280	267	270	275	268	4	0.0151515	266
		071	114	129	120	119	126	115	122	122	116	127	113	-1	-0.00877193	114
		072	369	406	416	365	392	399	362	391	357	364	372	3	0.00813008	371
		073	117	114	116	102	102	120	106	102	116	112	120	3	0.025641	119
		074	154	167	150	147	152	151	163	153	155	159	160	6	0.038961	157
		075	101	110	95	104	107	103	108	104	99	112	104	3	0.029703	103
		076	156	163	159	154	152	163	153	145	155	155	162	6	0.0384615	159
		077	107	105	100	109	111	115	109	106	115	105	106	-1	-0.00934579	107
		078	46.6	48	43	49	46	46	48	47	45	49	47.2	0.6	0.0128755	47
		079	172	171	173	172	173	174	172	174	171	177	166	-6	-0.0348837	169
		080	109	119	110	117	122	109	112	113	111	118	112	3	0.0275229	111
		081	74.8	73	78	78	79	80	79	75	78	77	73.9	-0.9	-0.0120321	74
		082	49.5	47	49	46	44	46	47	42	45	46	49	-0.5	-0.010101	49
		083	140	147	135	140	134	145	147	132	135	146	138	-2	-0.0142857	139
		084	102	113	112	102	108	103	102	100	96	107	106	4	0.0392157	104
		085	156	165	151	153	152	148	165	152	151	164	162	6	0.0384615	159
		086	74.4	68	63	62	64	62	65	62	64	71	76.3	1.9	0.0255376	75
		087	109	105	105	97	113	98	103	98	104	105	108	-1	-0.00917431	109
		088	389	408	416	378	378	410	383	371	385	378	399	10	0.0257069	394
		089	134	135	142	132	135	142	139	135	131	134	138	4	0.0298507	136
		090	104	100	102	107	109	109	98	106	103	104	102	-2	-0.0192308	103
		091	175	168	168	174	177	175	178	173	172	168	175	0	0	175
		092	464	464	416	459	483	432	462	456	436	461	451	-13	-0.0280172	458
		093	168	159	149	151	162	156	159	149	150	163	170	2	0.0119048	169
		094	78.4	82	80	76	77	75	78	75	78	62	76.4	-2	-0.0255102	77
		095	105	107	119	105	112	106	110	109	117	109	104	-1	-0.00952381	105
		096	388	387	389	385	385	388	389	391	385	393	386	-2	-0.00515464	387
		097	257	257	255	254	254	257	261	254	257	259	257	0	0	257
		098	187	196	182	184	183	179	188	178	187	197	194	7	0.0374332	191
		099	270	291	267	269	271	267	279	267	272	297	271	1	0.0037037	271	MAX	514
		100	73.4	78	80	70	69	73	76	72	61	68	75.9	2.5	0.0340599	75	MIN	35

## Sheet: Accuracy-A
	1st Reference (Plasma)	2nd Reference (plasma)	5131 #A-Lot#1	5131 #A-Lot#2	5131 #A-Lot#3	Average of reference (mg/dL)			Average of reference (mg/dL)	5131 #A		X (mg/dL)	Low acceptance criteria (mg/dL)	High acceptance criteria (mg/dL)	y=x (mg/dL)	y=x (mg/dL)							Data Analysis (with 95% confidence interval)				*每次都要迴歸分析
No.	Data1	Data11	Data2	Data5	Data8	Data1&11 Average		No.	Data1&11Average	data2&5&8		25	10	40	0	0							摘要輸出
1	126	123	129	129	135	125		1	125	129		50	35	65	100	100
2	200	207	192	191	198	204		2	204	192		75	60	90	200	200							迴歸統計
3	206	209	208	205	204	208		3	208	208		100	85	115	300	300							R 的倍數	0.997398
4	259	256	258	253	257	258		4	258	258		125	106.25	143.75	400	400							R 平方	0.994802
5	83.5	80.9	84	83	83	82		5	82	84		150	127.5	172.5	500	500							調整的 R 平方	0.994784
6	379	374	372	365	376	377		6	377	372		175	148.75	201.25	600	600							標準誤	7.83583
7	122	118	118	120	112	120		7	120	118		200	170	230									觀察值個數	300
8	164	158	162	159	167	161		8	161	162		225	191.25	258.75
9	415	406	405	408	398	411		9	411	405		250	212.5	287.5									ANOVA
10	86.2	83.7	85	83	84	85		10	85	85		275	233.75	316.25										自由度	SS	MS	F	顯著值
11	76.6	76.9	84	89	84	77		11	77	84		300	255	345									迴歸	1	3.50165e+06	3.50165e+06	57030	0
12	288	284	299	278	290	286		12	286	299		325	276.25	373.75				Meter-A	Meter-B	Meter-C			殘差	298	18297.3	61.4002
13	80.5	78.1	84	85	85	79		13	79	84		350	297.5	402.5			Slope	1.00155	0.976346	1.00889			總和	299	3.51995e+06
14	67.1	66.2	70	70	71	67		14	67	70		375	318.75	431.25			Intercept	-0.392929	1.98046	-2.06233
15	275	269	267	273	261	272		15	272	267		400	340	460			RSQ	0.994802	0.992523	0.993523				係數	標準誤	t 統計	P-值	下限 95%	上限 95%	下限 95.0%	上限 95.0%
16	35.5	35.1	36	39	38	35		16	35	36		425	361.25	488.75									截距	-0.392929	0.864848	-0.454333	0.64992	-2.09491	1.30905	-2.09491	1.30905
17	148	146	149	146	148	147		17	147	149		450	382.5	517.5									X 變數 1	1.00155	0.00419394	238.81	0	0.993299	1.00981	0.993299	1.00981
18	219	216	221	217	223	218		18	218	221		475	403.75	546.25
19	212	207	213	209	219	210		19	210	213		500	425	575
20	110	106	113	104	112	108		20	108	113		525	446.25	603.75
21	85.9	83.2	84	83	83	85		21	85	84		550	467.5	632.5
22	223	220	220	221	228	222		22	222	220		575	488.75	661.25															Number of samples (n)	300
23	127	124	130	123	128	126		23	126	130		600	510	690															Range of YSI Values (mg/dL)	35	-	514
24	71	68.8	70	71	70	70		24	70	70																			Slope	1.00155
25	58	58.3	51	50	59	58		25	58	51																			Upper 95% CI for slope	1.00981
26	166	163	151	166	164	165		26	165	151																			Lower 95% CI for slope	0.993299
27	132	129	118	128	126	131		27	131	118																			Intercept	-0.392929
28	254	262	266	256	250	258		28	258	266																			Upper 95% CI for intercept	1.30905
29	40.3	41.7	44	46	44	41		29	41	44																			Lower 95% CI for intercept	-2.09491
30	152	158	165	157	150	155		30	155	165																			Standard Error	7.83583
31	187	186	199	182	184	187		31	187	199																			Correlation coefficient (R)	0.997398
32	78.8	79.1	84	77	75	79		32	79	84																			R square (R2)	0.994802
33	166	170	182	167	162	168		33	168	182
34	227	222	238	223	214	225		34	225	238
35	124	121	130	126	121	123		35	123	130
36	65.1	67.1	75	69	60	66		36	66	75
37	99	102	105	101	103	101		37	101	105
38	338	332	332	332	335	335		38	335	332
39	41.6	39.6	36	32	37	41		39	41	36
40	313	307	290	299	298	310		40	310	290
41	120	117	119	114	122	119		41	119	119
42	150	148	145	148	146	149		42	149	145
43	158	162	150	155	145	160		43	160	150
44	103	106	119	110	102	105		44	105	119
45	134	129	124	127	132	132		45	132	124
46	71.3	69.8	68	67	64	71		46	71	68
47	101	98.7	99	103	98	100		47	100	99
48	79.2	80.9	85	78	75	80		48	80	85
49	467	462	456	447	448	465		49	465	456
50	159	164	176	161	161	162		50	162	176
51	412	424	442	412	419	418		51	418	442
52	259	255	257	257	255	257		52	257	257
53	303	301	300	301	286	302		53	302	300
54	63.8	66.1	67	65	59	65		54	65	67
55	217	225	223	223	215	221		55	221	223
56	173	177	179	170	168	175		56	175	179
57	110	114	118	112	110	112		57	112	118
58	349	341	346	347	346	345		58	345	346
59	65	62.4	69	72	66	64		59	64	69
60	198	195	192	199	193	197		60	197	192
61	186	190	195	195	186	188		61	188	195
62	345	349	368	340	334	347		62	347	368
63	140	145	147	139	134	143		63	143	147
64	177	172	166	165	172	175		64	175	166
65	166	171	170	162	160	169		65	169	170
66	116	114	126	119	124	115		66	115	126
67	523	505	525	523	530	514		67	514	525
68	363	352	360	364	366	358		68	358	360
69	160	161	172	171	160	161		69	161	172
70	264	268	286	273	267	266		70	266	286
71	114	113	129	126	122	114		71	114	129
72	369	372	406	392	391	371		72	371	406
73	117	120	114	102	102	119		73	119	114
74	154	160	167	152	153	157		74	157	167
75	101	104	110	107	104	103		75	103	110
76	156	162	163	152	145	159		76	159	163
77	107	106	105	111	106	107		77	107	105
78	46.6	47.2	48	46	47	47		78	47	48
79	172	166	171	173	174	169		79	169	171
80	109	112	119	122	113	111		80	111	119
81	74.8	73.9	73	79	75	74		81	74	73
82	49.5	49	47	44	42	49		82	49	47
83	140	138	147	134	132	139		83	139	147
84	102	106	113	108	100	104		84	104	113
85	156	162	165	152	152	159		85	159	165
86	74.4	76.3	68	64	62	75		86	75	68
87	109	108	105	113	98	109		87	109	105
88	389	399	408	378	371	394		88	394	408
89	134	138	135	135	135	136		89	136	135
90	104	102	100	109	106	103		90	103	100
91	175	175	168	177	173	175		91	175	168
92	464	451	464	483	456	458		92	458	464
93	168	170	159	162	149	169		93	169	159
94	78.4	76.4	82	77	75	77		94	77	82
95	105	104	107	112	109	105		95	105	107
96	388	386	387	385	391	387		96	387	387
97	257	257	257	254	254	257		97	257	257
98	187	194	196	183	178	191		98	191	196
99	270	271	291	271	267	271		99	271	291
100	73.4	75.9	78	69	72	75		100	75	78
								1	125	129
								2	204	191
								3	208	205
								4	258	253
								5	82	83
								6	377	365
								7	120	120
								8	161	159
								9	411	408
								10	85	83
								11	77	89
								12	286	278
								13	79	85
								14	67	70
								15	272	273
								16	35	39
								17	147	146
								18	218	217
								19	210	209
								20	108	104
								21	85	83
								22	222	221
								23	126	123
								24	70	71
								25	58	50
								26	165	166
								27	131	128
								28	258	256
								29	41	46
								30	155	157
								31	187	182
								32	79	77
								33	168	167
								34	225	223
								35	123	126
								36	66	69
								37	101	101
								38	335	332
								39	41	32
								40	310	299
								41	119	114
								42	149	148
								43	160	155
								44	105	110
								45	132	127
								46	71	67
								47	100	103
								48	80	78
								49	465	447
								50	162	161
								51	418	412
								52	257	257
								53	302	301
								54	65	65
								55	221	223
								56	175	170
								57	112	112
								58	345	347
								59	64	72
								60	197	199
								61	188	195
								62	347	340
								63	143	139
								64	175	165
								65	169	162
								66	115	119
								67	514	523
								68	358	364
								69	161	171
								70	266	273
								71	114	126
								72	371	392
								73	119	102
								74	157	152
								75	103	107
								76	159	152
								77	107	111
								78	47	46
								79	169	173
								80	111	122
								81	74	79
								82	49	44
								83	139	134
								84	104	108
								85	159	152
								86	75	64
								87	109	113
								88	394	378
								89	136	135
								90	103	109
								91	175	177
								92	458	483
								93	169	162
								94	77	77
								95	105	112
								96	387	385
								97	257	254
								98	191	183
								99	271	271
								100	75	69
								1	125	135
								2	204	198
								3	208	204
								4	258	257
								5	82	83
								6	377	376
								7	120	112
								8	161	167
								9	411	398
								10	85	84
								11	77	84
								12	286	290
								13	79	85
								14	67	71
								15	272	261
								16	35	38
								17	147	148
								18	218	223
								19	210	219
								20	108	112
								21	85	83
								22	222	228
								23	126	128
								24	70	70
								25	58	59
								26	165	164
								27	131	126
								28	258	250
								29	41	44
								30	155	150
								31	187	184
								32	79	75
								33	168	162
								34	225	214
								35	123	121
								36	66	60
								37	101	103
								38	335	335
								39	41	37
								40	310	298
								41	119	122
								42	149	146
								43	160	145
								44	105	102
								45	132	132
								46	71	64
								47	100	98
								48	80	75
								49	465	448
								50	162	161
								51	418	419
								52	257	255
								53	302	286
								54	65	59
								55	221	215
								56	175	168
								57	112	110
								58	345	346
								59	64	66
								60	197	193
								61	188	186
								62	347	334
								63	143	134
								64	175	172
								65	169	160
								66	115	124
								67	514	530
								68	358	366
								69	161	160
								70	266	267
								71	114	122
								72	371	391
								73	119	102
								74	157	153
								75	103	104
								76	159	145
								77	107	106
								78	47	47
								79	169	174
								80	111	113
								81	74	75
								82	49	42
								83	139	132
								84	104	100
								85	159	152
								86	75	62
								87	109	98
								88	394	371
								89	136	135
								90	103	106
								91	175	173
								92	458	456
								93	169	149
								94	77	75
								95	105	109
								96	387	391
								97	257	254
								98	191	178
								99	271	267
								100	75	72

## Sheet: Accuracy-B
	1st Reference (Plasma)	2nd Reference (plasma)	5131 #B-Lot#1	5131 #B-Lot#2	5131 #B-Lot#3	Average of reference (mg/dL)			Average of reference (mg/dL)	5131 #B		X (mg/dL)	Low acceptance criteria (mg/dL)	High acceptance criteria (mg/dL)	y=x (mg/dL)	y=x (mg/dL)							Data Analysis (with 95% confidence interval)				*每次都要迴歸分析
No.	Data1	Data11	Data3	Data6	Data9	Data1&11 Average		No.	Data1&11 Average	data3&6&9		25	10	40	0	0							摘要輸出
1	126	123	128	128	128	125		1	125	128		50	35	65	100	100
2	200	207	213	198	196	204		2	204	213		75	60	90	200	200							迴歸統計
3	206	209	223	199	210	208		3	208	223		100	85	115	300	300							R 的倍數	0.996254
4	259	256	257	255	253	258		4	258	257		125	106.25	143.75	400	400							R 平方	0.992523
5	83.5	80.9	85	84	85	82		5	82	85		150	127.5	172.5	500	500							調整的 R 平方	0.992498
6	379	374	367	366	381	377		6	377	367		175	148.75	201.25	600	600							標準誤	9.17184
7	122	118	110	117	115	120		7	120	110		200	170	230									觀察值個數	300
8	164	158	163	161	158	161		8	161	163		225	191.25	258.75
9	415	406	398	398	402	411		9	411	398		250	212.5	287.5									ANOVA
10	86.2	83.7	84	84	84	85		10	85	84		275	233.75	316.25										自由度	SS	MS	F	顯著值
11	76.6	76.9	87	83	87	77		11	77	87		300	255	345									迴歸	1	3.32761e+06	3.32761e+06	39556.7	0
12	288	284	288	288	287	286		12	286	288		325	276.25	373.75				Meter-A	Meter-B	Meter-C			殘差	298	25068.5	84.1226
13	80.5	78.1	83	84	84	79		13	79	83		350	297.5	402.5			Slope	1.00155	0.976346	1.00889			總和	299	3.35268e+06
14	67.1	66.2	68	68	69	67		14	67	68		375	318.75	431.25			Intercept	-0.392929	1.98046	-2.06233
15	275	269	271	270	269	272		15	272	271		400	340	460			RSQ	0.994802	0.992523	0.993523				係數	標準誤	t 統計	P-值	下限 95%	上限 95%	下限 95.0%	上限 95.0%
16	35.5	35.1	41	39	40	35		16	35	41		425	361.25	488.75									截距	1.98046	1.0123	1.95639	0.0513529	-0.0117074	3.97264	-0.0117074	3.97264
17	148	146	148	148	145	147		17	147	148		450	382.5	517.5									X 變數 1	0.976346	0.00490901	198.889	0	0.966686	0.986007	0.966686	0.986007
18	219	216	225	220	217	218		18	218	225		475	403.75	546.25
19	212	207	209	213	208	210		19	210	209		500	425	575
20	110	106	108	106	108	108		20	108	108		525	446.25	603.75
21	85.9	83.2	80	76	73	85		21	85	80		550	467.5	632.5
22	223	220	219	221	213	222		22	222	219		575	488.75	661.25															Number of samples (n)	300
23	127	124	131	137	128	126		23	126	131		600	510	690															Range of YSI Values (mg/dL)	35	-	514
24	71	68.8	75	71	69	70		24	70	75																			Slope	0.976346
25	58	58.3	61	59	59	58		25	58	61																			Upper 95% CI for slope	0.986007
26	166	163	163	174	166	165		26	165	163																			Lower 95% CI for slope	0.966686
27	132	129	134	126	125	131		27	131	134																			Intercept	1.98046
28	254	262	268	248	255	258		28	258	268																			Upper 95% CI for intercept	3.97264
29	40.3	41.7	43	44	42	41		29	41	43																			Lower 95% CI for intercept	-0.0117074
30	152	158	148	152	164	155		30	155	148																			Standard Error	9.17184
31	187	186	181	183	184	187		31	187	181																			Correlation coefficient (R)	0.996254
32	78.8	79.1	77	74	78	79		32	79	77																			R square (R2)	0.992523
33	166	170	171	166	167	168		33	168	171
34	227	222	218	217	225	225		34	225	218
35	124	121	121	135	118	123		35	123	121
36	65.1	67.1	68	62	61	66		36	66	68
37	99	102	102	107	105	101		37	101	102
38	338	332	330	336	333	335		38	335	330
39	41.6	39.6	37	36	38	41		39	41	37
40	313	307	305	309	318	310		40	310	305
41	120	117	112	122	122	119		41	119	112
42	150	148	145	144	146	149		42	149	145
43	158	162	156	154	153	160		43	160	156
44	103	106	104	96	103	105		44	105	104
45	134	129	122	131	127	132		45	132	122
46	71.3	69.8	62	76	68	71		46	71	62
47	101	98.7	92	105	105	100		47	100	92
48	79.2	80.9	75	76	78	80		48	80	75
49	467	462	420	413	417	465		49	465	420
50	159	164	160	168	164	162		50	162	160
51	412	424	407	405	408	418		51	418	407
52	259	255	230	254	255	257		52	257	230
53	303	301	296	297	300	302		53	302	296
54	63.8	66.1	66	60	63	65		54	65	66
55	217	225	217	216	228	221		55	221	217
56	173	177	165	172	174	175		56	175	165
57	110	114	112	105	112	112		57	112	112
58	349	341	338	352	337	345		58	345	338
59	65	62.4	66	68	71	64		59	64	66
60	198	195	182	197	199	197		60	197	182
61	186	190	184	182	190	188		61	188	184
62	345	349	361	336	355	347		62	347	361
63	140	145	145	129	134	143		63	143	145
64	177	172	152	168	168	175		64	175	152
65	166	171	158	162	162	169		65	169	158
66	116	114	110	112	117	115		66	115	110
67	523	505	485	496	544	514		67	514	485
68	363	352	339	342	352	358		68	358	339
69	160	161	163	162	159	161		69	161	163
70	264	268	286	271	270	266		70	266	286
71	114	113	120	115	116	114		71	114	120
72	369	372	416	399	357	371		72	371	416
73	117	120	116	120	116	119		73	119	116
74	154	160	150	151	155	157		74	157	150
75	101	104	95	103	99	103		75	103	95
76	156	162	159	163	155	159		76	159	159
77	107	106	100	115	115	107		77	107	100
78	46.6	47.2	43	46	45	47		78	47	43
79	172	166	173	174	171	169		79	169	173
80	109	112	110	109	111	111		80	111	110
81	74.8	73.9	78	80	78	74		81	74	78
82	49.5	49	49	46	45	49		82	49	49
83	140	138	135	145	135	139		83	139	135
84	102	106	112	103	96	104		84	104	112
85	156	162	151	148	151	159		85	159	151
86	74.4	76.3	63	62	64	75		86	75	63
87	109	108	105	98	104	109		87	109	105
88	389	399	416	410	385	394		88	394	416
89	134	138	142	142	131	136		89	136	142
90	104	102	102	109	103	103		90	103	102
91	175	175	168	175	172	175		91	175	168
92	464	451	416	432	436	458		92	458	416
93	168	170	149	156	150	169		93	169	149
94	78.4	76.4	80	75	78	77		94	77	80
95	105	104	119	106	117	105		95	105	119
96	388	386	389	388	385	387		96	387	389
97	257	257	255	257	257	257		97	257	255
98	187	194	182	179	187	191		98	191	182
99	270	271	267	267	272	271		99	271	267
100	73.4	75.9	80	73	61	75		100	75	80
								1	125	128
								2	204	198
								3	208	199
								4	258	255
								5	82	84
								6	377	366
								7	120	117
								8	161	161
								9	411	398
								10	85	84
								11	77	83
								12	286	288
								13	79	84
								14	67	68
								15	272	270
								16	35	39
								17	147	148
								18	218	220
								19	210	213
								20	108	106
								21	85	76
								22	222	221
								23	126	137
								24	70	71
								25	58	59
								26	165	174
								27	131	126
								28	258	248
								29	41	44
								30	155	152
								31	187	183
								32	79	74
								33	168	166
								34	225	217
								35	123	135
								36	66	62
								37	101	107
								38	335	336
								39	41	36
								40	310	309
								41	119	122
								42	149	144
								43	160	154
								44	105	96
								45	132	131
								46	71	76
								47	100	105
								48	80	76
								49	465	413
								50	162	168
								51	418	405
								52	257	254
								53	302	297
								54	65	60
								55	221	216
								56	175	172
								57	112	105
								58	345	352
								59	64	68
								60	197	197
								61	188	182
								62	347	336
								63	143	129
								64	175	168
								65	169	162
								66	115	112
								67	514	496
								68	358	342
								69	161	162
								70	266	271
								71	114	115
								72	371	399
								73	119	120
								74	157	151
								75	103	103
								76	159	163
								77	107	115
								78	47	46
								79	169	174
								80	111	109
								81	74	80
								82	49	46
								83	139	145
								84	104	103
								85	159	148
								86	75	62
								87	109	98
								88	394	410
								89	136	142
								90	103	109
								91	175	175
								92	458	432
								93	169	156
								94	77	75
								95	105	106
								96	387	388
								97	257	257
								98	191	179
								99	271	267
								100	75	73
								1	125	128
								2	204	196
								3	208	210
								4	258	253
								5	82	85
								6	377	381
								7	120	115
								8	161	158
								9	411	402
								10	85	84
								11	77	87
								12	286	287
								13	79	84
								14	67	69
								15	272	269
								16	35	40
								17	147	145
								18	218	217
								19	210	208
								20	108	108
								21	85	73
								22	222	213
								23	126	128
								24	70	69
								25	58	59
								26	165	166
								27	131	125
								28	258	255
								29	41	42
								30	155	164
								31	187	184
								32	79	78
								33	168	167
								34	225	225
								35	123	118
								36	66	61
								37	101	105
								38	335	333
								39	41	38
								40	310	318
								41	119	122
								42	149	146
								43	160	153
								44	105	103
								45	132	127
								46	71	68
								47	100	105
								48	80	78
								49	465	417
								50	162	164
								51	418	408
								52	257	255
								53	302	300
								54	65	63
								55	221	228
								56	175	174
								57	112	112
								58	345	337
								59	64	71
								60	197	199
								61	188	190
								62	347	355
								63	143	134
								64	175	168
								65	169	162
								66	115	117
								67	514	544
								68	358	352
								69	161	159
								70	266	270
								71	114	116
								72	371	357
								73	119	116
								74	157	155
								75	103	99
								76	159	155
								77	107	115
								78	47	45
								79	169	171
								80	111	111
								81	74	78
								82	49	45
								83	139	135
								84	104	96
								85	159	151
								86	75	64
								87	109	104
								88	394	385
								89	136	131
								90	103	103
								91	175	172
								92	458	436
								93	169	150
								94	77	78
								95	105	117
								96	387	385
								97	257	257
								98	191	187
								99	271	272
								100	75	61

## Sheet: Accuracy-C
	1st Reference (Plasma)	2nd Reference (plasma)	5131 #C-Lot#1	5131 #C-Lot#2	5131 #C-Lot#3	Average of reference (mg/dL)			Average of reference (mg/dL)	5131 #C		X (mg/dL)	Low acceptance criteria (mg/dL)	High acceptance criteria (mg/dL)	y=x (mg/dL)	y=x (mg/dL)							Data Analysis (with 95% confidence interval)				*每次都要迴歸分析
No.	Data1	Data11	Data4	Data7	Data10	Data1&11 Average		No.	Data1&11 Average	data4&7&10		25	10	40	0	0							摘要輸出
1	126	123	126	129	117	125		1	125	126		50	35	65	100	100
2	200	207	183	186	203	204		2	204	183		75	60	90	200	200							迴歸統計
3	206	209	204	202	221	208		3	208	204		100	85	115	300	300							R 的倍數	0.996756
4	259	256	257	255	260	258		4	258	257		125	106.25	143.75	400	400							R 平方	0.993523
5	83.5	80.9	84	81	83	82		5	82	84		150	127.5	172.5	500	500							調整的 R 平方	0.993501
6	379	374	372	370	383	377		6	377	372		175	148.75	201.25	600	600							標準誤	8.81677
7	122	118	109	118	115	120		7	120	109		200	170	230									觀察值個數	300
8	164	158	166	160	164	161		8	161	166		225	191.25	258.75
9	415	406	395	408	437	411		9	411	395		250	212.5	287.5									ANOVA
10	86.2	83.7	85	83	85	85		10	85	85		275	233.75	316.25										自由度	SS	MS	F	顯著值
11	76.6	76.9	79	83	84	77		11	77	79		300	255	345									迴歸	1	3.55314e+06	3.55314e+06	45708.2	0
12	288	284	286	290	283	286		12	286	286		325	276.25	373.75				Meter-A	Meter-B	Meter-C	Mean	SD	殘差	298	23165.1	77.7354
13	80.5	78.1	85	85	84	79		13	79	85		350	297.5	402.5			Slope	1.00155	0.976346	1.00889	0.995596	0.0170697	總和	299	3.57631e+06
14	67.1	66.2	68	62	68	67		14	67	68		375	318.75	431.25			Intercept	-0.392929	1.98046	-2.06233	-0.158265	2.03159
15	275	269	274	270	269	272		15	272	274		400	340	460			RSQ	0.994802	0.992523	0.993523	0.993616	0.00114235		係數	標準誤	t 統計	P-值	下限 95%	上限 95%	下限 95.0%	上限 95.0%
16	35.5	35.1	37	40	35	35		16	35	37		425	361.25	488.75									截距	-2.06233	0.973115	-2.11931	0.0348912	-3.97738	-0.147282	-3.97738	-0.147282
17	148	146	148	147	144	147		17	147	148		450	382.5	517.5									X 變數 1	1.00889	0.00471897	213.795	0	0.999603	1.01818	0.999603	1.01818
18	219	216	219	221	218	218		18	218	219		475	403.75	546.25
19	212	207	214	208	214	210		19	210	214		500	425	575
20	110	106	108	111	110	108		20	108	108		525	446.25	603.75
21	85.9	83.2	77	76	75	85		21	85	77		550	467.5	632.5
22	223	220	219	220	215	222		22	222	219		575	488.75	661.25															Number of samples (n)	300
23	127	124	128	124	128	126		23	126	128		600	510	690															Range of YSI Values (mg/dL)	35	-	514
24	71	68.8	78	72	68	70		24	70	78																			Slope	1.00889
25	58	58.3	59	59	51	58		25	58	59																			Upper 95% CI for slope	1.01818
26	166	163	166	165	166	165		26	165	166																			Lower 95% CI for slope	0.999603
27	132	129	129	127	130	131		27	131	129																			Intercept	-2.06233
28	254	262	254	253	264	258		28	258	254																			Upper 95% CI for intercept	-0.147282
29	40.3	41.7	40	43	49	41		29	41	40																			Lower 95% CI for intercept	-3.97738
30	152	158	149	154	162	155		30	155	149																			Standard Error	8.81677
31	187	186	179	189	199	187		31	187	179																			Correlation coefficient (R)	0.996756
32	78.8	79.1	76	78	82	79		32	79	76																			R square (R2)	0.993523
33	166	170	170	168	179	168		33	168	170
34	227	222	217	225	238	225		34	225	217
35	124	121	123	122	127	123		35	123	123
36	65.1	67.1	63	63	62	66		36	66	63
37	99	102	99	103	106	101		37	101	99
38	338	332	328	334	334	335		38	335	328
39	41.6	39.6	33	37	37	41		39	41	33
40	313	307	315	308	311	310		40	310	315
41	120	117	120	114	114	119		41	119	120
42	150	148	148	147	142	149		42	149	148
43	158	162	149	154	151	160		43	160	149
44	103	106	102	107	103	105		44	105	102
45	134	129	128	128	116	132		45	132	128
46	71.3	69.8	74	70	65	71		46	71	74
47	101	98.7	110	101	92	100		47	100	110
48	79.2	80.9	75	79	76	80		48	80	75
49	467	462	437	450	450	465		49	465	437
50	159	164	160	164	161	162		50	162	160
51	412	424	404	409	439	418		51	418	404
52	259	255	253	252	238	257		52	257	253
53	303	301	292	312	293	302		53	302	292
54	63.8	66.1	61	66	67	65		54	65	61
55	217	225	219	223	221	221		55	221	219
56	173	177	167	172	189	175		56	175	167
57	110	114	112	115	121	112		57	112	112
58	349	341	346	350	347	345		58	345	346
59	65	62.4	65	67	71	64		59	64	65
60	198	195	198	193	201	197		60	197	198
61	186	190	185	186	199	188		61	188	185
62	345	349	334	339	364	347		62	347	334
63	140	145	132	135	145	143		63	143	132
64	177	172	170	167	155	175		64	175	170
65	166	171	161	164	163	169		65	169	161
66	116	114	120	122	111	115		66	115	120
67	523	505	560	570	566	514		67	514	560
68	363	352	369	366	335	358		68	358	369
69	160	161	161	164	161	161		69	161	161
70	264	268	266	280	275	266		70	266	266
71	114	113	119	122	127	114		71	114	119
72	369	372	365	362	364	371		72	371	365
73	117	120	102	106	112	119		73	119	102
74	154	160	147	163	159	157		74	157	147
75	101	104	104	108	112	103		75	103	104
76	156	162	154	153	155	159		76	159	154
77	107	106	109	109	105	107		77	107	109
78	46.6	47.2	49	48	49	47		78	47	49
79	172	166	172	172	177	169		79	169	172
80	109	112	117	112	118	111		80	111	117
81	74.8	73.9	78	79	77	74		81	74	78
82	49.5	49	46	47	46	49		82	49	46
83	140	138	140	147	146	139		83	139	140
84	102	106	102	102	107	104		84	104	102
85	156	162	153	165	164	159		85	159	153
86	74.4	76.3	62	65	71	75		86	75	62
87	109	108	97	103	105	109		87	109	97
88	389	399	378	383	378	394		88	394	378
89	134	138	132	139	134	136		89	136	132
90	104	102	107	98	104	103		90	103	107
91	175	175	174	178	168	175		91	175	174
92	464	451	459	462	461	458		92	458	459
93	168	170	151	159	163	169		93	169	151
94	78.4	76.4	76	78	62	77		94	77	76
95	105	104	105	110	109	105		95	105	105
96	388	386	385	389	393	387		96	387	385
97	257	257	254	261	259	257		97	257	254
98	187	194	184	188	197	191		98	191	184
99	270	271	269	279	297	271		99	271	269
100	73.4	75.9	70	76	68	75		100	75	70
								1	125	129
								2	204	186
								3	208	202
								4	258	255
								5	82	81
								6	377	370
								7	120	118
								8	161	160
								9	411	408
								10	85	83
								11	77	83
								12	286	290
								13	79	85
								14	67	62
								15	272	270
								16	35	40
								17	147	147
								18	218	221
								19	210	208
								20	108	111
								21	85	76
								22	222	220
								23	126	124
								24	70	72
								25	58	59
								26	165	165
								27	131	127
								28	258	253
								29	41	43
								30	155	154
								31	187	189
								32	79	78
								33	168	168
								34	225	225
								35	123	122
								36	66	63
								37	101	103
								38	335	334
								39	41	37
								40	310	308
								41	119	114
								42	149	147
								43	160	154
								44	105	107
								45	132	128
								46	71	70
								47	100	101
								48	80	79
								49	465	450
								50	162	164
								51	418	409
								52	257	252
								53	302	312
								54	65	66
								55	221	223
								56	175	172
								57	112	115
								58	345	350
								59	64	67
								60	197	193
								61	188	186
								62	347	339
								63	143	135
								64	175	167
								65	169	164
								66	115	122
								67	514	570
								68	358	366
								69	161	164
								70	266	280
								71	114	122
								72	371	362
								73	119	106
								74	157	163
								75	103	108
								76	159	153
								77	107	109
								78	47	48
								79	169	172
								80	111	112
								81	74	79
								82	49	47
								83	139	147
								84	104	102
								85	159	165
								86	75	65
								87	109	103
								88	394	383
								89	136	139
								90	103	98
								91	175	178
								92	458	462
								93	169	159
								94	77	78
								95	105	110
								96	387	389
								97	257	261
								98	191	188
								99	271	279
								100	75	76
								1	125	117
								2	204	203
								3	208	221
								4	258	260
								5	82	83
								6	377	383
								7	120	115
								8	161	164
								9	411	437
								10	85	85
								11	77	84
								12	286	283
								13	79	84
								14	67	68
								15	272	269
								16	35	35
								17	147	144
								18	218	218
								19	210	214
								20	108	110
								21	85	75
								22	222	215
								23	126	128
								24	70	68
								25	58	51
								26	165	166
								27	131	130
								28	258	264
								29	41	49
								30	155	162
								31	187	199
								32	79	82
								33	168	179
								34	225	238
								35	123	127
								36	66	62
								37	101	106
								38	335	334
								39	41	37
								40	310	311
								41	119	114
								42	149	142
								43	160	151
								44	105	103
								45	132	116
								46	71	65
								47	100	92
								48	80	76
								49	465	450
								50	162	161
								51	418	439
								52	257	238
								53	302	293
								54	65	67
								55	221	221
								56	175	189
								57	112	121
								58	345	347
								59	64	71
								60	197	201
								61	188	199
								62	347	364
								63	143	145
								64	175	155
								65	169	163
								66	115	111
								67	514	566
								68	358	335
								69	161	161
								70	266	275
								71	114	127
								72	371	364
								73	119	112
								74	157	159
								75	103	112
								76	159	155
								77	107	105
								78	47	49
								79	169	177
								80	111	118
								81	74	77
								82	49	46
								83	139	146
								84	104	107
								85	159	164
								86	75	71
								87	109	105
								88	394	378
								89	136	134
								90	103	104
								91	175	168
								92	458	461
								93	169	163
								94	77	62
								95	105	109
								96	387	393
								97	257	259
								98	191	197
								99	271	297
								100	75	68

## Sheet: difference chart 
	1st Reference (Plasma)	2nd Reference (plasma)	5131 #A-Lot#1	5131 #B-Lot#1	5131 #C-Lot#1	5131 #A-Lot#2	5131 #B-Lot#2	5131 #C-Lot#2	5131 #A-Lot#3	5131 #B-Lot#3	5131 #C-Lot#3	Average of reference (mg/dL)			Average of reference (mg/dL)	5131	Difference (mg/dL) (Meter-Average of Reference)	Ratio	classification			X (mg/dL)	Low difference (mg/dL)	High difference (mg/dL)
No.	Data1	Data11	Data2	Data3	Data4	Data5	Data6	Data7	Data8	Data9	Data10	Data1&11 Average		No.	Data1&11 Average	Data2~10	(Data2~10)-(Data1&11 Average)	Difference/Average of reference	reference<100 mg/dl : ±5,±10,±15mg/dl reference≧100 mg/dl : ±5,±10,±15%	double check點		25	-15	15
1	126	123	129	128	126	129	128	129	135	128	117	125		Data2	125	129	4	0.032	±5%	±5%	<100 mg/dL	50	-15	15
2	200	207	192	213	183	191	198	186	198	196	203	204		2	204	192	-12	-0.0588235	±10%	±10%	±5mg/dL	75	-15	15
3	206	209	208	223	204	205	199	202	204	210	221	208		3	208	208	0	0	±5%	±5%	±10mg/dL	100	-15	15
4	259	256	258	257	257	253	255	255	257	253	260	258		4	258	258	0	0	±5%	±5%	±15mg/dL	125	-18.75	18.75
5	83.5	80.9	84	85	84	83	84	81	83	85	83	82		5	82	84	2	0.0243902	±5mg/dL	±5mg/dL	＞15mg/dL,＜-15mg/dL	150	-22.5	22.5
6	379	374	372	367	372	365	366	370	376	381	383	377		6	377	372	-5	-0.0132626	±5%	±5%		175	-26.25	26.25
7	122	118	118	110	109	120	117	118	112	115	115	120		7	120	118	-2	-0.0166667	±5%	±5%	≧100 mg/dL	200	-30	30
8	164	158	162	163	166	159	161	160	167	158	164	161		8	161	162	1	0.00621118	±5%	±5%	±5%	225	-33.75	33.75
9	415	406	405	398	395	408	398	408	398	402	437	411		9	411	405	-6	-0.0145985	±5%	±5%	±10%	250	-37.5	37.5
10	86.2	83.7	85	84	85	83	84	83	84	84	85	85		10	85	85	0	0	±5mg/dL	±5mg/dL	±15%	275	-41.25	41.25
11	76.6	76.9	84	87	79	89	83	83	84	87	84	77		11	77	84	7	0.0909091	±10mg/dL	±10mg/dL	＞15%,＜-15%	300	-45	45
12	288	284	299	288	286	278	288	290	290	287	283	286		12	286	299	13	0.0454545	±5%	±5%		325	-48.75	48.75
13	80.5	78.1	84	83	85	85	84	85	85	84	84	79		13	79	84	5	0.0632911	±5mg/dL	±5mg/dL		350	-52.5	52.5
14	67.1	66.2	70	68	68	70	68	62	71	69	68	67		14	67	70	3	0.0447761	±5mg/dL	±5mg/dL		375	-56.25	56.25
15	275	269	267	271	274	273	270	270	261	269	269	272		15	272	267	-5	-0.0183824	±5%	±5%		400	-60	60
16	35.5	35.1	36	41	37	39	39	40	38	40	35	35		16	35	36	1	0.0285714	±5mg/dL	±5mg/dL		425	-63.75	63.75
17	148	146	149	148	148	146	148	147	148	145	144	147		17	147	149	2	0.0136054	±5%	±5%		450	-67.5	67.5
18	219	216	221	225	219	217	220	221	223	217	218	218		18	218	221	3	0.0137615	±5%	±5%		475	-71.25	71.25
19	212	207	213	209	214	209	213	208	219	208	214	210		19	210	213	3	0.0142857	±5%	±5%		500	-75	75
20	110	106	113	108	108	104	106	111	112	108	110	108		20	108	113	5	0.0462963	±5%	±5%		525	-78.75	78.75
21	85.9	83.2	84	80	77	83	76	76	83	73	75	85		21	85	84	-1	-0.0117647	±5mg/dL	±5mg/dL		550	-82.5	82.5
22	223	220	220	219	219	221	221	220	228	213	215	222		22	222	220	-2	-0.00900901	±5%	±5%		575	-86.25	86.25
23	127	124	130	131	128	123	137	124	128	128	128	126		23	126	130	4	0.031746	±5%	±5%		600	-90	90
24	71	68.8	70	75	78	71	71	72	70	69	68	70		24	70	70	0	0	±5mg/dL	±5mg/dL
25	58	58.3	51	61	59	50	59	59	59	59	51	58		25	58	51	-7	-0.12069	±10mg/dL	±10mg/dL
26	166	163	151	163	166	166	174	165	164	166	166	165		26	165	151	-14	-0.0848485	±10%	±10%
27	132	129	118	134	129	128	126	127	126	125	130	131		27	131	118	-13	-0.0992366	±10%	±10%
28	254	262	266	268	254	256	248	253	250	255	264	258		28	258	266	8	0.0310078	±5%	±5%
29	40.3	41.7	44	43	40	46	44	43	44	42	49	41		29	41	44	3	0.0731707	±5mg/dL	±5mg/dL
30	152	158	165	148	149	157	152	154	150	164	162	155		30	155	165	10	0.0645161	±10%	±10%
31	187	186	199	181	179	182	183	189	184	184	199	187		31	187	199	12	0.0641711	±10%	±10%
32	78.8	79.1	84	77	76	77	74	78	75	78	82	79		32	79	84	5	0.0632911	±5mg/dL	±5mg/dL
33	166	170	182	171	170	167	166	168	162	167	179	168		33	168	182	14	0.0833333	±10%	±10%
34	227	222	238	218	217	223	217	225	214	225	238	225		34	225	238	13	0.0577778	±10%	±10%
35	124	121	130	121	123	126	135	122	121	118	127	123		35	123	130	7	0.0569106	±10%	±10%
36	65.1	67.1	75	68	63	69	62	63	60	61	62	66		36	66	75	9	0.136364	±10mg/dL	±10mg/dL
37	99	102	105	102	99	101	107	103	103	105	106	101		37	101	105	4	0.039604	±5%	±5%
38	338	332	332	330	328	332	336	334	335	333	334	335		38	335	332	-3	-0.00895522	±5%	±5%
39	41.6	39.6	36	37	33	32	36	37	37	38	37	41		39	41	36	-5	-0.121951	±5mg/dL	±5mg/dL
40	313	307	290	305	315	299	309	308	298	318	311	310		40	310	290	-20	-0.0645161	±10%	±10%
41	120	117	119	112	120	114	122	114	122	122	114	119		41	119	119	0	0	±5%	±5%
42	150	148	145	145	148	148	144	147	146	146	142	149		42	149	145	-4	-0.0268456	±5%	±5%
43	158	162	150	156	149	155	154	154	145	153	151	160		43	160	150	-10	-0.0625	±10%	±10%
44	103	106	119	104	102	110	96	107	102	103	103	105		44	105	119	14	0.133333	±15%	±15%
45	134	129	124	122	128	127	131	128	132	127	116	132		45	132	124	-8	-0.0606061	±10%	±10%
46	71.3	69.8	68	62	74	67	76	70	64	68	65	71		46	71	68	-3	-0.0422535	±5mg/dL	±5mg/dL
47	101	98.7	99	92	110	103	105	101	98	105	92	100		47	100	99	-1	-0.01	±5%	±5%
48	79.2	80.9	85	75	75	78	76	79	75	78	76	80		48	80	85	5	0.0625	±5mg/dL	±5mg/dL
49	467	462	456	420	437	447	413	450	448	417	450	465		49	465	456	-9	-0.0193548	±5%	±5%
50	159	164	176	160	160	161	168	164	161	164	161	162		50	162	176	14	0.0864198	±10%	±10%
51	412	424	442	407	404	412	405	409	419	408	439	418		51	418	442	24	0.0574163	±10%	±10%
52	259	255	257	230	253	257	254	252	255	255	238	257		52	257	257	0	0	±5%	±5%		reference<100 mg/dL
53	303	301	300	296	292	301	297	312	286	300	293	302		53	302	300	-2	-0.00662252	±5%	±5%		Within ± 5 mg/dL		159	0.768
54	63.8	66.1	67	66	61	65	60	66	59	63	67	65		54	65	67	2	0.0307692	±5mg/dL	±5mg/dL		Within ± 10 mg/dL		197	0.952
55	217	225	223	217	219	223	216	223	215	228	221	221		55	221	223	2	0.00904977	±5%	±5%		Within ± 15 mg/dL		207	1
56	173	177	179	165	167	170	172	172	168	174	189	175		56	175	179	4	0.0228571	±5%	±5%		＞15 mg/dL,＜-15 mg/dL		0	0
57	110	114	118	112	112	112	105	115	110	112	121	112		57	112	118	6	0.0535714	±10%	±10%		Total		207	1
58	349	341	346	338	346	347	352	350	346	337	347	345		58	345	346	1	0.00289855	±5%	±5%
59	65	62.4	69	66	65	72	68	67	66	71	71	64		59	64	69	5	0.078125	±5mg/dL	±5mg/dL
60	198	195	192	182	198	199	197	193	193	199	201	197		60	197	192	-5	-0.0253807	±5%	±5%		reference≧100 mg/dL
61	186	190	195	184	185	195	182	186	186	190	199	188		61	188	195	7	0.037234	±5%	±5%		Within ± 5%		544	0.785
62	345	349	368	361	334	340	336	339	334	355	364	347		62	347	368	21	0.0605187	±10%	±10%		Within ± 10 %		666	0.961
63	140	145	147	145	132	139	129	135	134	134	145	143		63	143	147	4	0.027972	±5%	±5%		Within ± 15 %		693	1
64	177	172	166	152	170	165	168	167	172	168	155	175		64	175	166	-9	-0.0514286	±10%	±10%		＞15%,＜-15%		0	0
65	166	171	170	158	161	162	162	164	160	162	163	169		65	169	170	1	0.00591716	±5%	±5%		Total		693	1
66	116	114	126	110	120	119	112	122	124	117	111	115		66	115	126	11	0.0956522	±10%	±10%
67	523	505	525	485	560	523	496	570	530	544	566	514		67	514	525	11	0.0214008	±5%	±5%
68	363	352	360	339	369	364	342	366	366	352	335	358		68	358	360	2	0.00558659	±5%	±5%		Within ± 15 mg/dL or ±15%		900	1
69	160	161	172	163	161	171	162	164	160	159	161	161		69	161	172	11	0.068323	±10%	±10%		Total		900	1
70	264	268	286	286	266	273	271	280	267	270	275	266		70	266	286	20	0.075188	±10%	±10%
71	114	113	129	120	119	126	115	122	122	116	127	114		71	114	129	15	0.131579	±15%	±15%
72	369	372	406	416	365	392	399	362	391	357	364	371		72	371	406	35	0.0943396	±10%	±10%		System accuracy results for glucose concentration ＜5.55mmol/L (100 mg/dL)
73	117	120	114	116	102	102	120	106	102	116	112	119		73	119	114	-5	-0.0420168	±5%	±5%
74	154	160	167	150	147	152	151	163	153	155	159	157		74	157	167	10	0.0636943	±10%	±10%		Interval	Within ± 0,28 mmol/L (Within ± 5 mg/dL)			Within ± 0,56 mmol/L (Within ± 10 mg/dL)			Within ± 0.83 mmol/L (Within ± 15 mg/dL)
75	101	104	110	95	104	107	103	108	104	99	112	103		75	103	110	7	0.0679612	±10%	±10%
76	156	162	163	159	154	152	163	153	145	155	155	159		76	159	163	4	0.0251572	±5%	±5%		Percentage of Values (%)	159	/	207	197	/	207	207	/	207
77	107	106	105	100	109	111	115	109	106	115	105	107		77	107	105	-2	-0.0186916	±5%	±5%			(	0.768	)	(	0.952	)	(	1	)
78	46.6	47.2	48	43	49	46	46	48	47	45	49	47		78	47	48	1	0.0212766	±5mg/dL	±5mg/dL
79	172	166	171	173	172	173	174	172	174	171	177	169		79	169	171	2	0.0118343	±5%	±5%
80	109	112	119	110	117	122	109	112	113	111	118	111		80	111	119	8	0.0720721	±10%	±10%		System accuracy results for glucose concentration ≧5.55mmol/L (100 mg/dL)
81	74.8	73.9	73	78	78	79	80	79	75	78	77	74		81	74	73	-1	-0.0135135	±5mg/dL	±5mg/dL
82	49.5	49	47	49	46	44	46	47	42	45	46	49		82	49	47	-2	-0.0408163	±5mg/dL	±5mg/dL		Interval	Within ± 5%			Within ± 10%			Within ± 15%
83	140	138	147	135	140	134	145	147	132	135	146	139		83	139	147	8	0.057554	±10%	±10%
84	102	106	113	112	102	108	103	102	100	96	107	104		84	104	113	9	0.0865385	±10%	±10%		Percentage of Values (%)	544	/	693	666	/	693	693	/	693
85	156	162	165	151	153	152	148	165	152	151	164	159		85	159	165	6	0.0377358	±5%	±5%			(	0.785	)	(	0.961	)	(	1	)
86	74.4	76.3	68	63	62	64	62	65	62	64	71	75		86	75	68	-7	-0.0933333	±10mg/dL	±10mg/dL
87	109	108	105	105	97	113	98	103	98	104	105	109		87	109	105	-4	-0.0366972	±5%	±5%
88	389	399	408	416	378	378	410	383	371	385	378	394		88	394	408	14	0.035533	±5%	±5%		System accuracy results for glucose concentration
89	134	138	135	142	132	135	142	139	135	131	134	136		89	136	135	-1	-0.00735294	±5%	±5%
90	104	102	100	102	107	109	109	98	106	103	104	103		90	103	100	-3	-0.0291262	±5%	±5%		Within ± 0.83 mmol/L or ±15% (Within ± 15 mg/dL or ±15%)
91	175	175	168	168	174	177	175	178	173	172	168	175		91	175	168	-7	-0.04	±5%	±5%
92	464	451	464	416	459	483	432	462	456	436	461	458		92	458	464	6	0.0131004	±5%	±5%		900	/	900
93	168	170	159	149	151	162	156	159	149	150	163	169		93	169	159	-10	-0.0591716	±10%	±10%		(	1	)
94	78.4	76.4	82	80	76	77	75	78	75	78	62	77		94	77	82	5	0.0649351	±5mg/dL	±5mg/dL
95	105	104	107	119	105	112	106	110	109	117	109	105		95	105	107	2	0.0190476	±5%	±5%
96	388	386	387	389	385	385	388	389	391	385	393	387		96	387	387	0	0	±5%	±5%
97	257	257	257	255	254	254	257	261	254	257	259	257		97	257	257	0	0	±5%	±5%
98	187	194	196	182	184	183	179	188	178	187	197	191		98	191	196	5	0.026178	±5%	±5%
99	270	271	291	267	269	271	267	279	267	272	297	271		99	271	291	20	0.0738007	±10%	±10%
100	73.4	75.9	78	80	70	69	73	76	72	61	68	75		100	75	78	3	0.04	±5mg/dL	±5mg/dL
1														Data3	125	128	3	0.024	±5%	±5%
2														2	204	213	9	0.0441176	±5%	±5%
3														3	208	223	15	0.0721154	±10%	±10%
4														4	258	257	-1	-0.00387597	±5%	±5%
5														5	82	85	3	0.0365854	±5mg/dL	±5mg/dL
6														6	377	367	-10	-0.0265252	±5%	±5%
7														7	120	110	-10	-0.0833333	±10%	±10%
8														8	161	163	2	0.0124224	±5%	±5%
9														9	411	398	-13	-0.0316302	±5%	±5%
10														10	85	84	-1	-0.0117647	±5mg/dL	±5mg/dL
11														11	77	87	10	0.12987	±10mg/dL	±10mg/dL
12														12	286	288	2	0.00699301	±5%	±5%
13														13	79	83	4	0.0506329	±5mg/dL	±5mg/dL
14														14	67	68	1	0.0149254	±5mg/dL	±5mg/dL
15														15	272	271	-1	-0.00367647	±5%	±5%
16														16	35	41	6	0.171429	±10mg/dL	±10mg/dL
17														17	147	148	1	0.00680272	±5%	±5%
18														18	218	225	7	0.0321101	±5%	±5%
19														19	210	209	-1	-0.0047619	±5%	±5%
20														20	108	108	0	0	±5%	±5%
21														21	85	80	-5	-0.0588235	±5mg/dL	±5mg/dL
22														22	222	219	-3	-0.0135135	±5%	±5%
23														23	126	131	5	0.0396825	±5%	±5%
24														24	70	75	5	0.0714286	±5mg/dL	±5mg/dL
25														25	58	61	3	0.0517241	±5mg/dL	±5mg/dL
26														26	165	163	-2	-0.0121212	±5%	±5%
27														27	131	134	3	0.0229008	±5%	±5%
28														28	258	268	10	0.0387597	±5%	±5%
29														29	41	43	2	0.0487805	±5mg/dL	±5mg/dL
30														30	155	148	-7	-0.0451613	±5%	±5%
31														31	187	181	-6	-0.0320856	±5%	±5%
32														32	79	77	-2	-0.0253165	±5mg/dL	±5mg/dL
33														33	168	171	3	0.0178571	±5%	±5%
34														34	225	218	-7	-0.0311111	±5%	±5%
35														35	123	121	-2	-0.0162602	±5%	±5%
36														36	66	68	2	0.030303	±5mg/dL	±5mg/dL
37														37	101	102	1	0.00990099	±5%	±5%
38														38	335	330	-5	-0.0149254	±5%	±5%
39														39	41	37	-4	-0.097561	±5mg/dL	±5mg/dL
40														40	310	305	-5	-0.016129	±5%	±5%
41														41	119	112	-7	-0.0588235	±10%	±10%
42														42	149	145	-4	-0.0268456	±5%	±5%
43														43	160	156	-4	-0.025	±5%	±5%
44														44	105	104	-1	-0.00952381	±5%	±5%
45														45	132	122	-10	-0.0757576	±10%	±10%
46														46	71	62	-9	-0.126761	±10mg/dL	±10mg/dL
47														47	100	92	-8	-0.08	±10%	±10%
48														48	80	75	-5	-0.0625	±5mg/dL	±5mg/dL
49														49	465	420	-45	-0.0967742	±10%	±10%
50														50	162	160	-2	-0.0123457	±5%	±5%
51														51	418	407	-11	-0.0263158	±5%	±5%
52														52	257	230	-27	-0.105058	±15%	±15%
53														53	302	296	-6	-0.0198675	±5%	±5%
54														54	65	66	1	0.0153846	±5mg/dL	±5mg/dL
55														55	221	217	-4	-0.0180995	±5%	±5%
56														56	175	165	-10	-0.0571429	±10%	±10%
57														57	112	112	0	0	±5%	±5%
58														58	345	338	-7	-0.0202899	±5%	±5%
59														59	64	66	2	0.03125	±5mg/dL	±5mg/dL
60														60	197	182	-15	-0.0761421	±10%	±10%
61														61	188	184	-4	-0.0212766	±5%	±5%
62														62	347	361	14	0.0403458	±5%	±5%
63														63	143	145	2	0.013986	±5%	±5%
64														64	175	152	-23	-0.131429	±15%	±15%
65														65	169	158	-11	-0.0650888	±10%	±10%
66														66	115	110	-5	-0.0434783	±5%	±5%
67														67	514	485	-29	-0.0564202	±10%	±10%
68														68	358	339	-19	-0.0530726	±10%	±10%
69														69	161	163	2	0.0124224	±5%	±5%
70														70	266	286	20	0.075188	±10%	±10%
71														71	114	120	6	0.0526316	±10%	±10%
72														72	371	416	45	0.121294	±15%	±15%
73														73	119	116	-3	-0.0252101	±5%	±5%
74														74	157	150	-7	-0.044586	±5%	±5%
75														75	103	95	-8	-0.0776699	±10%	±10%
76														76	159	159	0	0	±5%	±5%
77														77	107	100	-7	-0.0654206	±10%	±10%
78														78	47	43	-4	-0.0851064	±5mg/dL	±5mg/dL
79														79	169	173	4	0.0236686	±5%	±5%
80														80	111	110	-1	-0.00900901	±5%	±5%
81														81	74	78	4	0.0540541	±5mg/dL	±5mg/dL
82														82	49	49	0	0	±5mg/dL	±5mg/dL
83														83	139	135	-4	-0.028777	±5%	±5%
84														84	104	112	8	0.0769231	±10%	±10%
85														85	159	151	-8	-0.0503145	±10%	±10%
86														86	75	63	-12	-0.16	±15mg/dL	±15mg/dL
87														87	109	105	-4	-0.0366972	±5%	±5%
88														88	394	416	22	0.0558376	±10%	±10%
89														89	136	142	6	0.0441176	±5%	±5%
90														90	103	102	-1	-0.00970874	±5%	±5%
91														91	175	168	-7	-0.04	±5%	±5%
92														92	458	416	-42	-0.0917031	±10%	±10%
93														93	169	149	-20	-0.118343	±15%	±15%
94														94	77	80	3	0.038961	±5mg/dL	±5mg/dL
95														95	105	119	14	0.133333	±15%	±15%
96														96	387	389	2	0.00516796	±5%	±5%
97														97	257	255	-2	-0.0077821	±5%	±5%
98														98	191	182	-9	-0.0471204	±5%	±5%
99														99	271	267	-4	-0.0147601	±5%	±5%
100														100	75	80	5	0.0666667	±5mg/dL	±5mg/dL
1														Data4	125	126	1	0.008	±5%	±5%
2														2	204	183	-21	-0.102941	±15%	±15%
3														3	208	204	-4	-0.0192308	±5%	±5%
4														4	258	257	-1	-0.00387597	±5%	±5%
5														5	82	84	2	0.0243902	±5mg/dL	±5mg/dL
6														6	377	372	-5	-0.0132626	±5%	±5%
7														7	120	109	-11	-0.0916667	±10%	±10%
8														8	161	166	5	0.0310559	±5%	±5%
9														9	411	395	-16	-0.0389294	±5%	±5%
10														10	85	85	0	0	±5mg/dL	±5mg/dL
11														11	77	79	2	0.025974	±5mg/dL	±5mg/dL
12														12	286	286	0	0	±5%	±5%
13														13	79	85	6	0.0759494	±10mg/dL	±10mg/dL
14														14	67	68	1	0.0149254	±5mg/dL	±5mg/dL
15														15	272	274	2	0.00735294	±5%	±5%
16														16	35	37	2	0.0571429	±5mg/dL	±5mg/dL
17														17	147	148	1	0.00680272	±5%	±5%
18														18	218	219	1	0.00458716	±5%	±5%
19														19	210	214	4	0.0190476	±5%	±5%
20														20	108	108	0	0	±5%	±5%
21														21	85	77	-8	-0.0941176	±10mg/dL	±10mg/dL
22														22	222	219	-3	-0.0135135	±5%	±5%
23														23	126	128	2	0.015873	±5%	±5%
24														24	70	78	8	0.114286	±10mg/dL	±10mg/dL
25														25	58	59	1	0.0172414	±5mg/dL	±5mg/dL
26														26	165	166	1	0.00606061	±5%	±5%
27														27	131	129	-2	-0.0152672	±5%	±5%
28														28	258	254	-4	-0.0155039	±5%	±5%
29														29	41	40	-1	-0.0243902	±5mg/dL	±5mg/dL
30														30	155	149	-6	-0.0387097	±5%	±5%
31														31	187	179	-8	-0.0427807	±5%	±5%
32														32	79	76	-3	-0.0379747	±5mg/dL	±5mg/dL
33														33	168	170	2	0.0119048	±5%	±5%
34														34	225	217	-8	-0.0355556	±5%	±5%
35														35	123	123	0	0	±5%	±5%
36														36	66	63	-3	-0.0454545	±5mg/dL	±5mg/dL
37														37	101	99	-2	-0.019802	±5%	±5%
38														38	335	328	-7	-0.0208955	±5%	±5%
39														39	41	33	-8	-0.195122	±10mg/dL	±10mg/dL
40														40	310	315	5	0.016129	±5%	±5%
41														41	119	120	1	0.00840336	±5%	±5%
42														42	149	148	-1	-0.00671141	±5%	±5%
43														43	160	149	-11	-0.06875	±10%	±10%
44														44	105	102	-3	-0.0285714	±5%	±5%
45														45	132	128	-4	-0.030303	±5%	±5%
46														46	71	74	3	0.0422535	±5mg/dL	±5mg/dL
47														47	100	110	10	0.1	±10%	±10%
48														48	80	75	-5	-0.0625	±5mg/dL	±5mg/dL
49														49	465	437	-28	-0.0602151	±10%	±10%
50														50	162	160	-2	-0.0123457	±5%	±5%
51														51	418	404	-14	-0.0334928	±5%	±5%
52														52	257	253	-4	-0.0155642	±5%	±5%
53														53	302	292	-10	-0.0331126	±5%	±5%
54														54	65	61	-4	-0.0615385	±5mg/dL	±5mg/dL
55														55	221	219	-2	-0.00904977	±5%	±5%
56														56	175	167	-8	-0.0457143	±5%	±5%
57														57	112	112	0	0	±5%	±5%
58														58	345	346	1	0.00289855	±5%	±5%
59														59	64	65	1	0.015625	±5mg/dL	±5mg/dL
60														60	197	198	1	0.00507614	±5%	±5%
61														61	188	185	-3	-0.0159574	±5%	±5%
62														62	347	334	-13	-0.037464	±5%	±5%
63														63	143	132	-11	-0.0769231	±10%	±10%
64														64	175	170	-5	-0.0285714	±5%	±5%
65														65	169	161	-8	-0.0473373	±5%	±5%
66														66	115	120	5	0.0434783	±5%	±5%
67														67	514	560	46	0.0894942	±10%	±10%
68														68	358	369	11	0.0307263	±5%	±5%
69														69	161	161	0	0	±5%	±5%
70														70	266	266	0	0	±5%	±5%
71														71	114	119	5	0.0438596	±5%	±5%
72														72	371	365	-6	-0.0161725	±5%	±5%
73														73	119	102	-17	-0.142857	±15%	±15%
74														74	157	147	-10	-0.0636943	±10%	±10%
75														75	103	104	1	0.00970874	±5%	±5%
76														76	159	154	-5	-0.0314465	±5%	±5%
77														77	107	109	2	0.0186916	±5%	±5%
78														78	47	49	2	0.0425532	±5mg/dL	±5mg/dL
79														79	169	172	3	0.0177515	±5%	±5%
80														80	111	117	6	0.0540541	±10%	±10%
81														81	74	78	4	0.0540541	±5mg/dL	±5mg/dL
82														82	49	46	-3	-0.0612245	±5mg/dL	±5mg/dL
83														83	139	140	1	0.00719424	±5%	±5%
84														84	104	102	-2	-0.0192308	±5%	±5%
85														85	159	153	-6	-0.0377358	±5%	±5%
86														86	75	62	-13	-0.173333	±15mg/dL	±15mg/dL
87														87	109	97	-12	-0.110092	±15%	±15%
88														88	394	378	-16	-0.0406091	±5%	±5%
89														89	136	132	-4	-0.0294118	±5%	±5%
90														90	103	107	4	0.038835	±5%	±5%
91														91	175	174	-1	-0.00571429	±5%	±5%
92														92	458	459	1	0.00218341	±5%	±5%
93														93	169	151	-18	-0.106509	±15%	±15%
94														94	77	76	-1	-0.012987	±5mg/dL	±5mg/dL
95														95	105	105	0	0	±5%	±5%
96														96	387	385	-2	-0.00516796	±5%	±5%
97														97	257	254	-3	-0.0116732	±5%	±5%
98														98	191	184	-7	-0.0366492	±5%	±5%
99														99	271	269	-2	-0.00738007	±5%	±5%
100														100	75	70	-5	-0.0666667	±5mg/dL	±5mg/dL
1														Data5	125	129	4	0.032	±5%	±5%
2														2	204	191	-13	-0.0637255	±10%	±10%
3														3	208	205	-3	-0.0144231	±5%	±5%
4														4	258	253	-5	-0.0193798	±5%	±5%
5														5	82	83	1	0.0121951	±5mg/dL	±5mg/dL
6														6	377	365	-12	-0.0318302	±5%	±5%
7														7	120	120	0	0	±5%	±5%
8														8	161	159	-2	-0.0124224	±5%	±5%
9														9	411	408	-3	-0.00729927	±5%	±5%
10														10	85	83	-2	-0.0235294	±5mg/dL	±5mg/dL
11														11	77	89	12	0.155844	±15mg/dL	±15mg/dL
12														12	286	278	-8	-0.027972	±5%	±5%
13														13	79	85	6	0.0759494	±10mg/dL	±10mg/dL
14														14	67	70	3	0.0447761	±5mg/dL	±5mg/dL
15														15	272	273	1	0.00367647	±5%	±5%
16														16	35	39	4	0.114286	±5mg/dL	±5mg/dL
17														17	147	146	-1	-0.00680272	±5%	±5%
18														18	218	217	-1	-0.00458716	±5%	±5%
19														19	210	209	-1	-0.0047619	±5%	±5%
20														20	108	104	-4	-0.037037	±5%	±5%
21														21	85	83	-2	-0.0235294	±5mg/dL	±5mg/dL
22														22	222	221	-1	-0.0045045	±5%	±5%
23														23	126	123	-3	-0.0238095	±5%	±5%
24														24	70	71	1	0.0142857	±5mg/dL	±5mg/dL
25														25	58	50	-8	-0.137931	±10mg/dL	±10mg/dL
26														26	165	166	1	0.00606061	±5%	±5%
27														27	131	128	-3	-0.0229008	±5%	±5%
28														28	258	256	-2	-0.00775194	±5%	±5%
29														29	41	46	5	0.121951	±5mg/dL	±5mg/dL
30														30	155	157	2	0.0129032	±5%	±5%
31														31	187	182	-5	-0.026738	±5%	±5%
32														32	79	77	-2	-0.0253165	±5mg/dL	±5mg/dL
33														33	168	167	-1	-0.00595238	±5%	±5%
34														34	225	223	-2	-0.00888889	±5%	±5%
35														35	123	126	3	0.0243902	±5%	±5%
36														36	66	69	3	0.0454545	±5mg/dL	±5mg/dL
37														37	101	101	0	0	±5%	±5%
38														38	335	332	-3	-0.00895522	±5%	±5%
39														39	41	32	-9	-0.219512	±10mg/dL	±10mg/dL
40														40	310	299	-11	-0.0354839	±5%	±5%
41														41	119	114	-5	-0.0420168	±5%	±5%
42														42	149	148	-1	-0.00671141	±5%	±5%
43														43	160	155	-5	-0.03125	±5%	±5%
44														44	105	110	5	0.047619	±5%	±5%
45														45	132	127	-5	-0.0378788	±5%	±5%
46														46	71	67	-4	-0.056338	±5mg/dL	±5mg/dL
47														47	100	103	3	0.03	±5%	±5%
48														48	80	78	-2	-0.025	±5mg/dL	±5mg/dL
49														49	465	447	-18	-0.0387097	±5%	±5%
50														50	162	161	-1	-0.00617284	±5%	±5%
51														51	418	412	-6	-0.0143541	±5%	±5%
52														52	257	257	0	0	±5%	±5%
53														53	302	301	-1	-0.00331126	±5%	±5%
54														54	65	65	0	0	±5mg/dL	±5mg/dL
55														55	221	223	2	0.00904977	±5%	±5%
56														56	175	170	-5	-0.0285714	±5%	±5%
57														57	112	112	0	0	±5%	±5%
58														58	345	347	2	0.0057971	±5%	±5%
59														59	64	72	8	0.125	±10mg/dL	±10mg/dL
60														60	197	199	2	0.0101523	±5%	±5%
61														61	188	195	7	0.037234	±5%	±5%
62														62	347	340	-7	-0.0201729	±5%	±5%
63														63	143	139	-4	-0.027972	±5%	±5%
64														64	175	165	-10	-0.0571429	±10%	±10%
65														65	169	162	-7	-0.0414201	±5%	±5%
66														66	115	119	4	0.0347826	±5%	±5%
67														67	514	523	9	0.0175097	±5%	±5%
68														68	358	364	6	0.0167598	±5%	±5%
69														69	161	171	10	0.0621118	±10%	±10%
70														70	266	273	7	0.0263158	±5%	±5%
71														71	114	126	12	0.105263	±15%	±15%
72														72	371	392	21	0.0566038	±10%	±10%
73														73	119	102	-17	-0.142857	±15%	±15%
74														74	157	152	-5	-0.0318471	±5%	±5%
75														75	103	107	4	0.038835	±5%	±5%
76														76	159	152	-7	-0.0440252	±5%	±5%
77														77	107	111	4	0.0373832	±5%	±5%
78														78	47	46	-1	-0.0212766	±5mg/dL	±5mg/dL
79														79	169	173	4	0.0236686	±5%	±5%
80														80	111	122	11	0.0990991	±10%	±10%
81														81	74	79	5	0.0675676	±5mg/dL	±5mg/dL
82														82	49	44	-5	-0.102041	±5mg/dL	±5mg/dL
83														83	139	134	-5	-0.0359712	±5%	±5%
84														84	104	108	4	0.0384615	±5%	±5%
85														85	159	152	-7	-0.0440252	±5%	±5%
86														86	75	64	-11	-0.146667	±15mg/dL	±15mg/dL
87														87	109	113	4	0.0366972	±5%	±5%
88														88	394	378	-16	-0.0406091	±5%	±5%
89														89	136	135	-1	-0.00735294	±5%	±5%
90														90	103	109	6	0.0582524	±10%	±10%
91														91	175	177	2	0.0114286	±5%	±5%
92														92	458	483	25	0.0545852	±10%	±10%
93														93	169	162	-7	-0.0414201	±5%	±5%
94														94	77	77	0	0	±5mg/dL	±5mg/dL
95														95	105	112	7	0.0666667	±10%	±10%
96														96	387	385	-2	-0.00516796	±5%	±5%
97														97	257	254	-3	-0.0116732	±5%	±5%
98														98	191	183	-8	-0.0418848	±5%	±5%
99														99	271	271	0	0	±5%	±5%
100														100	75	69	-6	-0.08	±10mg/dL	±10mg/dL
1														Data6	125	128	3	0.024	±5%	±5%
2														2	204	198	-6	-0.0294118	±5%	±5%
3														3	208	199	-9	-0.0432692	±5%	±5%
4														4	258	255	-3	-0.0116279	±5%	±5%
5														5	82	84	2	0.0243902	±5mg/dL	±5mg/dL
6														6	377	366	-11	-0.0291777	±5%	±5%
7														7	120	117	-3	-0.025	±5%	±5%
8														8	161	161	0	0	±5%	±5%
9														9	411	398	-13	-0.0316302	±5%	±5%
10														10	85	84	-1	-0.0117647	±5mg/dL	±5mg/dL
11														11	77	83	6	0.0779221	±10mg/dL	±10mg/dL
12														12	286	288	2	0.00699301	±5%	±5%
13														13	79	84	5	0.0632911	±5mg/dL	±5mg/dL
14														14	67	68	1	0.0149254	±5mg/dL	±5mg/dL
15														15	272	270	-2	-0.00735294	±5%	±5%
16														16	35	39	4	0.114286	±5mg/dL	±5mg/dL
17														17	147	148	1	0.00680272	±5%	±5%
18														18	218	220	2	0.00917431	±5%	±5%
19														19	210	213	3	0.0142857	±5%	±5%
20														20	108	106	-2	-0.0185185	±5%	±5%
21														21	85	76	-9	-0.105882	±10mg/dL	±10mg/dL
22														22	222	221	-1	-0.0045045	±5%	±5%
23														23	126	137	11	0.0873016	±10%	±10%
24														24	70	71	1	0.0142857	±5mg/dL	±5mg/dL
25														25	58	59	1	0.0172414	±5mg/dL	±5mg/dL
26														26	165	174	9	0.0545455	±10%	±10%
27														27	131	126	-5	-0.0381679	±5%	±5%
28														28	258	248	-10	-0.0387597	±5%	±5%
29														29	41	44	3	0.0731707	±5mg/dL	±5mg/dL
30														30	155	152	-3	-0.0193548	±5%	±5%
31														31	187	183	-4	-0.0213904	±5%	±5%
32														32	79	74	-5	-0.0632911	±5mg/dL	±5mg/dL
33														33	168	166	-2	-0.0119048	±5%	±5%
34														34	225	217	-8	-0.0355556	±5%	±5%
35														35	123	135	12	0.097561	±10%	±10%
36														36	66	62	-4	-0.0606061	±5mg/dL	±5mg/dL
37														37	101	107	6	0.0594059	±10%	±10%
38														38	335	336	1	0.00298507	±5%	±5%
39														39	41	36	-5	-0.121951	±5mg/dL	±5mg/dL
40														40	310	309	-1	-0.00322581	±5%	±5%
41														41	119	122	3	0.0252101	±5%	±5%
42														42	149	144	-5	-0.033557	±5%	±5%
43														43	160	154	-6	-0.0375	±5%	±5%
44														44	105	96	-9	-0.0857143	±10%	±10%
45														45	132	131	-1	-0.00757576	±5%	±5%
46														46	71	76	5	0.0704225	±5mg/dL	±5mg/dL
47														47	100	105	5	0.05	±5%	±5%
48														48	80	76	-4	-0.05	±5mg/dL	±5mg/dL
49														49	465	413	-52	-0.111828	±15%	±15%
50														50	162	168	6	0.037037	±5%	±5%
51														51	418	405	-13	-0.0311005	±5%	±5%
52														52	257	254	-3	-0.0116732	±5%	±5%
53														53	302	297	-5	-0.0165563	±5%	±5%
54														54	65	60	-5	-0.0769231	±5mg/dL	±5mg/dL
55														55	221	216	-5	-0.0226244	±5%	±5%
56														56	175	172	-3	-0.0171429	±5%	±5%
57														57	112	105	-7	-0.0625	±10%	±10%
58														58	345	352	7	0.0202899	±5%	±5%
59														59	64	68	4	0.0625	±5mg/dL	±5mg/dL
60														60	197	197	0	0	±5%	±5%
61														61	188	182	-6	-0.0319149	±5%	±5%
62														62	347	336	-11	-0.0317003	±5%	±5%
63														63	143	129	-14	-0.0979021	±10%	±10%
64														64	175	168	-7	-0.04	±5%	±5%
65														65	169	162	-7	-0.0414201	±5%	±5%
66														66	115	112	-3	-0.026087	±5%	±5%
67														67	514	496	-18	-0.0350195	±5%	±5%
68														68	358	342	-16	-0.0446927	±5%	±5%
69														69	161	162	1	0.00621118	±5%	±5%
70														70	266	271	5	0.018797	±5%	±5%
71														71	114	115	1	0.00877193	±5%	±5%
72														72	371	399	28	0.0754717	±10%	±10%
73														73	119	120	1	0.00840336	±5%	±5%
74														74	157	151	-6	-0.0382166	±5%	±5%
75														75	103	103	0	0	±5%	±5%
76														76	159	163	4	0.0251572	±5%	±5%
77														77	107	115	8	0.0747664	±10%	±10%
78														78	47	46	-1	-0.0212766	±5mg/dL	±5mg/dL
79														79	169	174	5	0.0295858	±5%	±5%
80														80	111	109	-2	-0.018018	±5%	±5%
81														81	74	80	6	0.0810811	±10mg/dL	±10mg/dL
82														82	49	46	-3	-0.0612245	±5mg/dL	±5mg/dL
83														83	139	145	6	0.0431655	±5%	±5%
84														84	104	103	-1	-0.00961538	±5%	±5%
85														85	159	148	-11	-0.0691824	±10%	±10%
86														86	75	62	-13	-0.173333	±15mg/dL	±15mg/dL
87														87	109	98	-11	-0.100917	±15%	±15%
88														88	394	410	16	0.0406091	±5%	±5%
89														89	136	142	6	0.0441176	±5%	±5%
90														90	103	109	6	0.0582524	±10%	±10%
91														91	175	175	0	0	±5%	±5%
92														92	458	432	-26	-0.0567686	±10%	±10%
93														93	169	156	-13	-0.0769231	±10%	±10%
94														94	77	75	-2	-0.025974	±5mg/dL	±5mg/dL
95														95	105	106	1	0.00952381	±5%	±5%
96														96	387	388	1	0.00258398	±5%	±5%
97														97	257	257	0	0	±5%	±5%
98														98	191	179	-12	-0.0628272	±10%	±10%
99														99	271	267	-4	-0.0147601	±5%	±5%
100														100	75	73	-2	-0.0266667	±5mg/dL	±5mg/dL
1														Data7	125	129	4	0.032	±5%	±5%
2														2	204	186	-18	-0.0882353	±10%	±10%
3														3	208	202	-6	-0.0288462	±5%	±5%
4														4	258	255	-3	-0.0116279	±5%	±5%
5														5	82	81	-1	-0.0121951	±5mg/dL	±5mg/dL
6														6	377	370	-7	-0.0185676	±5%	±5%
7														7	120	118	-2	-0.0166667	±5%	±5%
8														8	161	160	-1	-0.00621118	±5%	±5%
9														9	411	408	-3	-0.00729927	±5%	±5%
10														10	85	83	-2	-0.0235294	±5mg/dL	±5mg/dL
11														11	77	83	6	0.0779221	±10mg/dL	±10mg/dL
12														12	286	290	4	0.013986	±5%	±5%
13														13	79	85	6	0.0759494	±10mg/dL	±10mg/dL
14														14	67	62	-5	-0.0746269	±5mg/dL	±5mg/dL
15														15	272	270	-2	-0.00735294	±5%	±5%
16														16	35	40	5	0.142857	±5mg/dL	±5mg/dL
17														17	147	147	0	0	±5%	±5%
18														18	218	221	3	0.0137615	±5%	±5%
19														19	210	208	-2	-0.00952381	±5%	±5%
20														20	108	111	3	0.0277778	±5%	±5%
21														21	85	76	-9	-0.105882	±10mg/dL	±10mg/dL
22														22	222	220	-2	-0.00900901	±5%	±5%
23														23	126	124	-2	-0.015873	±5%	±5%
24														24	70	72	2	0.0285714	±5mg/dL	±5mg/dL
25														25	58	59	1	0.0172414	±5mg/dL	±5mg/dL
26														26	165	165	0	0	±5%	±5%
27														27	131	127	-4	-0.0305344	±5%	±5%
28														28	258	253	-5	-0.0193798	±5%	±5%
29														29	41	43	2	0.0487805	±5mg/dL	±5mg/dL
30														30	155	154	-1	-0.00645161	±5%	±5%
31														31	187	189	2	0.0106952	±5%	±5%
32														32	79	78	-1	-0.0126582	±5mg/dL	±5mg/dL
33														33	168	168	0	0	±5%	±5%
34														34	225	225	0	0	±5%	±5%
35														35	123	122	-1	-0.00813008	±5%	±5%
36														36	66	63	-3	-0.0454545	±5mg/dL	±5mg/dL
37														37	101	103	2	0.019802	±5%	±5%
38														38	335	334	-1	-0.00298507	±5%	±5%
39														39	41	37	-4	-0.097561	±5mg/dL	±5mg/dL
40														40	310	308	-2	-0.00645161	±5%	±5%
41														41	119	114	-5	-0.0420168	±5%	±5%
42														42	149	147	-2	-0.0134228	±5%	±5%
43														43	160	154	-6	-0.0375	±5%	±5%
44														44	105	107	2	0.0190476	±5%	±5%
45														45	132	128	-4	-0.030303	±5%	±5%
46														46	71	70	-1	-0.0140845	±5mg/dL	±5mg/dL
47														47	100	101	1	0.01	±5%	±5%
48														48	80	79	-1	-0.0125	±5mg/dL	±5mg/dL
49														49	465	450	-15	-0.0322581	±5%	±5%
50														50	162	164	2	0.0123457	±5%	±5%
51														51	418	409	-9	-0.0215311	±5%	±5%
52														52	257	252	-5	-0.0194553	±5%	±5%
53														53	302	312	10	0.0331126	±5%	±5%
54														54	65	66	1	0.0153846	±5mg/dL	±5mg/dL
55														55	221	223	2	0.00904977	±5%	±5%
56														56	175	172	-3	-0.0171429	±5%	±5%
57														57	112	115	3	0.0267857	±5%	±5%
58														58	345	350	5	0.0144928	±5%	±5%
59														59	64	67	3	0.046875	±5mg/dL	±5mg/dL
60														60	197	193	-4	-0.0203046	±5%	±5%
61														61	188	186	-2	-0.0106383	±5%	±5%
62														62	347	339	-8	-0.0230548	±5%	±5%
63														63	143	135	-8	-0.0559441	±10%	±10%
64														64	175	167	-8	-0.0457143	±5%	±5%
65														65	169	164	-5	-0.0295858	±5%	±5%
66														66	115	122	7	0.0608696	±10%	±10%
67														67	514	570	56	0.108949	±15%	±15%
68														68	358	366	8	0.0223464	±5%	±5%
69														69	161	164	3	0.0186335	±5%	±5%
70														70	266	280	14	0.0526316	±10%	±10%
71														71	114	122	8	0.0701754	±10%	±10%
72														72	371	362	-9	-0.0242588	±5%	±5%
73														73	119	106	-13	-0.109244	±15%	±15%
74														74	157	163	6	0.0382166	±5%	±5%
75														75	103	108	5	0.0485437	±5%	±5%
76														76	159	153	-6	-0.0377358	±5%	±5%
77														77	107	109	2	0.0186916	±5%	±5%
78														78	47	48	1	0.0212766	±5mg/dL	±5mg/dL
79														79	169	172	3	0.0177515	±5%	±5%
80														80	111	112	1	0.00900901	±5%	±5%
81														81	74	79	5	0.0675676	±5mg/dL	±5mg/dL
82														82	49	47	-2	-0.0408163	±5mg/dL	±5mg/dL
83														83	139	147	8	0.057554	±10%	±10%
84														84	104	102	-2	-0.0192308	±5%	±5%
85														85	159	165	6	0.0377358	±5%	±5%
86														86	75	65	-10	-0.133333	±10mg/dL	±10mg/dL
87														87	109	103	-6	-0.0550459	±10%	±10%
88														88	394	383	-11	-0.0279188	±5%	±5%
89														89	136	139	3	0.0220588	±5%	±5%
90														90	103	98	-5	-0.0485437	±5%	±5%
91														91	175	178	3	0.0171429	±5%	±5%
92														92	458	462	4	0.00873362	±5%	±5%
93														93	169	159	-10	-0.0591716	±10%	±10%
94														94	77	78	1	0.012987	±5mg/dL	±5mg/dL
95														95	105	110	5	0.047619	±5%	±5%
96														96	387	389	2	0.00516796	±5%	±5%
97														97	257	261	4	0.0155642	±5%	±5%
98														98	191	188	-3	-0.0157068	±5%	±5%
99														99	271	279	8	0.0295203	±5%	±5%
100														100	75	76	1	0.0133333	±5mg/dL	±5mg/dL
1														Data8	125	135	10	0.08	±10%	±10%
2														2	204	198	-6	-0.0294118	±5%	±5%
3														3	208	204	-4	-0.0192308	±5%	±5%
4														4	258	257	-1	-0.00387597	±5%	±5%
5														5	82	83	1	0.0121951	±5mg/dL	±5mg/dL
6														6	377	376	-1	-0.00265252	±5%	±5%
7														7	120	112	-8	-0.0666667	±10%	±10%
8														8	161	167	6	0.0372671	±5%	±5%
9														9	411	398	-13	-0.0316302	±5%	±5%
10														10	85	84	-1	-0.0117647	±5mg/dL	±5mg/dL
11														11	77	84	7	0.0909091	±10mg/dL	±10mg/dL
12														12	286	290	4	0.013986	±5%	±5%
13														13	79	85	6	0.0759494	±10mg/dL	±10mg/dL
14														14	67	71	4	0.0597015	±5mg/dL	±5mg/dL
15														15	272	261	-11	-0.0404412	±5%	±5%
16														16	35	38	3	0.0857143	±5mg/dL	±5mg/dL
17														17	147	148	1	0.00680272	±5%	±5%
18														18	218	223	5	0.0229358	±5%	±5%
19														19	210	219	9	0.0428571	±5%	±5%
20														20	108	112	4	0.037037	±5%	±5%
21														21	85	83	-2	-0.0235294	±5mg/dL	±5mg/dL
22														22	222	228	6	0.027027	±5%	±5%
23														23	126	128	2	0.015873	±5%	±5%
24														24	70	70	0	0	±5mg/dL	±5mg/dL
25														25	58	59	1	0.0172414	±5mg/dL	±5mg/dL
26														26	165	164	-1	-0.00606061	±5%	±5%
27														27	131	126	-5	-0.0381679	±5%	±5%
28														28	258	250	-8	-0.0310078	±5%	±5%
29														29	41	44	3	0.0731707	±5mg/dL	±5mg/dL
30														30	155	150	-5	-0.0322581	±5%	±5%
31														31	187	184	-3	-0.0160428	±5%	±5%
32														32	79	75	-4	-0.0506329	±5mg/dL	±5mg/dL
33														33	168	162	-6	-0.0357143	±5%	±5%
34														34	225	214	-11	-0.0488889	±5%	±5%
35														35	123	121	-2	-0.0162602	±5%	±5%
36														36	66	60	-6	-0.0909091	±10mg/dL	±10mg/dL
37														37	101	103	2	0.019802	±5%	±5%
38														38	335	335	0	0	±5%	±5%
39														39	41	37	-4	-0.097561	±5mg/dL	±5mg/dL
40														40	310	298	-12	-0.0387097	±5%	±5%
41														41	119	122	3	0.0252101	±5%	±5%
42														42	149	146	-3	-0.0201342	±5%	±5%
43														43	160	145	-15	-0.09375	±10%	±10%
44														44	105	102	-3	-0.0285714	±5%	±5%
45														45	132	132	0	0	±5%	±5%
46														46	71	64	-7	-0.0985915	±10mg/dL	±10mg/dL
47														47	100	98	-2	-0.02	±5%	±5%
48														48	80	75	-5	-0.0625	±5mg/dL	±5mg/dL
49														49	465	448	-17	-0.0365591	±5%	±5%
50														50	162	161	-1	-0.00617284	±5%	±5%
51														51	418	419	1	0.00239234	±5%	±5%
52														52	257	255	-2	-0.0077821	±5%	±5%
53														53	302	286	-16	-0.0529801	±10%	±10%
54														54	65	59	-6	-0.0923077	±10mg/dL	±10mg/dL
55														55	221	215	-6	-0.0271493	±5%	±5%
56														56	175	168	-7	-0.04	±5%	±5%
57														57	112	110	-2	-0.0178571	±5%	±5%
58														58	345	346	1	0.00289855	±5%	±5%
59														59	64	66	2	0.03125	±5mg/dL	±5mg/dL
60														60	197	193	-4	-0.0203046	±5%	±5%
61														61	188	186	-2	-0.0106383	±5%	±5%
62														62	347	334	-13	-0.037464	±5%	±5%
63														63	143	134	-9	-0.0629371	±10%	±10%
64														64	175	172	-3	-0.0171429	±5%	±5%
65														65	169	160	-9	-0.0532544	±10%	±10%
66														66	115	124	9	0.0782609	±10%	±10%
67														67	514	530	16	0.0311284	±5%	±5%
68														68	358	366	8	0.0223464	±5%	±5%
69														69	161	160	-1	-0.00621118	±5%	±5%
70														70	266	267	1	0.0037594	±5%	±5%
71														71	114	122	8	0.0701754	±10%	±10%
72														72	371	391	20	0.0539084	±10%	±10%
73														73	119	102	-17	-0.142857	±15%	±15%
74														74	157	153	-4	-0.0254777	±5%	±5%
75														75	103	104	1	0.00970874	±5%	±5%
76														76	159	145	-14	-0.0880503	±10%	±10%
77														77	107	106	-1	-0.00934579	±5%	±5%
78														78	47	47	0	0	±5mg/dL	±5mg/dL
79														79	169	174	5	0.0295858	±5%	±5%
80														80	111	113	2	0.018018	±5%	±5%
81														81	74	75	1	0.0135135	±5mg/dL	±5mg/dL
82														82	49	42	-7	-0.142857	±10mg/dL	±10mg/dL
83														83	139	132	-7	-0.0503597	±10%	±10%
84														84	104	100	-4	-0.0384615	±5%	±5%
85														85	159	152	-7	-0.0440252	±5%	±5%
86														86	75	62	-13	-0.173333	±15mg/dL	±15mg/dL
87														87	109	98	-11	-0.100917	±15%	±15%
88														88	394	371	-23	-0.0583756	±10%	±10%
89														89	136	135	-1	-0.00735294	±5%	±5%
90														90	103	106	3	0.0291262	±5%	±5%
91														91	175	173	-2	-0.0114286	±5%	±5%
92														92	458	456	-2	-0.00436681	±5%	±5%
93														93	169	149	-20	-0.118343	±15%	±15%
94														94	77	75	-2	-0.025974	±5mg/dL	±5mg/dL
95														95	105	109	4	0.0380952	±5%	±5%
96														96	387	391	4	0.0103359	±5%	±5%
97														97	257	254	-3	-0.0116732	±5%	±5%
98														98	191	178	-13	-0.0680628	±10%	±10%
99														99	271	267	-4	-0.0147601	±5%	±5%
100														100	75	72	-3	-0.04	±5mg/dL	±5mg/dL
1														Data9	125	128	3	0.024	±5%	±5%
2														2	204	196	-8	-0.0392157	±5%	±5%
3														3	208	210	2	0.00961538	±5%	±5%
4														4	258	253	-5	-0.0193798	±5%	±5%
5														5	82	85	3	0.0365854	±5mg/dL	±5mg/dL
6														6	377	381	4	0.0106101	±5%	±5%
7														7	120	115	-5	-0.0416667	±5%	±5%
8														8	161	158	-3	-0.0186335	±5%	±5%
9														9	411	402	-9	-0.0218978	±5%	±5%
10														10	85	84	-1	-0.0117647	±5mg/dL	±5mg/dL
11														11	77	87	10	0.12987	±10mg/dL	±10mg/dL
12														12	286	287	1	0.0034965	±5%	±5%
13														13	79	84	5	0.0632911	±5mg/dL	±5mg/dL
14														14	67	69	2	0.0298507	±5mg/dL	±5mg/dL
15														15	272	269	-3	-0.0110294	±5%	±5%
16														16	35	40	5	0.142857	±5mg/dL	±5mg/dL
17														17	147	145	-2	-0.0136054	±5%	±5%
18														18	218	217	-1	-0.00458716	±5%	±5%
19														19	210	208	-2	-0.00952381	±5%	±5%
20														20	108	108	0	0	±5%	±5%
21														21	85	73	-12	-0.141176	±15mg/dL	±15mg/dL
22														22	222	213	-9	-0.0405405	±5%	±5%
23														23	126	128	2	0.015873	±5%	±5%
24														24	70	69	-1	-0.0142857	±5mg/dL	±5mg/dL
25														25	58	59	1	0.0172414	±5mg/dL	±5mg/dL
26														26	165	166	1	0.00606061	±5%	±5%
27														27	131	125	-6	-0.0458015	±5%	±5%
28														28	258	255	-3	-0.0116279	±5%	±5%
29														29	41	42	1	0.0243902	±5mg/dL	±5mg/dL
30														30	155	164	9	0.0580645	±10%	±10%
31														31	187	184	-3	-0.0160428	±5%	±5%
32														32	79	78	-1	-0.0126582	±5mg/dL	±5mg/dL
33														33	168	167	-1	-0.00595238	±5%	±5%
34														34	225	225	0	0	±5%	±5%
35														35	123	118	-5	-0.0406504	±5%	±5%
36														36	66	61	-5	-0.0757576	±5mg/dL	±5mg/dL
37														37	101	105	4	0.039604	±5%	±5%
38														38	335	333	-2	-0.00597015	±5%	±5%
39														39	41	38	-3	-0.0731707	±5mg/dL	±5mg/dL
40														40	310	318	8	0.0258065	±5%	±5%
41														41	119	122	3	0.0252101	±5%	±5%
42														42	149	146	-3	-0.0201342	±5%	±5%
43														43	160	153	-7	-0.04375	±5%	±5%
44														44	105	103	-2	-0.0190476	±5%	±5%
45														45	132	127	-5	-0.0378788	±5%	±5%
46														46	71	68	-3	-0.0422535	±5mg/dL	±5mg/dL
47														47	100	105	5	0.05	±5%	±5%
48														48	80	78	-2	-0.025	±5mg/dL	±5mg/dL
49														49	465	417	-48	-0.103226	±15%	±15%
50														50	162	164	2	0.0123457	±5%	±5%
51														51	418	408	-10	-0.0239234	±5%	±5%
52														52	257	255	-2	-0.0077821	±5%	±5%
53														53	302	300	-2	-0.00662252	±5%	±5%
54														54	65	63	-2	-0.0307692	±5mg/dL	±5mg/dL
55														55	221	228	7	0.0316742	±5%	±5%
56														56	175	174	-1	-0.00571429	±5%	±5%
57														57	112	112	0	0	±5%	±5%
58														58	345	337	-8	-0.0231884	±5%	±5%
59														59	64	71	7	0.109375	±10mg/dL	±10mg/dL
60														60	197	199	2	0.0101523	±5%	±5%
61														61	188	190	2	0.0106383	±5%	±5%
62														62	347	355	8	0.0230548	±5%	±5%
63														63	143	134	-9	-0.0629371	±10%	±10%
64														64	175	168	-7	-0.04	±5%	±5%
65														65	169	162	-7	-0.0414201	±5%	±5%
66														66	115	117	2	0.0173913	±5%	±5%
67														67	514	544	30	0.0583658	±10%	±10%
68														68	358	352	-6	-0.0167598	±5%	±5%
69														69	161	159	-2	-0.0124224	±5%	±5%
70														70	266	270	4	0.0150376	±5%	±5%
71														71	114	116	2	0.0175439	±5%	±5%
72														72	371	357	-14	-0.0377358	±5%	±5%
73														73	119	116	-3	-0.0252101	±5%	±5%
74														74	157	155	-2	-0.0127389	±5%	±5%
75														75	103	99	-4	-0.038835	±5%	±5%
76														76	159	155	-4	-0.0251572	±5%	±5%
77														77	107	115	8	0.0747664	±10%	±10%
78														78	47	45	-2	-0.0425532	±5mg/dL	±5mg/dL
79														79	169	171	2	0.0118343	±5%	±5%
80														80	111	111	0	0	±5%	±5%
81														81	74	78	4	0.0540541	±5mg/dL	±5mg/dL
82														82	49	45	-4	-0.0816327	±5mg/dL	±5mg/dL
83														83	139	135	-4	-0.028777	±5%	±5%
84														84	104	96	-8	-0.0769231	±10%	±10%
85														85	159	151	-8	-0.0503145	±10%	±10%
86														86	75	64	-11	-0.146667	±15mg/dL	±15mg/dL
87														87	109	104	-5	-0.0458716	±5%	±5%
88														88	394	385	-9	-0.0228426	±5%	±5%
89														89	136	131	-5	-0.0367647	±5%	±5%
90														90	103	103	0	0	±5%	±5%
91														91	175	172	-3	-0.0171429	±5%	±5%
92														92	458	436	-22	-0.0480349	±5%	±5%
93														93	169	150	-19	-0.112426	±15%	±15%
94														94	77	78	1	0.012987	±5mg/dL	±5mg/dL
95														95	105	117	12	0.114286	±15%	±15%
96														96	387	385	-2	-0.00516796	±5%	±5%
97														97	257	257	0	0	±5%	±5%
98														98	191	187	-4	-0.0209424	±5%	±5%
99														99	271	272	1	0.00369004	±5%	±5%
100														100	75	61	-14	-0.186667	±15mg/dL	±15mg/dL
1														Data10	125	117	-8	-0.064	±10%	±10%
2														2	204	203	-1	-0.00490196	±5%	±5%
3														3	208	221	13	0.0625	±10%	±10%
4														4	258	260	2	0.00775194	±5%	±5%
5														5	82	83	1	0.0121951	±5mg/dL	±5mg/dL
6														6	377	383	6	0.0159151	±5%	±5%
7														7	120	115	-5	-0.0416667	±5%	±5%
8														8	161	164	3	0.0186335	±5%	±5%
9														9	411	437	26	0.0632603	±10%	±10%
10														10	85	85	0	0	±5mg/dL	±5mg/dL
11														11	77	84	7	0.0909091	±10mg/dL	±10mg/dL
12														12	286	283	-3	-0.0104895	±5%	±5%
13														13	79	84	5	0.0632911	±5mg/dL	±5mg/dL
14														14	67	68	1	0.0149254	±5mg/dL	±5mg/dL
15														15	272	269	-3	-0.0110294	±5%	±5%
16														16	35	35	0	0	±5mg/dL	±5mg/dL
17														17	147	144	-3	-0.0204082	±5%	±5%
18														18	218	218	0	0	±5%	±5%
19														19	210	214	4	0.0190476	±5%	±5%
20														20	108	110	2	0.0185185	±5%	±5%
21														21	85	75	-10	-0.117647	±10mg/dL	±10mg/dL
22														22	222	215	-7	-0.0315315	±5%	±5%
23														23	126	128	2	0.015873	±5%	±5%
24														24	70	68	-2	-0.0285714	±5mg/dL	±5mg/dL
25														25	58	51	-7	-0.12069	±10mg/dL	±10mg/dL
26														26	165	166	1	0.00606061	±5%	±5%
27														27	131	130	-1	-0.00763359	±5%	±5%
28														28	258	264	6	0.0232558	±5%	±5%
29														29	41	49	8	0.195122	±10mg/dL	±10mg/dL
30														30	155	162	7	0.0451613	±5%	±5%
31														31	187	199	12	0.0641711	±10%	±10%
32														32	79	82	3	0.0379747	±5mg/dL	±5mg/dL
33														33	168	179	11	0.0654762	±10%	±10%
34														34	225	238	13	0.0577778	±10%	±10%
35														35	123	127	4	0.0325203	±5%	±5%
36														36	66	62	-4	-0.0606061	±5mg/dL	±5mg/dL
37														37	101	106	5	0.049505	±5%	±5%
38														38	335	334	-1	-0.00298507	±5%	±5%
39														39	41	37	-4	-0.097561	±5mg/dL	±5mg/dL
40														40	310	311	1	0.00322581	±5%	±5%
41														41	119	114	-5	-0.0420168	±5%	±5%
42														42	149	142	-7	-0.0469799	±5%	±5%
43														43	160	151	-9	-0.05625	±10%	±10%
44														44	105	103	-2	-0.0190476	±5%	±5%
45														45	132	116	-16	-0.121212	±15%	±15%
46														46	71	65	-6	-0.084507	±10mg/dL	±10mg/dL
47														47	100	92	-8	-0.08	±10%	±10%
48														48	80	76	-4	-0.05	±5mg/dL	±5mg/dL
49														49	465	450	-15	-0.0322581	±5%	±5%
50														50	162	161	-1	-0.00617284	±5%	±5%
51														51	418	439	21	0.0502392	±10%	±10%
52														52	257	238	-19	-0.07393	±10%	±10%
53														53	302	293	-9	-0.0298013	±5%	±5%
54														54	65	67	2	0.0307692	±5mg/dL	±5mg/dL
55														55	221	221	0	0	±5%	±5%
56														56	175	189	14	0.08	±10%	±10%
57														57	112	121	9	0.0803571	±10%	±10%
58														58	345	347	2	0.0057971	±5%	±5%
59														59	64	71	7	0.109375	±10mg/dL	±10mg/dL
60														60	197	201	4	0.0203046	±5%	±5%
61														61	188	199	11	0.0585106	±10%	±10%
62														62	347	364	17	0.0489914	±5%	±5%
63														63	143	145	2	0.013986	±5%	±5%
64														64	175	155	-20	-0.114286	±15%	±15%
65														65	169	163	-6	-0.035503	±5%	±5%
66														66	115	111	-4	-0.0347826	±5%	±5%
67														67	514	566	52	0.101167	±15%	±15%
68														68	358	335	-23	-0.0642458	±10%	±10%
69														69	161	161	0	0	±5%	±5%
70														70	266	275	9	0.0338346	±5%	±5%
71														71	114	127	13	0.114035	±15%	±15%
72														72	371	364	-7	-0.0188679	±5%	±5%
73														73	119	112	-7	-0.0588235	±10%	±10%
74														74	157	159	2	0.0127389	±5%	±5%
75														75	103	112	9	0.0873786	±10%	±10%
76														76	159	155	-4	-0.0251572	±5%	±5%
77														77	107	105	-2	-0.0186916	±5%	±5%
78														78	47	49	2	0.0425532	±5mg/dL	±5mg/dL
79														79	169	177	8	0.0473373	±5%	±5%
80														80	111	118	7	0.0630631	±10%	±10%
81														81	74	77	3	0.0405405	±5mg/dL	±5mg/dL
82														82	49	46	-3	-0.0612245	±5mg/dL	±5mg/dL
83														83	139	146	7	0.0503597	±10%	±10%
84														84	104	107	3	0.0288462	±5%	±5%
85														85	159	164	5	0.0314465	±5%	±5%
86														86	75	71	-4	-0.0533333	±5mg/dL	±5mg/dL
87														87	109	105	-4	-0.0366972	±5%	±5%
88														88	394	378	-16	-0.0406091	±5%	±5%
89														89	136	134	-2	-0.0147059	±5%	±5%
90														90	103	104	1	0.00970874	±5%	±5%
91														91	175	168	-7	-0.04	±5%	±5%
92														92	458	461	3	0.00655022	±5%	±5%
93														93	169	163	-6	-0.035503	±5%	±5%
94														94	77	62	-15	-0.194805	±15mg/dL	±15mg/dL
95														95	105	109	4	0.0380952	±5%	±5%
96														96	387	393	6	0.0155039	±5%	±5%
97														97	257	259	2	0.0077821	±5%	±5%
98														98	191	197	6	0.0314136	±5%	±5%
99														99	271	297	26	0.095941	±10%	±10%
100														100	75	68	-7	-0.0933333	±10mg/dL	±10mg/dL
