# Supplementary material for: Demonstration of disinfection procedure for the development of accurate blood glucose meters in accordance with ISO 15197:2013
Source: PLoS One. 2017 Jul 6;12(7):e0180617. doi: 10.1371/journal.pone.0180617 (PMC5500346; doi:10.1371/journal.pone.0180617)
Supplement: S2 File — (XLS) [file pone.0180617.s002.xls]

## Sheet: raw data
			1st Reference (Plasma)	5131 #A-Lot#1	5131 #B-Lot#1	5131 #C-Lot#1	5131 #A-Lot#2	5131 #B-Lot#2	5131 #C-Lot#2	5131 #A-Lot#3	5131 #B-Lot#3	5131 #C-Lot#3	2nd Reference (plasma)	Reference < 100 mg/dL	Reference > 100 mg/dL	Average of reference (mg/dL)		Sample Concentration Distribution
		No.	Data1	Data2	Data3	Data4	Data5	Data6	Data7	Data8	Data9	Data10	Data11	D11-D1	(Data11-Data1)/Data1	Data1&11Average		Concentration Interval	Glucose concentration mmol/L (mg/dL)	Count of samples	Percentage of samlpes	ISO15197 sec.6.3 Table 3
		001	384	377	379	372	377	372	371	388	381	388	381	-3	-0.0078125	383
		002	124	110	120	111	120	122	119	117	113	117	120	-4	-0.0322581	122		1	≤2.77 (≤50)	5	0.05	0.05
		003	169	163	182	162	170	168	168	193	164	172	170	1	0.00591716	170		2	>2.77 to 4.44 (>50 to 80)	15	0.15	0.15
		004	78.1	74	86	75	77	76	72	83	73	77	80.6	2.5	0.0320102	79		3	>4.44 to 6.66 (>80 to 120)	20	0.2	0.2
		005	163	166	185	167	166	165	163	182	159	165	168	5	0.0306748	166		4	>6.66 to 11.10 (>120 to 200)	30	0.3	0.3
		006	222	212	243	213	223	221	212	242	210	223	226	4	0.018018	224		5	>11.10 to 16.65 (>200 to 300)	15	0.15	0.15
		007	121	120	132	118	121	125	137	129	118	117	123	2	0.0165289	122		6	>16.65 to 22.20 (>300 to 400)	10	0.1	0.1
		008	166	168	165	165	163	162	163	166	169	161	161	-5	-0.0301205	164		7	>22.20 (>400)	5	0.05	0.05
		009	406	387	401	390	404	404	390	443	390	398	414	8	0.0197044	410		Total		100	1	1
		010	63.9	60	68	65	65	64	59	66	58	62	66.2	2.3	0.0359937	65
		011	212	214	221	212	221	221	211	216	210	225	219	7	0.0330189	216
		012	63.7	62	76	69	62	68	61	63	59	60	65.9	2.2	0.0345369	65
		013	77.3	86	87	85	85	85	85	87	85	86	75.3	-2	-0.0258732	76
		014	77.6	80	86	88	85	91	84	85	85	89	78.4	0.8	0.0103093	78
		015	292	290	305	292	296	283	292	287	294	292	289	-3	-0.010274	291
		016	110	120	122	120	120	119	120	116	120	118	109	-1	-0.00909091	110
		017	222	222	225	228	225	221	223	222	226	221	220	-2	-0.00900901	221
		018	215	217	216	212	212	213	216	217	222	212	211	-4	-0.0186047	213
		019	111	109	114	109	113	106	107	111	113	110	108	-3	-0.027027	110
		020	87	78	85	81	77	85	77	76	84	74	84.8	-2.2	-0.0252874	86
		021	226	222	223	222	224	225	224	219	231	217	224	-2	-0.00884956	225
		022	81.5	86	86	84	87	87	85	85	86	86	79.1	-2.4	-0.0294479	80
		023	66	69	71	69	63	71	69	69	72	70	67.5	1.5	0.0227273	67
		024	368	374	366	332	373	371	338	331	371	359	358	-10	-0.0271739	363
		025	157	158	175	160	162	169	160	159	157	157	159	2	0.0127389	158
		026	213	211	226	221	211	210	223	213	202	213	215	2	0.00938967	214
		027	108	110	107	98	111	113	116	107	107	117	108	0	0	108
		028	156	157	179	157	162	159	164	158	158	162	162	6	0.0384615	159
		029	279	278	272	275	275	278	274	272	264	274	274	-5	-0.0179211	277
		030	36	37	36	42	41	40	40	35	38	41	35.8	-0.2	-0.00555556	36
		031	128	128	131	130	131	131	130	119	137	130	125	-3	-0.0234375	127
		032	96.1	89	88	96	84	89	94	97	94	94	99.1	3	0.0312175	98
		033	202	200	204	226	200	203	195	225	200	208	209	7	0.0346535	206
		034	262	260	263	260	260	258	258	265	260	258	261	-1	-0.00381679	262
		035	84.6	85	85	87	83	85	85	84	84	87	82.4	-2.2	-0.0260047	84
		036	168	168	148	165	168	169	176	169	166	169	166	-2	-0.0119048	167
		037	134	131	116	136	129	130	128	132	128	127	131	-3	-0.0223881	133
		038	259	249	271	271	250	253	243	268	245	252	267	8	0.030888	263
		039	39.5	39	45	44	43	45	43	50	43	42	41.5	2	0.0506329	41
		040	149	146	168	145	152	155	149	165	147	162	154	5	0.033557	152
		041	183	175	203	177	187	180	179	202	180	182	190	7	0.0382514	187
		042	129	130	132	133	126	125	139	130	130	130	126	-3	-0.0232558	128
		043	72	79	71	76	73	72	72	69	71	70	70	-2	-0.0277778	71
		044	58.8	60	50	62	60	51	60	52	60	60	59.4	0.6	0.0102041	59
		045	530	537	534	525	540	533	529	491	537	524	510	-20	-0.0377358	520
		046	42.1	33	37	36	38	33	36	38	37	39	40.4	-1.7	-0.04038	41
		047	317	319	296	310	314	305	313	316	302	324	313	-4	-0.0126183	315
		048	122	122	121	110	116	116	124	112	124	124	119	-3	-0.0245902	121
		049	152	150	148	147	150	151	146	140	148	149	151	-1	-0.00657895	152
		050	155	146	148	154	152	153	151	148	142	151	160	5	0.0322581	158
		051	103	100	120	106	106	109	94	101	100	102	107	4	0.038835	105
		052	136	130	123	121	130	129	133	114	134	129	131	-5	-0.0367647	134
		053	72.2	75	69	61	71	68	77	64	65	69	71.1	-1.1	-0.0152355	72
		054	102.3	111	98	90	103	105	106	90	99	107	100.6	-1.7	-0.0166178	101
		055	79.5	73	87	73	78	77	74	74	73	77	82.4	2.9	0.036478	81
		056	457	428	451	461	445	442	464	441	439	462	471	14	0.0306346	464
		057	354	350	353	342	357	354	357	354	350	343	347	-7	-0.019774	351
		058	423	396	451	398	405	407	396	447	410	404	432	9	0.0212766	428
		059	262	256	262	255	257	262	257	235	258	260	260	-2	-0.00763359	261
		060	297	286	297	290	309	298	291	287	280	297	307	10	0.03367	302
		061	102	97	107	100	102	100	105	108	101	104	104	2	0.0196078	103
		062	342	332	338	336	340	338	340	340	339	339	338	-4	-0.0116959	340
		063	179	172	169	151	170	168	170	153	174	171	175	-4	-0.0223464	177
		064	166	158	173	155	162	160	159	161	157	160	172	6	0.0361446	169
		065	118	122	128	108	124	121	111	110	126	119	116	-2	-0.0169492	117
		066	258	260	291	290	277	270	268	272	261	267	265	7	0.0271318	262
		067	112	117	128	122	121	125	114	126	119	115	112	0	0	112
		068	361	357	414	351	358	388	357	360	383	353	368	7	0.0193906	365
		069	115	100	116	118	105	101	122	111	100	115	119	4	0.0347826	117
		070	65.8	66	70	67	68	73	69	72	67	72	63.6	-2.2	-0.0334347	65
		071	201	201	196	178	197	203	200	205	196	203	199	-2	-0.00995025	200
		072	184	181	199	180	184	193	178	203	182	188	190	6	0.0326087	187
		073	341	327	375	366	335	336	329	371	327	351	354	13	0.0381232	348
		074	139	129	150	147	134	137	126	148	131	133	144	5	0.0359712	142
		075	155	144	170	147	166	150	148	162	150	153	160	5	0.0322581	158
		076	100	102	112	93	110	106	101	114	102	98	103	3	0.03	102
		077	110	110	117	110	114	111	103	123	108	111	114	4	0.0363636	112
		078	47.2	50	49	42	49	47	47	50	48	46	48.1	0.9	0.0190678	48
		079	174	174	174	175	175	176	176	180	176	174	169	-5	-0.0287356	172
		080	110	119	121	111	114	124	110	120	114	113	114	4	0.0363636	112
		081	135	129	134	144	137	134	145	133	132	130	138	3	0.0222222	137
		082	105	108	99	104	97	111	111	106	107	105	104	-1	-0.00952381	105
		083	177	176	171	171	181	180	178	171	175	175	178	1	0.00564972	178
		084	470	465	493	437	471	492	438	470	488	444	460	-10	-0.0212766	465
		085	75.8	79	74	80	81	81	82	78	76	79	75.3	-0.5	-0.00659631	76
		086	50.1	47	48	50	48	44	47	47	43	46	49.9	-0.2	-0.00399202	50
		087	137	137	150	132	150	133	142	149	129	134	141	4	0.0291971	139
		088	102	100	115	113	101	107	101	108	98	95	106	4	0.0392157	104
		089	106	106	109	121	112	114	108	111	110	119	106	0	0	106
		090	393	390	394	397	397	392	395	401	396	392	393	0	0	393
		091	260	257	262	260	266	259	262	264	257	262	262	2	0.00769231	261
		092	187	180	200	178	186	181	175	200	174	185	194	7	0.0374332	191
		093	264	263	296	261	276	268	261	301	261	269	268	4	0.0151515	266
		094	73.6	69	79	81	75	68	71	67	70	60	75.3	1.7	0.0230978	74
		095	155	150	167	148	168	150	145	167	149	149	160	5	0.0322581	158
		096	74.8	61	67	62	66	63	61	72	61	63	77.7	2.9	0.0387701	76
		097	107	95	103	103	102	115	96	107	96	103	110	3	0.0280374	109
		098	385	370	416	421	379	374	418	374	363	381	400	15	0.038961	393
		099	170	148	162	147	157	160	153	166	147	148	173	3	0.0176471	172	MAX	520
		100	76.8	74	84	81	77	76	73	63	73	77	75.6	-1.2	-0.015625	76	MIN	36

## Sheet: Accuracy-A
	1st Reference (Plasma)	2nd Reference (plasma)	5131 #A-Lot#1	5131 #A-Lot#2	5131 #A-Lot#3	Average of reference (mg/dL)			Average of reference (mg/dL)	5131 #A		X (mg/dL)	Low acceptance criteria (mg/dL)	High acceptance criteria (mg/dL)	y=x (mg/dL)	y=x (mg/dL)							Data Analysis (with 95% confidence interval)				*每次都要迴歸分析
No.	Data1	Data11	Data2	Data5	Data8	Data1&11 Average		No.	Data1&11Average	data2&5&8		25	10	40	0	0							摘要輸出
1	384	381	377	377	388	383		1	383	377		50	35	65	100	100
2	124	120	110	120	117	122		2	122	110		75	60	90	200	200							迴歸統計
3	169	170	163	170	193	170		3	170	163		100	85	115	300	300							R 的倍數	0.99632
4	78.1	80.6	74	77	83	79		4	79	74		125	106.25	143.75	400	400							R 平方	0.992654
5	163	168	166	166	182	166		5	166	166		150	127.5	172.5	500	500							調整的 R 平方	0.992629
6	222	226	212	223	242	224		6	224	212		175	148.75	201.25	600	600							標準誤	9.33199
7	121	123	120	121	129	122		7	122	120		200	170	230									觀察值個數	300
8	166	161	168	163	166	164		8	164	168		225	191.25	258.75
9	406	414	387	404	443	410		9	410	387		250	212.5	287.5									ANOVA
10	63.9	66.2	60	65	66	65		10	65	60		275	233.75	316.25										自由度	SS	MS	F	顯著值
11	212	219	214	221	216	216		11	216	214		300	255	345									迴歸	1	3.5068e+06	3.5068e+06	40268.2	0
12	63.7	65.9	62	62	63	65		12	65	62		325	276.25	373.75				Meter-A	Meter-B	Meter-C			殘差	298	25951.7	87.0861
13	77.3	75.3	86	85	87	76		13	76	86		350	297.5	402.5			Slope	0.988799	1.00165	0.981602			總和	299	3.53275e+06
14	77.6	78.4	80	85	85	78		14	78	80		375	318.75	431.25			Intercept	0.812323	-0.186302	0.884187
15	292	289	290	296	287	291		15	291	290		400	340	460			RSQ	0.992654	0.991748	0.993609				係數	標準誤	t 統計	P-值	下限 95%	上限 95%	下限 95.0%	上限 95.0%
16	110	109	120	120	116	110		16	110	120		425	361.25	488.75									截距	0.812323	1.0201	0.796319	0.426481	-1.19519	2.81983	-1.19519	2.81983
17	222	220	222	225	222	221		17	221	222		450	382.5	517.5									X 變數 1	0.988799	0.00492751	200.669	0	0.979102	0.998496	0.979102	0.998496
18	215	211	217	212	217	213		18	213	217		475	403.75	546.25
19	111	108	109	113	111	110		19	110	109		500	425	575
20	87	84.8	78	77	76	86		20	86	78		525	446.25	603.75
21	226	224	222	224	219	225		21	225	222		550	467.5	632.5
22	81.5	79.1	86	87	85	80		22	80	86		575	488.75	661.25															Number of samples (n)	300
23	66	67.5	69	63	69	67		23	67	69		600	510	690															Range of YSI Values (mg/dL)	36	-	520
24	368	358	374	373	331	363		24	363	374																			Slope	0.988799
25	157	159	158	162	159	158		25	158	158																			Upper 95% CI for slope	0.998496
26	213	215	211	211	213	214		26	214	211																			Lower 95% CI for slope	0.979102
27	108	108	110	111	107	108		27	108	110																			Intercept	0.812323
28	156	162	157	162	158	159		28	159	157																			Upper 95% CI for intercept	2.81983
29	279	274	278	275	272	277		29	277	278																			Lower 95% CI for intercept	-1.19519
30	36	35.8	37	41	35	36		30	36	37																			Standard Error	9.33199
31	128	125	128	131	119	127		31	127	128																			Correlation coefficient (R)	0.99632
32	96.1	99.1	89	84	97	98		32	98	89																			R square (R2)	0.992654
33	202	209	200	200	225	206		33	206	200
34	262	261	260	260	265	262		34	262	260
35	84.6	82.4	85	83	84	84		35	84	85
36	168	166	168	168	169	167		36	167	168
37	134	131	131	129	132	133		37	133	131
38	259	267	249	250	268	263		38	263	249
39	39.5	41.5	39	43	50	41		39	41	39
40	149	154	146	152	165	152		40	152	146
41	183	190	175	187	202	187		41	187	175
42	129	126	130	126	130	128		42	128	130
43	72	70	79	73	69	71		43	71	79
44	58.8	59.4	60	60	52	59		44	59	60
45	530	510	537	540	491	520		45	520	537
46	42.1	40.4	33	38	38	41		46	41	33
47	317	313	319	314	316	315		47	315	319
48	122	119	122	116	112	121		48	121	122
49	152	151	150	150	140	152		49	152	150
50	155	160	146	152	148	158		50	158	146
51	103	107	100	106	101	105		51	105	100
52	136	131	130	130	114	134		52	134	130
53	72.2	71.1	75	71	64	72		53	72	75
54	102.3	100.6	111	103	90	101		54	101	111
55	79.5	82.4	73	78	74	81		55	81	73
56	457	471	428	445	441	464		56	464	428
57	354	347	350	357	354	351		57	351	350
58	423	432	396	405	447	428		58	428	396
59	262	260	256	257	235	261		59	261	256
60	297	307	286	309	287	302		60	302	286
61	102	104	97	102	108	103		61	103	97
62	342	338	332	340	340	340		62	340	332
63	179	175	172	170	153	177		63	177	172
64	166	172	158	162	161	169		64	169	158
65	118	116	122	124	110	117		65	117	122
66	258	265	260	277	272	262		66	262	260
67	112	112	117	121	126	112		67	112	117
68	361	368	357	358	360	365		68	365	357
69	115	119	100	105	111	117		69	117	100
70	65.8	63.6	66	68	72	65		70	65	66
71	201	199	201	197	205	200		71	200	201
72	184	190	181	184	203	187		72	187	181
73	341	354	327	335	371	348		73	348	327
74	139	144	129	134	148	142		74	142	129
75	155	160	144	166	162	158		75	158	144
76	100	103	102	110	114	102		76	102	102
77	110	114	110	114	123	112		77	112	110
78	47.2	48.1	50	49	50	48		78	48	50
79	174	169	174	175	180	172		79	172	174
80	110	114	119	114	120	112		80	112	119
81	135	138	129	137	133	137		81	137	129
82	105	104	108	97	106	105		82	105	108
83	177	178	176	181	171	178		83	178	176
84	470	460	465	471	470	465		84	465	465
85	75.8	75.3	79	81	78	76		85	76	79
86	50.1	49.9	47	48	47	50		86	50	47
87	137	141	137	150	149	139		87	139	137
88	102	106	100	101	108	104		88	104	100
89	106	106	106	112	111	106		89	106	106
90	393	393	390	397	401	393		90	393	390
91	260	262	257	266	264	261		91	261	257
92	187	194	180	186	200	191		92	191	180
93	264	268	263	276	301	266		93	266	263
94	73.6	75.3	69	75	67	74		94	74	69
95	155	160	150	168	167	158		95	158	150
96	74.8	77.7	61	66	72	76		96	76	61
97	107	110	95	102	107	109		97	109	95
98	385	400	370	379	374	393		98	393	370
99	170	173	148	157	166	172		99	172	148
100	76.8	75.6	74	77	63	76		100	76	74
								1	383	377
								2	122	120
								3	170	170
								4	79	77
								5	166	166
								6	224	223
								7	122	121
								8	164	163
								9	410	404
								10	65	65
								11	216	221
								12	65	62
								13	76	85
								14	78	85
								15	291	296
								16	110	120
								17	221	225
								18	213	212
								19	110	113
								20	86	77
								21	225	224
								22	80	87
								23	67	63
								24	363	373
								25	158	162
								26	214	211
								27	108	111
								28	159	162
								29	277	275
								30	36	41
								31	127	131
								32	98	84
								33	206	200
								34	262	260
								35	84	83
								36	167	168
								37	133	129
								38	263	250
								39	41	43
								40	152	152
								41	187	187
								42	128	126
								43	71	73
								44	59	60
								45	520	540
								46	41	38
								47	315	314
								48	121	116
								49	152	150
								50	158	152
								51	105	106
								52	134	130
								53	72	71
								54	101	103
								55	81	78
								56	464	445
								57	351	357
								58	428	405
								59	261	257
								60	302	309
								61	103	102
								62	340	340
								63	177	170
								64	169	162
								65	117	124
								66	262	277
								67	112	121
								68	365	358
								69	117	105
								70	65	68
								71	200	197
								72	187	184
								73	348	335
								74	142	134
								75	158	166
								76	102	110
								77	112	114
								78	48	49
								79	172	175
								80	112	114
								81	137	137
								82	105	97
								83	178	181
								84	465	471
								85	76	81
								86	50	48
								87	139	150
								88	104	101
								89	106	112
								90	393	397
								91	261	266
								92	191	186
								93	266	276
								94	74	75
								95	158	168
								96	76	66
								97	109	102
								98	393	379
								99	172	157
								100	76	77
								1	383	388
								2	122	117
								3	170	193
								4	79	83
								5	166	182
								6	224	242
								7	122	129
								8	164	166
								9	410	443
								10	65	66
								11	216	216
								12	65	63
								13	76	87
								14	78	85
								15	291	287
								16	110	116
								17	221	222
								18	213	217
								19	110	111
								20	86	76
								21	225	219
								22	80	85
								23	67	69
								24	363	331
								25	158	159
								26	214	213
								27	108	107
								28	159	158
								29	277	272
								30	36	35
								31	127	119
								32	98	97
								33	206	225
								34	262	265
								35	84	84
								36	167	169
								37	133	132
								38	263	268
								39	41	50
								40	152	165
								41	187	202
								42	128	130
								43	71	69
								44	59	52
								45	520	491
								46	41	38
								47	315	316
								48	121	112
								49	152	140
								50	158	148
								51	105	101
								52	134	114
								53	72	64
								54	101	90
								55	81	74
								56	464	441
								57	351	354
								58	428	447
								59	261	235
								60	302	287
								61	103	108
								62	340	340
								63	177	153
								64	169	161
								65	117	110
								66	262	272
								67	112	126
								68	365	360
								69	117	111
								70	65	72
								71	200	205
								72	187	203
								73	348	371
								74	142	148
								75	158	162
								76	102	114
								77	112	123
								78	48	50
								79	172	180
								80	112	120
								81	137	133
								82	105	106
								83	178	171
								84	465	470
								85	76	78
								86	50	47
								87	139	149
								88	104	108
								89	106	111
								90	393	401
								91	261	264
								92	191	200
								93	266	301
								94	74	67
								95	158	167
								96	76	72
								97	109	107
								98	393	374
								99	172	166
								100	76	63

## Sheet: Accuracy-B
	1st Reference (Plasma)	2nd Reference (plasma)	5131 #B-Lot#1	5131 #B-Lot#2	5131 #B-Lot#3	Average of reference (mg/dL)			Average of reference (mg/dL)	5131 #B		X (mg/dL)	Low acceptance criteria (mg/dL)	High acceptance criteria (mg/dL)	y=x (mg/dL)	y=x (mg/dL)							Data Analysis (with 95% confidence interval)				*每次都要迴歸分析
No.	Data1	Data11	Data3	Data6	Data9	Data1&11 Average		No.	Data1&11 Average	data3&6&9		25	10	40	0	0							摘要輸出
1	384	381	379	372	381	383		1	383	379		50	35	65	100	100
2	124	120	120	122	113	122		2	122	120		75	60	90	200	200							迴歸統計
3	169	170	182	168	164	170		3	170	182		100	85	115	300	300							R 的倍數	0.995865
4	78.1	80.6	86	76	73	79		4	79	86		125	106.25	143.75	400	400							R 平方	0.991748
5	163	168	185	165	159	166		5	166	185		150	127.5	172.5	500	500							調整的 R 平方	0.99172
6	222	226	243	221	210	224		6	224	243		175	148.75	201.25	600	600							標準誤	10.0238
7	121	123	132	125	118	122		7	122	132		200	170	230									觀察值個數	300
8	166	161	165	162	169	164		8	164	165		225	191.25	258.75
9	406	414	401	404	390	410		9	410	401		250	212.5	287.5									ANOVA
10	63.9	66.2	68	64	58	65		10	65	68		275	233.75	316.25										自由度	SS	MS	F	顯著值
11	212	219	221	221	210	216		11	216	221		300	255	345									迴歸	1	3.59852e+06	3.59852e+06	35814.5	0
12	63.7	65.9	76	68	59	65		12	65	76		325	276.25	373.75				Meter-A	Meter-B	Meter-C			殘差	298	29942.1	100.477
13	77.3	75.3	87	85	85	76		13	76	87		350	297.5	402.5			Slope	0.988799	1.00165	0.981602			總和	299	3.62846e+06
14	77.6	78.4	86	91	85	78		14	78	86		375	318.75	431.25			Intercept	0.812323	-0.186302	0.884187
15	292	289	305	283	294	291		15	291	305		400	340	460			RSQ	0.992654	0.991748	0.993609				係數	標準誤	t 統計	P-值	下限 95%	上限 95%	下限 95.0%	上限 95.0%
16	110	109	122	119	120	110		16	110	122		425	361.25	488.75									截距	-0.186302	1.09572	-0.170027	0.865105	-2.34263	1.97003	-2.34263	1.97003
17	222	220	225	221	226	221		17	221	225		450	382.5	517.5									X 變數 1	1.00165	0.0052928	189.247	0	0.991232	1.01206	0.991232	1.01206
18	215	211	216	213	222	213		18	213	216		475	403.75	546.25
19	111	108	114	106	113	110		19	110	114		500	425	575
20	87	84.8	85	85	84	86		20	86	85		525	446.25	603.75
21	226	224	223	225	231	225		21	225	223		550	467.5	632.5
22	81.5	79.1	86	87	86	80		22	80	86		575	488.75	661.25															Number of samples (n)	300
23	66	67.5	71	71	72	67		23	67	71		600	510	690															Range of YSI Values (mg/dL)	36	-	520
24	368	358	366	371	371	363		24	363	366																			Slope	1.00165
25	157	159	175	169	157	158		25	158	175																			Upper 95% CI for slope	1.01206
26	213	215	226	210	202	214		26	214	226																			Lower 95% CI for slope	0.991232
27	108	108	107	113	107	108		27	108	107																			Intercept	-0.186302
28	156	162	179	159	158	159		28	159	179																			Upper 95% CI for intercept	1.97003
29	279	274	272	278	264	277		29	277	272																			Lower 95% CI for intercept	-2.34263
30	36	35.8	36	40	38	36		30	36	36																			Standard Error	10.0238
31	128	125	131	131	137	127		31	127	131																			Correlation coefficient (R)	0.995865
32	96.1	99.1	88	89	94	98		32	98	88																			R square (R2)	0.991748
33	202	209	204	203	200	206		33	206	204
34	262	261	263	258	260	262		34	262	263
35	84.6	82.4	85	85	84	84		35	84	85
36	168	166	148	169	166	167		36	167	148
37	134	131	116	130	128	133		37	133	116
38	259	267	271	253	245	263		38	263	271
39	39.5	41.5	45	45	43	41		39	41	45
40	149	154	168	155	147	152		40	152	168
41	183	190	203	180	180	187		41	187	203
42	129	126	132	125	130	128		42	128	132
43	72	70	71	72	71	71		43	71	71
44	58.8	59.4	50	51	60	59		44	59	50
45	530	510	534	533	537	520		45	520	534
46	42.1	40.4	37	33	37	41		46	41	37
47	317	313	296	305	302	315		47	315	296
48	122	119	121	116	124	121		48	121	121
49	152	151	148	151	148	152		49	152	148
50	155	160	148	153	142	158		50	158	148
51	103	107	120	109	100	105		51	105	120
52	136	131	123	129	134	134		52	134	123
53	72.2	71.1	69	68	65	72		53	72	69
54	102.3	100.6	98	105	99	101		54	101	98
55	79.5	82.4	87	77	73	81		55	81	87
56	457	471	451	442	439	464		56	464	451
57	354	347	353	354	350	351		57	351	353
58	423	432	451	407	410	428		58	428	451
59	262	260	262	262	258	261		59	261	262
60	297	307	297	298	280	302		60	302	297
61	102	104	107	100	101	103		61	103	107
62	342	338	338	338	339	340		62	340	338
63	179	175	169	168	174	177		63	177	169
64	166	172	173	160	157	169		64	169	173
65	118	116	128	121	126	117		65	117	128
66	258	265	291	270	261	262		66	262	291
67	112	112	128	125	119	112		67	112	128
68	361	368	414	388	383	365		68	365	414
69	115	119	116	101	100	117		69	117	116
70	65.8	63.6	70	73	67	65		70	65	70
71	201	199	196	203	196	200		71	200	196
72	184	190	199	193	182	187		72	187	199
73	341	354	375	336	327	348		73	348	375
74	139	144	150	137	131	142		74	142	150
75	155	160	170	150	150	158		75	158	170
76	100	103	112	106	102	102		76	102	112
77	110	114	117	111	108	112		77	112	117
78	47.2	48.1	49	47	48	48		78	48	49
79	174	169	174	176	176	172		79	172	174
80	110	114	121	124	114	112		80	112	121
81	135	138	134	134	132	137		81	137	134
82	105	104	99	111	107	105		82	105	99
83	177	178	171	180	175	178		83	178	171
84	470	460	493	492	488	465		84	465	493
85	75.8	75.3	74	81	76	76		85	76	74
86	50.1	49.9	48	44	43	50		86	50	48
87	137	141	150	133	129	139		87	139	150
88	102	106	115	107	98	104		88	104	115
89	106	106	109	114	110	106		89	106	109
90	393	393	394	392	396	393		90	393	394
91	260	262	262	259	257	261		91	261	262
92	187	194	200	181	174	191		92	191	200
93	264	268	296	268	261	266		93	266	296
94	73.6	75.3	79	68	70	74		94	74	79
95	155	160	167	150	149	158		95	158	167
96	74.8	77.7	67	63	61	76		96	76	67
97	107	110	103	115	96	109		97	109	103
98	385	400	416	374	363	393		98	393	416
99	170	173	162	160	147	172		99	172	162
100	76.8	75.6	84	76	73	76		100	76	84
								1	383	372
								2	122	122
								3	170	168
								4	79	76
								5	166	165
								6	224	221
								7	122	125
								8	164	162
								9	410	404
								10	65	64
								11	216	221
								12	65	68
								13	76	85
								14	78	91
								15	291	283
								16	110	119
								17	221	221
								18	213	213
								19	110	106
								20	86	85
								21	225	225
								22	80	87
								23	67	71
								24	363	371
								25	158	169
								26	214	210
								27	108	113
								28	159	159
								29	277	278
								30	36	40
								31	127	131
								32	98	89
								33	206	203
								34	262	258
								35	84	85
								36	167	169
								37	133	130
								38	263	253
								39	41	45
								40	152	155
								41	187	180
								42	128	125
								43	71	72
								44	59	51
								45	520	533
								46	41	33
								47	315	305
								48	121	116
								49	152	151
								50	158	153
								51	105	109
								52	134	129
								53	72	68
								54	101	105
								55	81	77
								56	464	442
								57	351	354
								58	428	407
								59	261	262
								60	302	298
								61	103	100
								62	340	338
								63	177	168
								64	169	160
								65	117	121
								66	262	270
								67	112	125
								68	365	388
								69	117	101
								70	65	73
								71	200	203
								72	187	193
								73	348	336
								74	142	137
								75	158	150
								76	102	106
								77	112	111
								78	48	47
								79	172	176
								80	112	124
								81	137	134
								82	105	111
								83	178	180
								84	465	492
								85	76	81
								86	50	44
								87	139	133
								88	104	107
								89	106	114
								90	393	392
								91	261	259
								92	191	181
								93	266	268
								94	74	68
								95	158	150
								96	76	63
								97	109	115
								98	393	374
								99	172	160
								100	76	76
								1	383	381
								2	122	113
								3	170	164
								4	79	73
								5	166	159
								6	224	210
								7	122	118
								8	164	169
								9	410	390
								10	65	58
								11	216	210
								12	65	59
								13	76	85
								14	78	85
								15	291	294
								16	110	120
								17	221	226
								18	213	222
								19	110	113
								20	86	84
								21	225	231
								22	80	86
								23	67	72
								24	363	371
								25	158	157
								26	214	202
								27	108	107
								28	159	158
								29	277	264
								30	36	38
								31	127	137
								32	98	94
								33	206	200
								34	262	260
								35	84	84
								36	167	166
								37	133	128
								38	263	245
								39	41	43
								40	152	147
								41	187	180
								42	128	130
								43	71	71
								44	59	60
								45	520	537
								46	41	37
								47	315	302
								48	121	124
								49	152	148
								50	158	142
								51	105	100
								52	134	134
								53	72	65
								54	101	99
								55	81	73
								56	464	439
								57	351	350
								58	428	410
								59	261	258
								60	302	280
								61	103	101
								62	340	339
								63	177	174
								64	169	157
								65	117	126
								66	262	261
								67	112	119
								68	365	383
								69	117	100
								70	65	67
								71	200	196
								72	187	182
								73	348	327
								74	142	131
								75	158	150
								76	102	102
								77	112	108
								78	48	48
								79	172	176
								80	112	114
								81	137	132
								82	105	107
								83	178	175
								84	465	488
								85	76	76
								86	50	43
								87	139	129
								88	104	98
								89	106	110
								90	393	396
								91	261	257
								92	191	174
								93	266	261
								94	74	70
								95	158	149
								96	76	61
								97	109	96
								98	393	363
								99	172	147
								100	76	73

## Sheet: Accuracy-C
	1st Reference (Plasma)	2nd Reference (plasma)	5131 #C-Lot#1	5131 #C-Lot#2	5131 #C-Lot#3	Average of reference (mg/dL)			Average of reference (mg/dL)	5131 #C		X (mg/dL)	Low acceptance criteria (mg/dL)	High acceptance criteria (mg/dL)	y=x (mg/dL)	y=x (mg/dL)							Data Analysis (with 95% confidence interval)				*每次都要迴歸分析
No.	Data1	Data11	Data4	Data7	Data10	Data1&11 Average		No.	Data1&11 Average	data4&7&10		25	10	40	0	0							摘要輸出
1	384	381	372	371	388	383		1	383	372		50	35	65	100	100
2	124	120	111	119	117	122		2	122	111		75	60	90	200	200							迴歸統計
3	169	170	162	168	172	170		3	170	162		100	85	115	300	300							R 的倍數	0.996799
4	78.1	80.6	75	72	77	79		4	79	75		125	106.25	143.75	400	400							R 平方	0.993609
5	163	168	167	163	165	166		5	166	167		150	127.5	172.5	500	500							調整的 R 平方	0.993588
6	222	226	213	212	223	224		6	224	213		175	148.75	201.25	600	600							標準誤	8.63662
7	121	123	118	137	117	122		7	122	118		200	170	230									觀察值個數	300
8	166	161	165	163	161	164		8	164	165		225	191.25	258.75
9	406	414	390	390	398	410		9	410	390		250	212.5	287.5									ANOVA
10	63.9	66.2	65	59	62	65		10	65	65		275	233.75	316.25										自由度	SS	MS	F	顯著值
11	212	219	212	211	225	216		11	216	212		300	255	345									迴歸	1	3.45593e+06	3.45593e+06	46331.6	0
12	63.7	65.9	69	61	60	65		12	65	69		325	276.25	373.75				Meter-A	Meter-B	Meter-C	Mean	SD	殘差	298	22228.2	74.5913
13	77.3	75.3	85	85	86	76		13	76	85		350	297.5	402.5			Slope	0.988799	1.00165	0.981602	0.990683	0.0101547	總和	299	3.47816e+06
14	77.6	78.4	88	84	89	78		14	78	88		375	318.75	431.25			Intercept	0.812323	-0.186302	0.884187	0.503403	0.598382
15	292	289	292	292	292	291		15	291	292		400	340	460			RSQ	0.992654	0.991748	0.993609	0.99267	0.000930708		係數	標準誤	t 統計	P-值	下限 95%	上限 95%	下限 95.0%	上限 95.0%
16	110	109	120	120	118	110		16	110	120		425	361.25	488.75									截距	0.884187	0.944086	0.936554	0.349747	-0.973733	2.74211	-0.973733	2.74211
17	222	220	228	223	221	221		17	221	228		450	382.5	517.5									X 變數 1	0.981602	0.00456034	215.248	0	0.972627	0.990577	0.972627	0.990577
18	215	211	212	216	212	213		18	213	212		475	403.75	546.25
19	111	108	109	107	110	110		19	110	109		500	425	575
20	87	84.8	81	77	74	86		20	86	81		525	446.25	603.75
21	226	224	222	224	217	225		21	225	222		550	467.5	632.5
22	81.5	79.1	84	85	86	80		22	80	84		575	488.75	661.25															Number of samples (n)	300
23	66	67.5	69	69	70	67		23	67	69		600	510	690															Range of YSI Values (mg/dL)	36	-	520
24	368	358	332	338	359	363		24	363	332																			Slope	0.981602
25	157	159	160	160	157	158		25	158	160																			Upper 95% CI for slope	0.990577
26	213	215	221	223	213	214		26	214	221																			Lower 95% CI for slope	0.972627
27	108	108	98	116	117	108		27	108	98																			Intercept	0.884187
28	156	162	157	164	162	159		28	159	157																			Upper 95% CI for intercept	2.74211
29	279	274	275	274	274	277		29	277	275																			Lower 95% CI for intercept	-0.973733
30	36	35.8	42	40	41	36		30	36	42																			Standard Error	8.63662
31	128	125	130	130	130	127		31	127	130																			Correlation coefficient (R)	0.996799
32	96.1	99.1	96	94	94	98		32	98	96																			R square (R2)	0.993609
33	202	209	226	195	208	206		33	206	226
34	262	261	260	258	258	262		34	262	260
35	84.6	82.4	87	85	87	84		35	84	87
36	168	166	165	176	169	167		36	167	165
37	134	131	136	128	127	133		37	133	136
38	259	267	271	243	252	263		38	263	271
39	39.5	41.5	44	43	42	41		39	41	44
40	149	154	145	149	162	152		40	152	145
41	183	190	177	179	182	187		41	187	177
42	129	126	133	139	130	128		42	128	133
43	72	70	76	72	70	71		43	71	76
44	58.8	59.4	62	60	60	59		44	59	62
45	530	510	525	529	524	520		45	520	525
46	42.1	40.4	36	36	39	41		46	41	36
47	317	313	310	313	324	315		47	315	310
48	122	119	110	124	124	121		48	121	110
49	152	151	147	146	149	152		49	152	147
50	155	160	154	151	151	158		50	158	154
51	103	107	106	94	102	105		51	105	106
52	136	131	121	133	129	134		52	134	121
53	72.2	71.1	61	77	69	72		53	72	61
54	102.3	100.6	90	106	107	101		54	101	90
55	79.5	82.4	73	74	77	81		55	81	73
56	457	471	461	464	462	464		56	464	461
57	354	347	342	357	343	351		57	351	342
58	423	432	398	396	404	428		58	428	398
59	262	260	255	257	260	261		59	261	255
60	297	307	290	291	297	302		60	302	290
61	102	104	100	105	104	103		61	103	100
62	342	338	336	340	339	340		62	340	336
63	179	175	151	170	171	177		63	177	151
64	166	172	155	159	160	169		64	169	155
65	118	116	108	111	119	117		65	117	108
66	258	265	290	268	267	262		66	262	290
67	112	112	122	114	115	112		67	112	122
68	361	368	351	357	353	365		68	365	351
69	115	119	118	122	115	117		69	117	118
70	65.8	63.6	67	69	72	65		70	65	67
71	201	199	178	200	203	200		71	200	178
72	184	190	180	178	188	187		72	187	180
73	341	354	366	329	351	348		73	348	366
74	139	144	147	126	133	142		74	142	147
75	155	160	147	148	153	158		75	158	147
76	100	103	93	101	98	102		76	102	93
77	110	114	110	103	111	112		77	112	110
78	47.2	48.1	42	47	46	48		78	48	42
79	174	169	175	176	174	172		79	172	175
80	110	114	111	110	113	112		80	112	111
81	135	138	144	145	130	137		81	137	144
82	105	104	104	111	105	105		82	105	104
83	177	178	171	178	175	178		83	178	171
84	470	460	437	438	444	465		84	465	437
85	75.8	75.3	80	82	79	76		85	76	80
86	50.1	49.9	50	47	46	50		86	50	50
87	137	141	132	142	134	139		87	139	132
88	102	106	113	101	95	104		88	104	113
89	106	106	121	108	119	106		89	106	121
90	393	393	397	395	392	393		90	393	397
91	260	262	260	262	262	261		91	261	260
92	187	194	178	175	185	191		92	191	178
93	264	268	261	261	269	266		93	266	261
94	73.6	75.3	81	71	60	74		94	74	81
95	155	160	148	145	149	158		95	158	148
96	74.8	77.7	62	61	63	76		96	76	62
97	107	110	103	96	103	109		97	109	103
98	385	400	421	418	381	393		98	393	421
99	170	173	147	153	148	172		99	172	147
100	76.8	75.6	81	73	77	76		100	76	81
								1	383	371
								2	122	119
								3	170	168
								4	79	72
								5	166	163
								6	224	212
								7	122	137
								8	164	163
								9	410	390
								10	65	59
								11	216	211
								12	65	61
								13	76	85
								14	78	84
								15	291	292
								16	110	120
								17	221	223
								18	213	216
								19	110	107
								20	86	77
								21	225	224
								22	80	85
								23	67	69
								24	363	338
								25	158	160
								26	214	223
								27	108	116
								28	159	164
								29	277	274
								30	36	40
								31	127	130
								32	98	94
								33	206	195
								34	262	258
								35	84	85
								36	167	176
								37	133	128
								38	263	243
								39	41	43
								40	152	149
								41	187	179
								42	128	139
								43	71	72
								44	59	60
								45	520	529
								46	41	36
								47	315	313
								48	121	124
								49	152	146
								50	158	151
								51	105	94
								52	134	133
								53	72	77
								54	101	106
								55	81	74
								56	464	464
								57	351	357
								58	428	396
								59	261	257
								60	302	291
								61	103	105
								62	340	340
								63	177	170
								64	169	159
								65	117	111
								66	262	268
								67	112	114
								68	365	357
								69	117	122
								70	65	69
								71	200	200
								72	187	178
								73	348	329
								74	142	126
								75	158	148
								76	102	101
								77	112	103
								78	48	47
								79	172	176
								80	112	110
								81	137	145
								82	105	111
								83	178	178
								84	465	438
								85	76	82
								86	50	47
								87	139	142
								88	104	101
								89	106	108
								90	393	395
								91	261	262
								92	191	175
								93	266	261
								94	74	71
								95	158	145
								96	76	61
								97	109	96
								98	393	418
								99	172	153
								100	76	73
								1	383	388
								2	122	117
								3	170	172
								4	79	77
								5	166	165
								6	224	223
								7	122	117
								8	164	161
								9	410	398
								10	65	62
								11	216	225
								12	65	60
								13	76	86
								14	78	89
								15	291	292
								16	110	118
								17	221	221
								18	213	212
								19	110	110
								20	86	74
								21	225	217
								22	80	86
								23	67	70
								24	363	359
								25	158	157
								26	214	213
								27	108	117
								28	159	162
								29	277	274
								30	36	41
								31	127	130
								32	98	94
								33	206	208
								34	262	258
								35	84	87
								36	167	169
								37	133	127
								38	263	252
								39	41	42
								40	152	162
								41	187	182
								42	128	130
								43	71	70
								44	59	60
								45	520	524
								46	41	39
								47	315	324
								48	121	124
								49	152	149
								50	158	151
								51	105	102
								52	134	129
								53	72	69
								54	101	107
								55	81	77
								56	464	462
								57	351	343
								58	428	404
								59	261	260
								60	302	297
								61	103	104
								62	340	339
								63	177	171
								64	169	160
								65	117	119
								66	262	267
								67	112	115
								68	365	353
								69	117	115
								70	65	72
								71	200	203
								72	187	188
								73	348	351
								74	142	133
								75	158	153
								76	102	98
								77	112	111
								78	48	46
								79	172	174
								80	112	113
								81	137	130
								82	105	105
								83	178	175
								84	465	444
								85	76	79
								86	50	46
								87	139	134
								88	104	95
								89	106	119
								90	393	392
								91	261	262
								92	191	185
								93	266	269
								94	74	60
								95	158	149
								96	76	63
								97	109	103
								98	393	381
								99	172	148
								100	76	77

## Sheet: difference chart 
	1st Reference (Plasma)	2nd Reference (plasma)	5131 #A-Lot#1	5131 #B-Lot#1	5131 #C-Lot#1	5131 #A-Lot#2	5131 #B-Lot#2	5131 #C-Lot#2	5131 #A-Lot#3	5131 #B-Lot#3	5131 #C-Lot#3	Average of reference (mg/dL)			Average of reference (mg/dL)	5131	Difference (mg/dL) (Meter-Average of Reference)	Ratio	classification			X (mg/dL)	Low difference (mg/dL)	High difference (mg/dL)
No.	Data1	Data11	Data2	Data3	Data4	Data5	Data6	Data7	Data8	Data9	Data10	Data1&11 Average		No.	Data1&11 Average	Data2~10	(Data2~10)-(Data1&11 Average)	Difference/Average of reference	reference<100 mg/dl : ±5,±10,±15mg/dl reference≧100 mg/dl : ±5,±10,±15%	double check點		25	-15	15
1	384	381	377	379	372	377	372	371	388	381	388	383		Data2	383	377	-6	-0.0156658	±5%	±5%	<100 mg/dL	50	-15	15
2	124	120	110	120	111	120	122	119	117	113	117	122		2	122	110	-12	-0.0983607	±10%	±10%	±5mg/dL	75	-15	15
3	169	170	163	182	162	170	168	168	193	164	172	170		3	170	163	-7	-0.0411765	±5%	±5%	±10mg/dL	100	-15	15
4	78.1	80.6	74	86	75	77	76	72	83	73	77	79		4	79	74	-5	-0.0632911	±5mg/dL	±5mg/dL	±15mg/dL	125	-18.75	18.75
5	163	168	166	185	167	166	165	163	182	159	165	166		5	166	166	0	0	±5%	±5%	＞15mg/dL,＜-15mg/dL	150	-22.5	22.5
6	222	226	212	243	213	223	221	212	242	210	223	224		6	224	212	-12	-0.0535714	±10%	±10%		175	-26.25	26.25
7	121	123	120	132	118	121	125	137	129	118	117	122		7	122	120	-2	-0.0163934	±5%	±5%	≧100 mg/dL	200	-30	30
8	166	161	168	165	165	163	162	163	166	169	161	164		8	164	168	4	0.0243902	±5%	±5%	±5%	225	-33.75	33.75
9	406	414	387	401	390	404	404	390	443	390	398	410		9	410	387	-23	-0.0560976	±10%	±10%	±10%	250	-37.5	37.5
10	63.9	66.2	60	68	65	65	64	59	66	58	62	65		10	65	60	-5	-0.0769231	±5mg/dL	±5mg/dL	±15%	275	-41.25	41.25
11	212	219	214	221	212	221	221	211	216	210	225	216		11	216	214	-2	-0.00925926	±5%	±5%	＞15%,＜-15%	300	-45	45
12	63.7	65.9	62	76	69	62	68	61	63	59	60	65		12	65	62	-3	-0.0461538	±5mg/dL	±5mg/dL		325	-48.75	48.75
13	77.3	75.3	86	87	85	85	85	85	87	85	86	76		13	76	86	10	0.131579	±10mg/dL	±10mg/dL		350	-52.5	52.5
14	77.6	78.4	80	86	88	85	91	84	85	85	89	78		14	78	80	2	0.025641	±5mg/dL	±5mg/dL		375	-56.25	56.25
15	292	289	290	305	292	296	283	292	287	294	292	291		15	291	290	-1	-0.00343643	±5%	±5%		400	-60	60
16	110	109	120	122	120	120	119	120	116	120	118	110		16	110	120	10	0.0909091	±10%	±10%		425	-63.75	63.75
17	222	220	222	225	228	225	221	223	222	226	221	221		17	221	222	1	0.00452489	±5%	±5%		450	-67.5	67.5
18	215	211	217	216	212	212	213	216	217	222	212	213		18	213	217	4	0.0187793	±5%	±5%		475	-71.25	71.25
19	111	108	109	114	109	113	106	107	111	113	110	110		19	110	109	-1	-0.00909091	±5%	±5%		500	-75	75
20	87	84.8	78	85	81	77	85	77	76	84	74	86		20	86	78	-8	-0.0930233	±10mg/dL	±10mg/dL		525	-78.75	78.75
21	226	224	222	223	222	224	225	224	219	231	217	225		21	225	222	-3	-0.0133333	±5%	±5%		550	-82.5	82.5
22	81.5	79.1	86	86	84	87	87	85	85	86	86	80		22	80	86	6	0.075	±10mg/dL	±10mg/dL		575	-86.25	86.25
23	66	67.5	69	71	69	63	71	69	69	72	70	67		23	67	69	2	0.0298507	±5mg/dL	±5mg/dL		600	-90	90
24	368	358	374	366	332	373	371	338	331	371	359	363		24	363	374	11	0.030303	±5%	±5%
25	157	159	158	175	160	162	169	160	159	157	157	158		25	158	158	0	0	±5%	±5%
26	213	215	211	226	221	211	210	223	213	202	213	214		26	214	211	-3	-0.0140187	±5%	±5%
27	108	108	110	107	98	111	113	116	107	107	117	108		27	108	110	2	0.0185185	±5%	±5%
28	156	162	157	179	157	162	159	164	158	158	162	159		28	159	157	-2	-0.0125786	±5%	±5%
29	279	274	278	272	275	275	278	274	272	264	274	277		29	277	278	1	0.00361011	±5%	±5%
30	36	35.8	37	36	42	41	40	40	35	38	41	36		30	36	37	1	0.0277778	±5mg/dL	±5mg/dL
31	128	125	128	131	130	131	131	130	119	137	130	127		31	127	128	1	0.00787402	±5%	±5%
32	96.1	99.1	89	88	96	84	89	94	97	94	94	98		32	98	89	-9	-0.0918367	±10mg/dL	±10mg/dL
33	202	209	200	204	226	200	203	195	225	200	208	206		33	206	200	-6	-0.0291262	±5%	±5%
34	262	261	260	263	260	260	258	258	265	260	258	262		34	262	260	-2	-0.00763359	±5%	±5%
35	84.6	82.4	85	85	87	83	85	85	84	84	87	84		35	84	85	1	0.0119048	±5mg/dL	±5mg/dL
36	168	166	168	148	165	168	169	176	169	166	169	167		36	167	168	1	0.00598802	±5%	±5%
37	134	131	131	116	136	129	130	128	132	128	127	133		37	133	131	-2	-0.0150376	±5%	±5%
38	259	267	249	271	271	250	253	243	268	245	252	263		38	263	249	-14	-0.0532319	±10%	±10%
39	39.5	41.5	39	45	44	43	45	43	50	43	42	41		39	41	39	-2	-0.0487805	±5mg/dL	±5mg/dL
40	149	154	146	168	145	152	155	149	165	147	162	152		40	152	146	-6	-0.0394737	±5%	±5%
41	183	190	175	203	177	187	180	179	202	180	182	187		41	187	175	-12	-0.0641711	±10%	±10%
42	129	126	130	132	133	126	125	139	130	130	130	128		42	128	130	2	0.015625	±5%	±5%
43	72	70	79	71	76	73	72	72	69	71	70	71		43	71	79	8	0.112676	±10mg/dL	±10mg/dL
44	58.8	59.4	60	50	62	60	51	60	52	60	60	59		44	59	60	1	0.0169492	±5mg/dL	±5mg/dL
45	530	510	537	534	525	540	533	529	491	537	524	520		45	520	537	17	0.0326923	±5%	±5%
46	42.1	40.4	33	37	36	38	33	36	38	37	39	41		46	41	33	-8	-0.195122	±10mg/dL	±10mg/dL
47	317	313	319	296	310	314	305	313	316	302	324	315		47	315	319	4	0.0126984	±5%	±5%
48	122	119	122	121	110	116	116	124	112	124	124	121		48	121	122	1	0.00826446	±5%	±5%
49	152	151	150	148	147	150	151	146	140	148	149	152		49	152	150	-2	-0.0131579	±5%	±5%
50	155	160	146	148	154	152	153	151	148	142	151	158		50	158	146	-12	-0.0759494	±10%	±10%
51	103	107	100	120	106	106	109	94	101	100	102	105		51	105	100	-5	-0.047619	±5%	±5%
52	136	131	130	123	121	130	129	133	114	134	129	134		52	134	130	-4	-0.0298507	±5%	±5%		reference<100 mg/dL
53	72.2	71.1	75	69	61	71	68	77	64	65	69	72		53	72	75	3	0.0416667	±5mg/dL	±5mg/dL		Within ± 5 mg/dL		139	0.644
54	102.3	100.6	111	98	90	103	105	106	90	99	107	101		54	101	111	10	0.0990099	±10%	±10%		Within ± 10 mg/dL		200	0.926
55	79.5	82.4	73	87	73	78	77	74	74	73	77	81		55	81	73	-8	-0.0987654	±10mg/dL	±10mg/dL		Within ± 15 mg/dL		216	1
56	457	471	428	451	461	445	442	464	441	439	462	464		56	464	428	-36	-0.0775862	±10%	±10%		＞15 mg/dL,＜-15 mg/dL		0	0
57	354	347	350	353	342	357	354	357	354	350	343	351		57	351	350	-1	-0.002849	±5%	±5%		Total		216	1
58	423	432	396	451	398	405	407	396	447	410	404	428		58	428	396	-32	-0.0747664	±10%	±10%
59	262	260	256	262	255	257	262	257	235	258	260	261		59	261	256	-5	-0.0191571	±5%	±5%
60	297	307	286	297	290	309	298	291	287	280	297	302		60	302	286	-16	-0.0529801	±10%	±10%		reference≧100 mg/dL
61	102	104	97	107	100	102	100	105	108	101	104	103		61	103	97	-6	-0.0582524	±10%	±10%		Within ± 5%		473	0.692
62	342	338	332	338	336	340	338	340	340	339	339	340		62	340	332	-8	-0.0235294	±5%	±5%		Within ± 10 %		640	0.936
63	179	175	172	169	151	170	168	170	153	174	171	177		63	177	172	-5	-0.0282486	±5%	±5%		Within ± 15 %		684	1
64	166	172	158	173	155	162	160	159	161	157	160	169		64	169	158	-11	-0.0650888	±10%	±10%		＞15%,＜-15%		0	0
65	118	116	122	128	108	124	121	111	110	126	119	117		65	117	122	5	0.042735	±5%	±5%		Total		684	1
66	258	265	260	291	290	277	270	268	272	261	267	262		66	262	260	-2	-0.00763359	±5%	±5%
67	112	112	117	128	122	121	125	114	126	119	115	112		67	112	117	5	0.0446429	±5%	±5%
68	361	368	357	414	351	358	388	357	360	383	353	365		68	365	357	-8	-0.0219178	±5%	±5%		Within ± 15 mg/dL or ±15%		900	1
69	115	119	100	116	118	105	101	122	111	100	115	117		69	117	100	-17	-0.145299	±15%	±15%		Total		900	1
70	65.8	63.6	66	70	67	68	73	69	72	67	72	65		70	65	66	1	0.0153846	±5mg/dL	±5mg/dL
71	201	199	201	196	178	197	203	200	205	196	203	200		71	200	201	1	0.005	±5%	±5%
72	184	190	181	199	180	184	193	178	203	182	188	187		72	187	181	-6	-0.0320856	±5%	±5%		System accuracy results for glucose concentration ＜5.55mmol/L (100 mg/dL)
73	341	354	327	375	366	335	336	329	371	327	351	348		73	348	327	-21	-0.0603448	±10%	±10%
74	139	144	129	150	147	134	137	126	148	131	133	142		74	142	129	-13	-0.0915493	±10%	±10%		Interval	Within ± 0,28 mmol/L (Within ± 5 mg/dL)			Within ± 0,56 mmol/L (Within ± 10 mg/dL)			Within ± 0.83 mmol/L (Within ± 15 mg/dL)
75	155	160	144	170	147	166	150	148	162	150	153	158		75	158	144	-14	-0.0886076	±10%	±10%
76	100	103	102	112	93	110	106	101	114	102	98	102		76	102	102	0	0	±5%	±5%		Percentage of Values (%)	139	/	216	200	/	216	216	/	216
77	110	114	110	117	110	114	111	103	123	108	111	112		77	112	110	-2	-0.0178571	±5%	±5%			(	0.644	)	(	0.926	)	(	1	)
78	47.2	48.1	50	49	42	49	47	47	50	48	46	48		78	48	50	2	0.0416667	±5mg/dL	±5mg/dL
79	174	169	174	174	175	175	176	176	180	176	174	172		79	172	174	2	0.0116279	±5%	±5%
80	110	114	119	121	111	114	124	110	120	114	113	112		80	112	119	7	0.0625	±10%	±10%		System accuracy results for glucose concentration ≧5.55mmol/L (100 mg/dL)
81	135	138	129	134	144	137	134	145	133	132	130	137		81	137	129	-8	-0.0583942	±10%	±10%
82	105	104	108	99	104	97	111	111	106	107	105	105		82	105	108	3	0.0285714	±5%	±5%		Interval	Within ± 5%			Within ± 10%			Within ± 15%
83	177	178	176	171	171	181	180	178	171	175	175	178		83	178	176	-2	-0.011236	±5%	±5%
84	470	460	465	493	437	471	492	438	470	488	444	465		84	465	465	0	0	±5%	±5%		Percentage of Values (%)	473	/	684	640	/	684	684	/	684
85	75.8	75.3	79	74	80	81	81	82	78	76	79	76		85	76	79	3	0.0394737	±5mg/dL	±5mg/dL			(	0.692	)	(	0.936	)	(	1	)
86	50.1	49.9	47	48	50	48	44	47	47	43	46	50		86	50	47	-3	-0.06	±5mg/dL	±5mg/dL
87	137	141	137	150	132	150	133	142	149	129	134	139		87	139	137	-2	-0.0143885	±5%	±5%
88	102	106	100	115	113	101	107	101	108	98	95	104		88	104	100	-4	-0.0384615	±5%	±5%		System accuracy results for glucose concentration
89	106	106	106	109	121	112	114	108	111	110	119	106		89	106	106	0	0	±5%	±5%
90	393	393	390	394	397	397	392	395	401	396	392	393		90	393	390	-3	-0.00763359	±5%	±5%		Within ± 0.83 mmol/L or ±15% (Within ± 15 mg/dL or ±15%)
91	260	262	257	262	260	266	259	262	264	257	262	261		91	261	257	-4	-0.0153257	±5%	±5%
92	187	194	180	200	178	186	181	175	200	174	185	191		92	191	180	-11	-0.0575916	±10%	±10%		900	/	900
93	264	268	263	296	261	276	268	261	301	261	269	266		93	266	263	-3	-0.0112782	±5%	±5%		(	1	)
94	73.6	75.3	69	79	81	75	68	71	67	70	60	74		94	74	69	-5	-0.0675676	±5mg/dL	±5mg/dL
95	155	160	150	167	148	168	150	145	167	149	149	158		95	158	150	-8	-0.0506329	±10%	±10%
96	74.8	77.7	61	67	62	66	63	61	72	61	63	76		96	76	61	-15	-0.197368	±15mg/dL	±15mg/dL
97	107	110	95	103	103	102	115	96	107	96	103	109		97	109	95	-14	-0.12844	±15%	±15%
98	385	400	370	416	421	379	374	418	374	363	381	393		98	393	370	-23	-0.0585242	±10%	±10%
99	170	173	148	162	147	157	160	153	166	147	148	172		99	172	148	-24	-0.139535	±15%	±15%
100	76.8	75.6	74	84	81	77	76	73	63	73	77	76		100	76	74	-2	-0.0263158	±5mg/dL	±5mg/dL
1														Data3	383	379	-4	-0.0104439	±5%	±5%
2														2	122	120	-2	-0.0163934	±5%	±5%
3														3	170	182	12	0.0705882	±10%	±10%
4														4	79	86	7	0.0886076	±10mg/dL	±10mg/dL
5														5	166	185	19	0.114458	±15%	±15%
6														6	224	243	19	0.0848214	±10%	±10%
7														7	122	132	10	0.0819672	±10%	±10%
8														8	164	165	1	0.00609756	±5%	±5%
9														9	410	401	-9	-0.0219512	±5%	±5%
10														10	65	68	3	0.0461538	±5mg/dL	±5mg/dL
11														11	216	221	5	0.0231481	±5%	±5%
12														12	65	76	11	0.169231	±15mg/dL	±15mg/dL
13														13	76	87	11	0.144737	±15mg/dL	±15mg/dL
14														14	78	86	8	0.102564	±10mg/dL	±10mg/dL
15														15	291	305	14	0.04811	±5%	±5%
16														16	110	122	12	0.109091	±15%	±15%
17														17	221	225	4	0.0180995	±5%	±5%
18														18	213	216	3	0.0140845	±5%	±5%
19														19	110	114	4	0.0363636	±5%	±5%
20														20	86	85	-1	-0.0116279	±5mg/dL	±5mg/dL
21														21	225	223	-2	-0.00888889	±5%	±5%
22														22	80	86	6	0.075	±10mg/dL	±10mg/dL
23														23	67	71	4	0.0597015	±5mg/dL	±5mg/dL
24														24	363	366	3	0.00826446	±5%	±5%
25														25	158	175	17	0.107595	±15%	±15%
26														26	214	226	12	0.0560748	±10%	±10%
27														27	108	107	-1	-0.00925926	±5%	±5%
28														28	159	179	20	0.125786	±15%	±15%
29														29	277	272	-5	-0.0180505	±5%	±5%
30														30	36	36	0	0	±5mg/dL	±5mg/dL
31														31	127	131	4	0.0314961	±5%	±5%
32														32	98	88	-10	-0.102041	±10mg/dL	±10mg/dL
33														33	206	204	-2	-0.00970874	±5%	±5%
34														34	262	263	1	0.00381679	±5%	±5%
35														35	84	85	1	0.0119048	±5mg/dL	±5mg/dL
36														36	167	148	-19	-0.113772	±15%	±15%
37														37	133	116	-17	-0.12782	±15%	±15%
38														38	263	271	8	0.0304183	±5%	±5%
39														39	41	45	4	0.097561	±5mg/dL	±5mg/dL
40														40	152	168	16	0.105263	±15%	±15%
41														41	187	203	16	0.0855615	±10%	±10%
42														42	128	132	4	0.03125	±5%	±5%
43														43	71	71	0	0	±5mg/dL	±5mg/dL
44														44	59	50	-9	-0.152542	±10mg/dL	±10mg/dL
45														45	520	534	14	0.0269231	±5%	±5%
46														46	41	37	-4	-0.097561	±5mg/dL	±5mg/dL
47														47	315	296	-19	-0.0603175	±10%	±10%
48														48	121	121	0	0	±5%	±5%
49														49	152	148	-4	-0.0263158	±5%	±5%
50														50	158	148	-10	-0.0632911	±10%	±10%
51														51	105	120	15	0.142857	±15%	±15%
52														52	134	123	-11	-0.0820896	±10%	±10%
53														53	72	69	-3	-0.0416667	±5mg/dL	±5mg/dL
54														54	101	98	-3	-0.029703	±5%	±5%
55														55	81	87	6	0.0740741	±10mg/dL	±10mg/dL
56														56	464	451	-13	-0.0280172	±5%	±5%
57														57	351	353	2	0.00569801	±5%	±5%
58														58	428	451	23	0.0537383	±10%	±10%
59														59	261	262	1	0.00383142	±5%	±5%
60														60	302	297	-5	-0.0165563	±5%	±5%
61														61	103	107	4	0.038835	±5%	±5%
62														62	340	338	-2	-0.00588235	±5%	±5%
63														63	177	169	-8	-0.0451977	±5%	±5%
64														64	169	173	4	0.0236686	±5%	±5%
65														65	117	128	11	0.0940171	±10%	±10%
66														66	262	291	29	0.110687	±15%	±15%
67														67	112	128	16	0.142857	±15%	±15%
68														68	365	414	49	0.134247	±15%	±15%
69														69	117	116	-1	-0.00854701	±5%	±5%
70														70	65	70	5	0.0769231	±5mg/dL	±5mg/dL
71														71	200	196	-4	-0.02	±5%	±5%
72														72	187	199	12	0.0641711	±10%	±10%
73														73	348	375	27	0.0775862	±10%	±10%
74														74	142	150	8	0.056338	±10%	±10%
75														75	158	170	12	0.0759494	±10%	±10%
76														76	102	112	10	0.0980392	±10%	±10%
77														77	112	117	5	0.0446429	±5%	±5%
78														78	48	49	1	0.0208333	±5mg/dL	±5mg/dL
79														79	172	174	2	0.0116279	±5%	±5%
80														80	112	121	9	0.0803571	±10%	±10%
81														81	137	134	-3	-0.0218978	±5%	±5%
82														82	105	99	-6	-0.0571429	±10%	±10%
83														83	178	171	-7	-0.0393258	±5%	±5%
84														84	465	493	28	0.0602151	±10%	±10%
85														85	76	74	-2	-0.0263158	±5mg/dL	±5mg/dL
86														86	50	48	-2	-0.04	±5mg/dL	±5mg/dL
87														87	139	150	11	0.0791367	±10%	±10%
88														88	104	115	11	0.105769	±15%	±15%
89														89	106	109	3	0.0283019	±5%	±5%
90														90	393	394	1	0.00254453	±5%	±5%
91														91	261	262	1	0.00383142	±5%	±5%
92														92	191	200	9	0.0471204	±5%	±5%
93														93	266	296	30	0.112782	±15%	±15%
94														94	74	79	5	0.0675676	±5mg/dL	±5mg/dL
95														95	158	167	9	0.056962	±10%	±10%
96														96	76	67	-9	-0.118421	±10mg/dL	±10mg/dL
97														97	109	103	-6	-0.0550459	±10%	±10%
98														98	393	416	23	0.0585242	±10%	±10%
99														99	172	162	-10	-0.0581395	±10%	±10%
100														100	76	84	8	0.105263	±10mg/dL	±10mg/dL
1														Data4	383	372	-11	-0.0287206	±5%	±5%
2														2	122	111	-11	-0.0901639	±10%	±10%
3														3	170	162	-8	-0.0470588	±5%	±5%
4														4	79	75	-4	-0.0506329	±5mg/dL	±5mg/dL
5														5	166	167	1	0.0060241	±5%	±5%
6														6	224	213	-11	-0.0491071	±5%	±5%
7														7	122	118	-4	-0.0327869	±5%	±5%
8														8	164	165	1	0.00609756	±5%	±5%
9														9	410	390	-20	-0.0487805	±5%	±5%
10														10	65	65	0	0	±5mg/dL	±5mg/dL
11														11	216	212	-4	-0.0185185	±5%	±5%
12														12	65	69	4	0.0615385	±5mg/dL	±5mg/dL
13														13	76	85	9	0.118421	±10mg/dL	±10mg/dL
14														14	78	88	10	0.128205	±10mg/dL	±10mg/dL
15														15	291	292	1	0.00343643	±5%	±5%
16														16	110	120	10	0.0909091	±10%	±10%
17														17	221	228	7	0.0316742	±5%	±5%
18														18	213	212	-1	-0.00469484	±5%	±5%
19														19	110	109	-1	-0.00909091	±5%	±5%
20														20	86	81	-5	-0.0581395	±5mg/dL	±5mg/dL
21														21	225	222	-3	-0.0133333	±5%	±5%
22														22	80	84	4	0.05	±5mg/dL	±5mg/dL
23														23	67	69	2	0.0298507	±5mg/dL	±5mg/dL
24														24	363	332	-31	-0.0853994	±10%	±10%
25														25	158	160	2	0.0126582	±5%	±5%
26														26	214	221	7	0.0327103	±5%	±5%
27														27	108	98	-10	-0.0925926	±10%	±10%
28														28	159	157	-2	-0.0125786	±5%	±5%
29														29	277	275	-2	-0.00722022	±5%	±5%
30														30	36	42	6	0.166667	±10mg/dL	±10mg/dL
31														31	127	130	3	0.023622	±5%	±5%
32														32	98	96	-2	-0.0204082	±5mg/dL	±5mg/dL
33														33	206	226	20	0.0970874	±10%	±10%
34														34	262	260	-2	-0.00763359	±5%	±5%
35														35	84	87	3	0.0357143	±5mg/dL	±5mg/dL
36														36	167	165	-2	-0.011976	±5%	±5%
37														37	133	136	3	0.0225564	±5%	±5%
38														38	263	271	8	0.0304183	±5%	±5%
39														39	41	44	3	0.0731707	±5mg/dL	±5mg/dL
40														40	152	145	-7	-0.0460526	±5%	±5%
41														41	187	177	-10	-0.0534759	±10%	±10%
42														42	128	133	5	0.0390625	±5%	±5%
43														43	71	76	5	0.0704225	±5mg/dL	±5mg/dL
44														44	59	62	3	0.0508475	±5mg/dL	±5mg/dL
45														45	520	525	5	0.00961538	±5%	±5%
46														46	41	36	-5	-0.121951	±5mg/dL	±5mg/dL
47														47	315	310	-5	-0.015873	±5%	±5%
48														48	121	110	-11	-0.0909091	±10%	±10%
49														49	152	147	-5	-0.0328947	±5%	±5%
50														50	158	154	-4	-0.0253165	±5%	±5%
51														51	105	106	1	0.00952381	±5%	±5%
52														52	134	121	-13	-0.0970149	±10%	±10%
53														53	72	61	-11	-0.152778	±15mg/dL	±15mg/dL
54														54	101	90	-11	-0.108911	±15%	±15%
55														55	81	73	-8	-0.0987654	±10mg/dL	±10mg/dL
56														56	464	461	-3	-0.00646552	±5%	±5%
57														57	351	342	-9	-0.025641	±5%	±5%
58														58	428	398	-30	-0.0700935	±10%	±10%
59														59	261	255	-6	-0.0229885	±5%	±5%
60														60	302	290	-12	-0.0397351	±5%	±5%
61														61	103	100	-3	-0.0291262	±5%	±5%
62														62	340	336	-4	-0.0117647	±5%	±5%
63														63	177	151	-26	-0.146893	±15%	±15%
64														64	169	155	-14	-0.0828402	±10%	±10%
65														65	117	108	-9	-0.0769231	±10%	±10%
66														66	262	290	28	0.10687	±15%	±15%
67														67	112	122	10	0.0892857	±10%	±10%
68														68	365	351	-14	-0.0383562	±5%	±5%
69														69	117	118	1	0.00854701	±5%	±5%
70														70	65	67	2	0.0307692	±5mg/dL	±5mg/dL
71														71	200	178	-22	-0.11	±15%	±15%
72														72	187	180	-7	-0.0374332	±5%	±5%
73														73	348	366	18	0.0517241	±10%	±10%
74														74	142	147	5	0.0352113	±5%	±5%
75														75	158	147	-11	-0.0696203	±10%	±10%
76														76	102	93	-9	-0.0882353	±10%	±10%
77														77	112	110	-2	-0.0178571	±5%	±5%
78														78	48	42	-6	-0.125	±10mg/dL	±10mg/dL
79														79	172	175	3	0.0174419	±5%	±5%
80														80	112	111	-1	-0.00892857	±5%	±5%
81														81	137	144	7	0.0510949	±10%	±10%
82														82	105	104	-1	-0.00952381	±5%	±5%
83														83	178	171	-7	-0.0393258	±5%	±5%
84														84	465	437	-28	-0.0602151	±10%	±10%
85														85	76	80	4	0.0526316	±5mg/dL	±5mg/dL
86														86	50	50	0	0	±5mg/dL	±5mg/dL
87														87	139	132	-7	-0.0503597	±10%	±10%
88														88	104	113	9	0.0865385	±10%	±10%
89														89	106	121	15	0.141509	±15%	±15%
90														90	393	397	4	0.0101781	±5%	±5%
91														91	261	260	-1	-0.00383142	±5%	±5%
92														92	191	178	-13	-0.0680628	±10%	±10%
93														93	266	261	-5	-0.018797	±5%	±5%
94														94	74	81	7	0.0945946	±10mg/dL	±10mg/dL
95														95	158	148	-10	-0.0632911	±10%	±10%
96														96	76	62	-14	-0.184211	±15mg/dL	±15mg/dL
97														97	109	103	-6	-0.0550459	±10%	±10%
98														98	393	421	28	0.0712468	±10%	±10%
99														99	172	147	-25	-0.145349	±15%	±15%
100														100	76	81	5	0.0657895	±5mg/dL	±5mg/dL
1														Data5	383	377	-6	-0.0156658	±5%	±5%
2														2	122	120	-2	-0.0163934	±5%	±5%
3														3	170	170	0	0	±5%	±5%
4														4	79	77	-2	-0.0253165	±5mg/dL	±5mg/dL
5														5	166	166	0	0	±5%	±5%
6														6	224	223	-1	-0.00446429	±5%	±5%
7														7	122	121	-1	-0.00819672	±5%	±5%
8														8	164	163	-1	-0.00609756	±5%	±5%
9														9	410	404	-6	-0.0146341	±5%	±5%
10														10	65	65	0	0	±5mg/dL	±5mg/dL
11														11	216	221	5	0.0231481	±5%	±5%
12														12	65	62	-3	-0.0461538	±5mg/dL	±5mg/dL
13														13	76	85	9	0.118421	±10mg/dL	±10mg/dL
14														14	78	85	7	0.0897436	±10mg/dL	±10mg/dL
15														15	291	296	5	0.0171821	±5%	±5%
16														16	110	120	10	0.0909091	±10%	±10%
17														17	221	225	4	0.0180995	±5%	±5%
18														18	213	212	-1	-0.00469484	±5%	±5%
19														19	110	113	3	0.0272727	±5%	±5%
20														20	86	77	-9	-0.104651	±10mg/dL	±10mg/dL
21														21	225	224	-1	-0.00444444	±5%	±5%
22														22	80	87	7	0.0875	±10mg/dL	±10mg/dL
23														23	67	63	-4	-0.0597015	±5mg/dL	±5mg/dL
24														24	363	373	10	0.0275482	±5%	±5%
25														25	158	162	4	0.0253165	±5%	±5%
26														26	214	211	-3	-0.0140187	±5%	±5%
27														27	108	111	3	0.0277778	±5%	±5%
28														28	159	162	3	0.0188679	±5%	±5%
29														29	277	275	-2	-0.00722022	±5%	±5%
30														30	36	41	5	0.138889	±5mg/dL	±5mg/dL
31														31	127	131	4	0.0314961	±5%	±5%
32														32	98	84	-14	-0.142857	±15mg/dL	±15mg/dL
33														33	206	200	-6	-0.0291262	±5%	±5%
34														34	262	260	-2	-0.00763359	±5%	±5%
35														35	84	83	-1	-0.0119048	±5mg/dL	±5mg/dL
36														36	167	168	1	0.00598802	±5%	±5%
37														37	133	129	-4	-0.0300752	±5%	±5%
38														38	263	250	-13	-0.0494297	±5%	±5%
39														39	41	43	2	0.0487805	±5mg/dL	±5mg/dL
40														40	152	152	0	0	±5%	±5%
41														41	187	187	0	0	±5%	±5%
42														42	128	126	-2	-0.015625	±5%	±5%
43														43	71	73	2	0.028169	±5mg/dL	±5mg/dL
44														44	59	60	1	0.0169492	±5mg/dL	±5mg/dL
45														45	520	540	20	0.0384615	±5%	±5%
46														46	41	38	-3	-0.0731707	±5mg/dL	±5mg/dL
47														47	315	314	-1	-0.0031746	±5%	±5%
48														48	121	116	-5	-0.0413223	±5%	±5%
49														49	152	150	-2	-0.0131579	±5%	±5%
50														50	158	152	-6	-0.0379747	±5%	±5%
51														51	105	106	1	0.00952381	±5%	±5%
52														52	134	130	-4	-0.0298507	±5%	±5%
53														53	72	71	-1	-0.0138889	±5mg/dL	±5mg/dL
54														54	101	103	2	0.019802	±5%	±5%
55														55	81	78	-3	-0.037037	±5mg/dL	±5mg/dL
56														56	464	445	-19	-0.0409483	±5%	±5%
57														57	351	357	6	0.017094	±5%	±5%
58														58	428	405	-23	-0.0537383	±10%	±10%
59														59	261	257	-4	-0.0153257	±5%	±5%
60														60	302	309	7	0.0231788	±5%	±5%
61														61	103	102	-1	-0.00970874	±5%	±5%
62														62	340	340	0	0	±5%	±5%
63														63	177	170	-7	-0.039548	±5%	±5%
64														64	169	162	-7	-0.0414201	±5%	±5%
65														65	117	124	7	0.0598291	±10%	±10%
66														66	262	277	15	0.0572519	±10%	±10%
67														67	112	121	9	0.0803571	±10%	±10%
68														68	365	358	-7	-0.0191781	±5%	±5%
69														69	117	105	-12	-0.102564	±15%	±15%
70														70	65	68	3	0.0461538	±5mg/dL	±5mg/dL
71														71	200	197	-3	-0.015	±5%	±5%
72														72	187	184	-3	-0.0160428	±5%	±5%
73														73	348	335	-13	-0.0373563	±5%	±5%
74														74	142	134	-8	-0.056338	±10%	±10%
75														75	158	166	8	0.0506329	±10%	±10%
76														76	102	110	8	0.0784314	±10%	±10%
77														77	112	114	2	0.0178571	±5%	±5%
78														78	48	49	1	0.0208333	±5mg/dL	±5mg/dL
79														79	172	175	3	0.0174419	±5%	±5%
80														80	112	114	2	0.0178571	±5%	±5%
81														81	137	137	0	0	±5%	±5%
82														82	105	97	-8	-0.0761905	±10%	±10%
83														83	178	181	3	0.0168539	±5%	±5%
84														84	465	471	6	0.0129032	±5%	±5%
85														85	76	81	5	0.0657895	±5mg/dL	±5mg/dL
86														86	50	48	-2	-0.04	±5mg/dL	±5mg/dL
87														87	139	150	11	0.0791367	±10%	±10%
88														88	104	101	-3	-0.0288462	±5%	±5%
89														89	106	112	6	0.0566038	±10%	±10%
90														90	393	397	4	0.0101781	±5%	±5%
91														91	261	266	5	0.0191571	±5%	±5%
92														92	191	186	-5	-0.026178	±5%	±5%
93														93	266	276	10	0.037594	±5%	±5%
94														94	74	75	1	0.0135135	±5mg/dL	±5mg/dL
95														95	158	168	10	0.0632911	±10%	±10%
96														96	76	66	-10	-0.131579	±10mg/dL	±10mg/dL
97														97	109	102	-7	-0.0642202	±10%	±10%
98														98	393	379	-14	-0.0356234	±5%	±5%
99														99	172	157	-15	-0.0872093	±10%	±10%
100														100	76	77	1	0.0131579	±5mg/dL	±5mg/dL
1														Data6	383	372	-11	-0.0287206	±5%	±5%
2														2	122	122	0	0	±5%	±5%
3														3	170	168	-2	-0.0117647	±5%	±5%
4														4	79	76	-3	-0.0379747	±5mg/dL	±5mg/dL
5														5	166	165	-1	-0.0060241	±5%	±5%
6														6	224	221	-3	-0.0133929	±5%	±5%
7														7	122	125	3	0.0245902	±5%	±5%
8														8	164	162	-2	-0.0121951	±5%	±5%
9														9	410	404	-6	-0.0146341	±5%	±5%
10														10	65	64	-1	-0.0153846	±5mg/dL	±5mg/dL
11														11	216	221	5	0.0231481	±5%	±5%
12														12	65	68	3	0.0461538	±5mg/dL	±5mg/dL
13														13	76	85	9	0.118421	±10mg/dL	±10mg/dL
14														14	78	91	13	0.166667	±15mg/dL	±15mg/dL
15														15	291	283	-8	-0.0274914	±5%	±5%
16														16	110	119	9	0.0818182	±10%	±10%
17														17	221	221	0	0	±5%	±5%
18														18	213	213	0	0	±5%	±5%
19														19	110	106	-4	-0.0363636	±5%	±5%
20														20	86	85	-1	-0.0116279	±5mg/dL	±5mg/dL
21														21	225	225	0	0	±5%	±5%
22														22	80	87	7	0.0875	±10mg/dL	±10mg/dL
23														23	67	71	4	0.0597015	±5mg/dL	±5mg/dL
24														24	363	371	8	0.0220386	±5%	±5%
25														25	158	169	11	0.0696203	±10%	±10%
26														26	214	210	-4	-0.0186916	±5%	±5%
27														27	108	113	5	0.0462963	±5%	±5%
28														28	159	159	0	0	±5%	±5%
29														29	277	278	1	0.00361011	±5%	±5%
30														30	36	40	4	0.111111	±5mg/dL	±5mg/dL
31														31	127	131	4	0.0314961	±5%	±5%
32														32	98	89	-9	-0.0918367	±10mg/dL	±10mg/dL
33														33	206	203	-3	-0.0145631	±5%	±5%
34														34	262	258	-4	-0.0152672	±5%	±5%
35														35	84	85	1	0.0119048	±5mg/dL	±5mg/dL
36														36	167	169	2	0.011976	±5%	±5%
37														37	133	130	-3	-0.0225564	±5%	±5%
38														38	263	253	-10	-0.0380228	±5%	±5%
39														39	41	45	4	0.097561	±5mg/dL	±5mg/dL
40														40	152	155	3	0.0197368	±5%	±5%
41														41	187	180	-7	-0.0374332	±5%	±5%
42														42	128	125	-3	-0.0234375	±5%	±5%
43														43	71	72	1	0.0140845	±5mg/dL	±5mg/dL
44														44	59	51	-8	-0.135593	±10mg/dL	±10mg/dL
45														45	520	533	13	0.025	±5%	±5%
46														46	41	33	-8	-0.195122	±10mg/dL	±10mg/dL
47														47	315	305	-10	-0.031746	±5%	±5%
48														48	121	116	-5	-0.0413223	±5%	±5%
49														49	152	151	-1	-0.00657895	±5%	±5%
50														50	158	153	-5	-0.0316456	±5%	±5%
51														51	105	109	4	0.0380952	±5%	±5%
52														52	134	129	-5	-0.0373134	±5%	±5%
53														53	72	68	-4	-0.0555556	±5mg/dL	±5mg/dL
54														54	101	105	4	0.039604	±5%	±5%
55														55	81	77	-4	-0.0493827	±5mg/dL	±5mg/dL
56														56	464	442	-22	-0.0474138	±5%	±5%
57														57	351	354	3	0.00854701	±5%	±5%
58														58	428	407	-21	-0.0490654	±5%	±5%
59														59	261	262	1	0.00383142	±5%	±5%
60														60	302	298	-4	-0.013245	±5%	±5%
61														61	103	100	-3	-0.0291262	±5%	±5%
62														62	340	338	-2	-0.00588235	±5%	±5%
63														63	177	168	-9	-0.0508475	±10%	±10%
64														64	169	160	-9	-0.0532544	±10%	±10%
65														65	117	121	4	0.034188	±5%	±5%
66														66	262	270	8	0.0305344	±5%	±5%
67														67	112	125	13	0.116071	±15%	±15%
68														68	365	388	23	0.0630137	±10%	±10%
69														69	117	101	-16	-0.136752	±15%	±15%
70														70	65	73	8	0.123077	±10mg/dL	±10mg/dL
71														71	200	203	3	0.015	±5%	±5%
72														72	187	193	6	0.0320856	±5%	±5%
73														73	348	336	-12	-0.0344828	±5%	±5%
74														74	142	137	-5	-0.0352113	±5%	±5%
75														75	158	150	-8	-0.0506329	±10%	±10%
76														76	102	106	4	0.0392157	±5%	±5%
77														77	112	111	-1	-0.00892857	±5%	±5%
78														78	48	47	-1	-0.0208333	±5mg/dL	±5mg/dL
79														79	172	176	4	0.0232558	±5%	±5%
80														80	112	124	12	0.107143	±15%	±15%
81														81	137	134	-3	-0.0218978	±5%	±5%
82														82	105	111	6	0.0571429	±10%	±10%
83														83	178	180	2	0.011236	±5%	±5%
84														84	465	492	27	0.0580645	±10%	±10%
85														85	76	81	5	0.0657895	±5mg/dL	±5mg/dL
86														86	50	44	-6	-0.12	±10mg/dL	±10mg/dL
87														87	139	133	-6	-0.0431655	±5%	±5%
88														88	104	107	3	0.0288462	±5%	±5%
89														89	106	114	8	0.0754717	±10%	±10%
90														90	393	392	-1	-0.00254453	±5%	±5%
91														91	261	259	-2	-0.00766284	±5%	±5%
92														92	191	181	-10	-0.052356	±10%	±10%
93														93	266	268	2	0.0075188	±5%	±5%
94														94	74	68	-6	-0.0810811	±10mg/dL	±10mg/dL
95														95	158	150	-8	-0.0506329	±10%	±10%
96														96	76	63	-13	-0.171053	±15mg/dL	±15mg/dL
97														97	109	115	6	0.0550459	±10%	±10%
98														98	393	374	-19	-0.0483461	±5%	±5%
99														99	172	160	-12	-0.0697674	±10%	±10%
100														100	76	76	0	0	±5mg/dL	±5mg/dL
1														Data7	383	371	-12	-0.0313316	±5%	±5%
2														2	122	119	-3	-0.0245902	±5%	±5%
3														3	170	168	-2	-0.0117647	±5%	±5%
4														4	79	72	-7	-0.0886076	±10mg/dL	±10mg/dL
5														5	166	163	-3	-0.0180723	±5%	±5%
6														6	224	212	-12	-0.0535714	±10%	±10%
7														7	122	137	15	0.122951	±15%	±15%
8														8	164	163	-1	-0.00609756	±5%	±5%
9														9	410	390	-20	-0.0487805	±5%	±5%
10														10	65	59	-6	-0.0923077	±10mg/dL	±10mg/dL
11														11	216	211	-5	-0.0231481	±5%	±5%
12														12	65	61	-4	-0.0615385	±5mg/dL	±5mg/dL
13														13	76	85	9	0.118421	±10mg/dL	±10mg/dL
14														14	78	84	6	0.0769231	±10mg/dL	±10mg/dL
15														15	291	292	1	0.00343643	±5%	±5%
16														16	110	120	10	0.0909091	±10%	±10%
17														17	221	223	2	0.00904977	±5%	±5%
18														18	213	216	3	0.0140845	±5%	±5%
19														19	110	107	-3	-0.0272727	±5%	±5%
20														20	86	77	-9	-0.104651	±10mg/dL	±10mg/dL
21														21	225	224	-1	-0.00444444	±5%	±5%
22														22	80	85	5	0.0625	±5mg/dL	±5mg/dL
23														23	67	69	2	0.0298507	±5mg/dL	±5mg/dL
24														24	363	338	-25	-0.0688705	±10%	±10%
25														25	158	160	2	0.0126582	±5%	±5%
26														26	214	223	9	0.0420561	±5%	±5%
27														27	108	116	8	0.0740741	±10%	±10%
28														28	159	164	5	0.0314465	±5%	±5%
29														29	277	274	-3	-0.0108303	±5%	±5%
30														30	36	40	4	0.111111	±5mg/dL	±5mg/dL
31														31	127	130	3	0.023622	±5%	±5%
32														32	98	94	-4	-0.0408163	±5mg/dL	±5mg/dL
33														33	206	195	-11	-0.0533981	±10%	±10%
34														34	262	258	-4	-0.0152672	±5%	±5%
35														35	84	85	1	0.0119048	±5mg/dL	±5mg/dL
36														36	167	176	9	0.0538922	±10%	±10%
37														37	133	128	-5	-0.037594	±5%	±5%
38														38	263	243	-20	-0.0760456	±10%	±10%
39														39	41	43	2	0.0487805	±5mg/dL	±5mg/dL
40														40	152	149	-3	-0.0197368	±5%	±5%
41														41	187	179	-8	-0.0427807	±5%	±5%
42														42	128	139	11	0.0859375	±10%	±10%
43														43	71	72	1	0.0140845	±5mg/dL	±5mg/dL
44														44	59	60	1	0.0169492	±5mg/dL	±5mg/dL
45														45	520	529	9	0.0173077	±5%	±5%
46														46	41	36	-5	-0.121951	±5mg/dL	±5mg/dL
47														47	315	313	-2	-0.00634921	±5%	±5%
48														48	121	124	3	0.0247934	±5%	±5%
49														49	152	146	-6	-0.0394737	±5%	±5%
50														50	158	151	-7	-0.0443038	±5%	±5%
51														51	105	94	-11	-0.104762	±15%	±15%
52														52	134	133	-1	-0.00746269	±5%	±5%
53														53	72	77	5	0.0694444	±5mg/dL	±5mg/dL
54														54	101	106	5	0.049505	±5%	±5%
55														55	81	74	-7	-0.0864198	±10mg/dL	±10mg/dL
56														56	464	464	0	0	±5%	±5%
57														57	351	357	6	0.017094	±5%	±5%
58														58	428	396	-32	-0.0747664	±10%	±10%
59														59	261	257	-4	-0.0153257	±5%	±5%
60														60	302	291	-11	-0.0364238	±5%	±5%
61														61	103	105	2	0.0194175	±5%	±5%
62														62	340	340	0	0	±5%	±5%
63														63	177	170	-7	-0.039548	±5%	±5%
64														64	169	159	-10	-0.0591716	±10%	±10%
65														65	117	111	-6	-0.0512821	±10%	±10%
66														66	262	268	6	0.0229008	±5%	±5%
67														67	112	114	2	0.0178571	±5%	±5%
68														68	365	357	-8	-0.0219178	±5%	±5%
69														69	117	122	5	0.042735	±5%	±5%
70														70	65	69	4	0.0615385	±5mg/dL	±5mg/dL
71														71	200	200	0	0	±5%	±5%
72														72	187	178	-9	-0.0481283	±5%	±5%
73														73	348	329	-19	-0.0545977	±10%	±10%
74														74	142	126	-16	-0.112676	±15%	±15%
75														75	158	148	-10	-0.0632911	±10%	±10%
76														76	102	101	-1	-0.00980392	±5%	±5%
77														77	112	103	-9	-0.0803571	±10%	±10%
78														78	48	47	-1	-0.0208333	±5mg/dL	±5mg/dL
79														79	172	176	4	0.0232558	±5%	±5%
80														80	112	110	-2	-0.0178571	±5%	±5%
81														81	137	145	8	0.0583942	±10%	±10%
82														82	105	111	6	0.0571429	±10%	±10%
83														83	178	178	0	0	±5%	±5%
84														84	465	438	-27	-0.0580645	±10%	±10%
85														85	76	82	6	0.0789474	±10mg/dL	±10mg/dL
86														86	50	47	-3	-0.06	±5mg/dL	±5mg/dL
87														87	139	142	3	0.0215827	±5%	±5%
88														88	104	101	-3	-0.0288462	±5%	±5%
89														89	106	108	2	0.0188679	±5%	±5%
90														90	393	395	2	0.00508906	±5%	±5%
91														91	261	262	1	0.00383142	±5%	±5%
92														92	191	175	-16	-0.0837696	±10%	±10%
93														93	266	261	-5	-0.018797	±5%	±5%
94														94	74	71	-3	-0.0405405	±5mg/dL	±5mg/dL
95														95	158	145	-13	-0.0822785	±10%	±10%
96														96	76	61	-15	-0.197368	±15mg/dL	±15mg/dL
97														97	109	96	-13	-0.119266	±15%	±15%
98														98	393	418	25	0.0636132	±10%	±10%
99														99	172	153	-19	-0.110465	±15%	±15%
100														100	76	73	-3	-0.0394737	±5mg/dL	±5mg/dL
1														Data8	383	388	5	0.0130548	±5%	±5%
2														2	122	117	-5	-0.0409836	±5%	±5%
3														3	170	193	23	0.135294	±15%	±15%
4														4	79	83	4	0.0506329	±5mg/dL	±5mg/dL
5														5	166	182	16	0.0963855	±10%	±10%
6														6	224	242	18	0.0803571	±10%	±10%
7														7	122	129	7	0.057377	±10%	±10%
8														8	164	166	2	0.0121951	±5%	±5%
9														9	410	443	33	0.0804878	±10%	±10%
10														10	65	66	1	0.0153846	±5mg/dL	±5mg/dL
11														11	216	216	0	0	±5%	±5%
12														12	65	63	-2	-0.0307692	±5mg/dL	±5mg/dL
13														13	76	87	11	0.144737	±15mg/dL	±15mg/dL
14														14	78	85	7	0.0897436	±10mg/dL	±10mg/dL
15														15	291	287	-4	-0.0137457	±5%	±5%
16														16	110	116	6	0.0545455	±10%	±10%
17														17	221	222	1	0.00452489	±5%	±5%
18														18	213	217	4	0.0187793	±5%	±5%
19														19	110	111	1	0.00909091	±5%	±5%
20														20	86	76	-10	-0.116279	±10mg/dL	±10mg/dL
21														21	225	219	-6	-0.0266667	±5%	±5%
22														22	80	85	5	0.0625	±5mg/dL	±5mg/dL
23														23	67	69	2	0.0298507	±5mg/dL	±5mg/dL
24														24	363	331	-32	-0.0881543	±10%	±10%
25														25	158	159	1	0.00632911	±5%	±5%
26														26	214	213	-1	-0.0046729	±5%	±5%
27														27	108	107	-1	-0.00925926	±5%	±5%
28														28	159	158	-1	-0.00628931	±5%	±5%
29														29	277	272	-5	-0.0180505	±5%	±5%
30														30	36	35	-1	-0.0277778	±5mg/dL	±5mg/dL
31														31	127	119	-8	-0.0629921	±10%	±10%
32														32	98	97	-1	-0.0102041	±5mg/dL	±5mg/dL
33														33	206	225	19	0.092233	±10%	±10%
34														34	262	265	3	0.0114504	±5%	±5%
35														35	84	84	0	0	±5mg/dL	±5mg/dL
36														36	167	169	2	0.011976	±5%	±5%
37														37	133	132	-1	-0.0075188	±5%	±5%
38														38	263	268	5	0.0190114	±5%	±5%
39														39	41	50	9	0.219512	±10mg/dL	±10mg/dL
40														40	152	165	13	0.0855263	±10%	±10%
41														41	187	202	15	0.0802139	±10%	±10%
42														42	128	130	2	0.015625	±5%	±5%
43														43	71	69	-2	-0.028169	±5mg/dL	±5mg/dL
44														44	59	52	-7	-0.118644	±10mg/dL	±10mg/dL
45														45	520	491	-29	-0.0557692	±10%	±10%
46														46	41	38	-3	-0.0731707	±5mg/dL	±5mg/dL
47														47	315	316	1	0.0031746	±5%	±5%
48														48	121	112	-9	-0.0743802	±10%	±10%
49														49	152	140	-12	-0.0789474	±10%	±10%
50														50	158	148	-10	-0.0632911	±10%	±10%
51														51	105	101	-4	-0.0380952	±5%	±5%
52														52	134	114	-20	-0.149254	±15%	±15%
53														53	72	64	-8	-0.111111	±10mg/dL	±10mg/dL
54														54	101	90	-11	-0.108911	±15%	±15%
55														55	81	74	-7	-0.0864198	±10mg/dL	±10mg/dL
56														56	464	441	-23	-0.049569	±5%	±5%
57														57	351	354	3	0.00854701	±5%	±5%
58														58	428	447	19	0.0443925	±5%	±5%
59														59	261	235	-26	-0.0996169	±10%	±10%
60														60	302	287	-15	-0.0496689	±5%	±5%
61														61	103	108	5	0.0485437	±5%	±5%
62														62	340	340	0	0	±5%	±5%
63														63	177	153	-24	-0.135593	±15%	±15%
64														64	169	161	-8	-0.0473373	±5%	±5%
65														65	117	110	-7	-0.0598291	±10%	±10%
66														66	262	272	10	0.0381679	±5%	±5%
67														67	112	126	14	0.125	±15%	±15%
68														68	365	360	-5	-0.0136986	±5%	±5%
69														69	117	111	-6	-0.0512821	±10%	±10%
70														70	65	72	7	0.107692	±10mg/dL	±10mg/dL
71														71	200	205	5	0.025	±5%	±5%
72														72	187	203	16	0.0855615	±10%	±10%
73														73	348	371	23	0.066092	±10%	±10%
74														74	142	148	6	0.0422535	±5%	±5%
75														75	158	162	4	0.0253165	±5%	±5%
76														76	102	114	12	0.117647	±15%	±15%
77														77	112	123	11	0.0982143	±10%	±10%
78														78	48	50	2	0.0416667	±5mg/dL	±5mg/dL
79														79	172	180	8	0.0465116	±5%	±5%
80														80	112	120	8	0.0714286	±10%	±10%
81														81	137	133	-4	-0.0291971	±5%	±5%
82														82	105	106	1	0.00952381	±5%	±5%
83														83	178	171	-7	-0.0393258	±5%	±5%
84														84	465	470	5	0.0107527	±5%	±5%
85														85	76	78	2	0.0263158	±5mg/dL	±5mg/dL
86														86	50	47	-3	-0.06	±5mg/dL	±5mg/dL
87														87	139	149	10	0.0719424	±10%	±10%
88														88	104	108	4	0.0384615	±5%	±5%
89														89	106	111	5	0.0471698	±5%	±5%
90														90	393	401	8	0.0203562	±5%	±5%
91														91	261	264	3	0.0114943	±5%	±5%
92														92	191	200	9	0.0471204	±5%	±5%
93														93	266	301	35	0.131579	±15%	±15%
94														94	74	67	-7	-0.0945946	±10mg/dL	±10mg/dL
95														95	158	167	9	0.056962	±10%	±10%
96														96	76	72	-4	-0.0526316	±5mg/dL	±5mg/dL
97														97	109	107	-2	-0.0183486	±5%	±5%
98														98	393	374	-19	-0.0483461	±5%	±5%
99														99	172	166	-6	-0.0348837	±5%	±5%
100														100	76	63	-13	-0.171053	±15mg/dL	±15mg/dL
1														Data9	383	381	-2	-0.00522193	±5%	±5%
2														2	122	113	-9	-0.0737705	±10%	±10%
3														3	170	164	-6	-0.0352941	±5%	±5%
4														4	79	73	-6	-0.0759494	±10mg/dL	±10mg/dL
5														5	166	159	-7	-0.0421687	±5%	±5%
6														6	224	210	-14	-0.0625	±10%	±10%
7														7	122	118	-4	-0.0327869	±5%	±5%
8														8	164	169	5	0.0304878	±5%	±5%
9														9	410	390	-20	-0.0487805	±5%	±5%
10														10	65	58	-7	-0.107692	±10mg/dL	±10mg/dL
11														11	216	210	-6	-0.0277778	±5%	±5%
12														12	65	59	-6	-0.0923077	±10mg/dL	±10mg/dL
13														13	76	85	9	0.118421	±10mg/dL	±10mg/dL
14														14	78	85	7	0.0897436	±10mg/dL	±10mg/dL
15														15	291	294	3	0.0103093	±5%	±5%
16														16	110	120	10	0.0909091	±10%	±10%
17														17	221	226	5	0.0226244	±5%	±5%
18														18	213	222	9	0.0422535	±5%	±5%
19														19	110	113	3	0.0272727	±5%	±5%
20														20	86	84	-2	-0.0232558	±5mg/dL	±5mg/dL
21														21	225	231	6	0.0266667	±5%	±5%
22														22	80	86	6	0.075	±10mg/dL	±10mg/dL
23														23	67	72	5	0.0746269	±5mg/dL	±5mg/dL
24														24	363	371	8	0.0220386	±5%	±5%
25														25	158	157	-1	-0.00632911	±5%	±5%
26														26	214	202	-12	-0.0560748	±10%	±10%
27														27	108	107	-1	-0.00925926	±5%	±5%
28														28	159	158	-1	-0.00628931	±5%	±5%
29														29	277	264	-13	-0.0469314	±5%	±5%
30														30	36	38	2	0.0555556	±5mg/dL	±5mg/dL
31														31	127	137	10	0.0787402	±10%	±10%
32														32	98	94	-4	-0.0408163	±5mg/dL	±5mg/dL
33														33	206	200	-6	-0.0291262	±5%	±5%
34														34	262	260	-2	-0.00763359	±5%	±5%
35														35	84	84	0	0	±5mg/dL	±5mg/dL
36														36	167	166	-1	-0.00598802	±5%	±5%
37														37	133	128	-5	-0.037594	±5%	±5%
38														38	263	245	-18	-0.0684411	±10%	±10%
39														39	41	43	2	0.0487805	±5mg/dL	±5mg/dL
40														40	152	147	-5	-0.0328947	±5%	±5%
41														41	187	180	-7	-0.0374332	±5%	±5%
42														42	128	130	2	0.015625	±5%	±5%
43														43	71	71	0	0	±5mg/dL	±5mg/dL
44														44	59	60	1	0.0169492	±5mg/dL	±5mg/dL
45														45	520	537	17	0.0326923	±5%	±5%
46														46	41	37	-4	-0.097561	±5mg/dL	±5mg/dL
47														47	315	302	-13	-0.0412698	±5%	±5%
48														48	121	124	3	0.0247934	±5%	±5%
49														49	152	148	-4	-0.0263158	±5%	±5%
50														50	158	142	-16	-0.101266	±15%	±15%
51														51	105	100	-5	-0.047619	±5%	±5%
52														52	134	134	0	0	±5%	±5%
53														53	72	65	-7	-0.0972222	±10mg/dL	±10mg/dL
54														54	101	99	-2	-0.019802	±5%	±5%
55														55	81	73	-8	-0.0987654	±10mg/dL	±10mg/dL
56														56	464	439	-25	-0.0538793	±10%	±10%
57														57	351	350	-1	-0.002849	±5%	±5%
58														58	428	410	-18	-0.0420561	±5%	±5%
59														59	261	258	-3	-0.0114943	±5%	±5%
60														60	302	280	-22	-0.0728477	±10%	±10%
61														61	103	101	-2	-0.0194175	±5%	±5%
62														62	340	339	-1	-0.00294118	±5%	±5%
63														63	177	174	-3	-0.0169492	±5%	±5%
64														64	169	157	-12	-0.0710059	±10%	±10%
65														65	117	126	9	0.0769231	±10%	±10%
66														66	262	261	-1	-0.00381679	±5%	±5%
67														67	112	119	7	0.0625	±10%	±10%
68														68	365	383	18	0.0493151	±5%	±5%
69														69	117	100	-17	-0.145299	±15%	±15%
70														70	65	67	2	0.0307692	±5mg/dL	±5mg/dL
71														71	200	196	-4	-0.02	±5%	±5%
72														72	187	182	-5	-0.026738	±5%	±5%
73														73	348	327	-21	-0.0603448	±10%	±10%
74														74	142	131	-11	-0.0774648	±10%	±10%
75														75	158	150	-8	-0.0506329	±10%	±10%
76														76	102	102	0	0	±5%	±5%
77														77	112	108	-4	-0.0357143	±5%	±5%
78														78	48	48	0	0	±5mg/dL	±5mg/dL
79														79	172	176	4	0.0232558	±5%	±5%
80														80	112	114	2	0.0178571	±5%	±5%
81														81	137	132	-5	-0.0364964	±5%	±5%
82														82	105	107	2	0.0190476	±5%	±5%
83														83	178	175	-3	-0.0168539	±5%	±5%
84														84	465	488	23	0.0494624	±5%	±5%
85														85	76	76	0	0	±5mg/dL	±5mg/dL
86														86	50	43	-7	-0.14	±10mg/dL	±10mg/dL
87														87	139	129	-10	-0.0719424	±10%	±10%
88														88	104	98	-6	-0.0576923	±10%	±10%
89														89	106	110	4	0.0377358	±5%	±5%
90														90	393	396	3	0.00763359	±5%	±5%
91														91	261	257	-4	-0.0153257	±5%	±5%
92														92	191	174	-17	-0.0890052	±10%	±10%
93														93	266	261	-5	-0.018797	±5%	±5%
94														94	74	70	-4	-0.0540541	±5mg/dL	±5mg/dL
95														95	158	149	-9	-0.056962	±10%	±10%
96														96	76	61	-15	-0.197368	±15mg/dL	±15mg/dL
97														97	109	96	-13	-0.119266	±15%	±15%
98														98	393	363	-30	-0.0763359	±10%	±10%
99														99	172	147	-25	-0.145349	±15%	±15%
100														100	76	73	-3	-0.0394737	±5mg/dL	±5mg/dL
1														Data10	383	388	5	0.0130548	±5%	±5%
2														2	122	117	-5	-0.0409836	±5%	±5%
3														3	170	172	2	0.0117647	±5%	±5%
4														4	79	77	-2	-0.0253165	±5mg/dL	±5mg/dL
5														5	166	165	-1	-0.0060241	±5%	±5%
6														6	224	223	-1	-0.00446429	±5%	±5%
7														7	122	117	-5	-0.0409836	±5%	±5%
8														8	164	161	-3	-0.0182927	±5%	±5%
9														9	410	398	-12	-0.0292683	±5%	±5%
10														10	65	62	-3	-0.0461538	±5mg/dL	±5mg/dL
11														11	216	225	9	0.0416667	±5%	±5%
12														12	65	60	-5	-0.0769231	±5mg/dL	±5mg/dL
13														13	76	86	10	0.131579	±10mg/dL	±10mg/dL
14														14	78	89	11	0.141026	±15mg/dL	±15mg/dL
15														15	291	292	1	0.00343643	±5%	±5%
16														16	110	118	8	0.0727273	±10%	±10%
17														17	221	221	0	0	±5%	±5%
18														18	213	212	-1	-0.00469484	±5%	±5%
19														19	110	110	0	0	±5%	±5%
20														20	86	74	-12	-0.139535	±15mg/dL	±15mg/dL
21														21	225	217	-8	-0.0355556	±5%	±5%
22														22	80	86	6	0.075	±10mg/dL	±10mg/dL
23														23	67	70	3	0.0447761	±5mg/dL	±5mg/dL
24														24	363	359	-4	-0.0110193	±5%	±5%
25														25	158	157	-1	-0.00632911	±5%	±5%
26														26	214	213	-1	-0.0046729	±5%	±5%
27														27	108	117	9	0.0833333	±10%	±10%
28														28	159	162	3	0.0188679	±5%	±5%
29														29	277	274	-3	-0.0108303	±5%	±5%
30														30	36	41	5	0.138889	±5mg/dL	±5mg/dL
31														31	127	130	3	0.023622	±5%	±5%
32														32	98	94	-4	-0.0408163	±5mg/dL	±5mg/dL
33														33	206	208	2	0.00970874	±5%	±5%
34														34	262	258	-4	-0.0152672	±5%	±5%
35														35	84	87	3	0.0357143	±5mg/dL	±5mg/dL
36														36	167	169	2	0.011976	±5%	±5%
37														37	133	127	-6	-0.0451128	±5%	±5%
38														38	263	252	-11	-0.0418251	±5%	±5%
39														39	41	42	1	0.0243902	±5mg/dL	±5mg/dL
40														40	152	162	10	0.0657895	±10%	±10%
41														41	187	182	-5	-0.026738	±5%	±5%
42														42	128	130	2	0.015625	±5%	±5%
43														43	71	70	-1	-0.0140845	±5mg/dL	±5mg/dL
44														44	59	60	1	0.0169492	±5mg/dL	±5mg/dL
45														45	520	524	4	0.00769231	±5%	±5%
46														46	41	39	-2	-0.0487805	±5mg/dL	±5mg/dL
47														47	315	324	9	0.0285714	±5%	±5%
48														48	121	124	3	0.0247934	±5%	±5%
49														49	152	149	-3	-0.0197368	±5%	±5%
50														50	158	151	-7	-0.0443038	±5%	±5%
51														51	105	102	-3	-0.0285714	±5%	±5%
52														52	134	129	-5	-0.0373134	±5%	±5%
53														53	72	69	-3	-0.0416667	±5mg/dL	±5mg/dL
54														54	101	107	6	0.0594059	±10%	±10%
55														55	81	77	-4	-0.0493827	±5mg/dL	±5mg/dL
56														56	464	462	-2	-0.00431034	±5%	±5%
57														57	351	343	-8	-0.022792	±5%	±5%
58														58	428	404	-24	-0.0560748	±10%	±10%
59														59	261	260	-1	-0.00383142	±5%	±5%
60														60	302	297	-5	-0.0165563	±5%	±5%
61														61	103	104	1	0.00970874	±5%	±5%
62														62	340	339	-1	-0.00294118	±5%	±5%
63														63	177	171	-6	-0.0338983	±5%	±5%
64														64	169	160	-9	-0.0532544	±10%	±10%
65														65	117	119	2	0.017094	±5%	±5%
66														66	262	267	5	0.019084	±5%	±5%
67														67	112	115	3	0.0267857	±5%	±5%
68														68	365	353	-12	-0.0328767	±5%	±5%
69														69	117	115	-2	-0.017094	±5%	±5%
70														70	65	72	7	0.107692	±10mg/dL	±10mg/dL
71														71	200	203	3	0.015	±5%	±5%
72														72	187	188	1	0.00534759	±5%	±5%
73														73	348	351	3	0.00862069	±5%	±5%
74														74	142	133	-9	-0.0633803	±10%	±10%
75														75	158	153	-5	-0.0316456	±5%	±5%
76														76	102	98	-4	-0.0392157	±5%	±5%
77														77	112	111	-1	-0.00892857	±5%	±5%
78														78	48	46	-2	-0.0416667	±5mg/dL	±5mg/dL
79														79	172	174	2	0.0116279	±5%	±5%
80														80	112	113	1	0.00892857	±5%	±5%
81														81	137	130	-7	-0.0510949	±10%	±10%
82														82	105	105	0	0	±5%	±5%
83														83	178	175	-3	-0.0168539	±5%	±5%
84														84	465	444	-21	-0.0451613	±5%	±5%
85														85	76	79	3	0.0394737	±5mg/dL	±5mg/dL
86														86	50	46	-4	-0.08	±5mg/dL	±5mg/dL
87														87	139	134	-5	-0.0359712	±5%	±5%
88														88	104	95	-9	-0.0865385	±10%	±10%
89														89	106	119	13	0.122642	±15%	±15%
90														90	393	392	-1	-0.00254453	±5%	±5%
91														91	261	262	1	0.00383142	±5%	±5%
92														92	191	185	-6	-0.0314136	±5%	±5%
93														93	266	269	3	0.0112782	±5%	±5%
94														94	74	60	-14	-0.189189	±15mg/dL	±15mg/dL
95														95	158	149	-9	-0.056962	±10%	±10%
96														96	76	63	-13	-0.171053	±15mg/dL	±15mg/dL
97														97	109	103	-6	-0.0550459	±10%	±10%
98														98	393	381	-12	-0.0305344	±5%	±5%
99														99	172	148	-24	-0.139535	±15%	±15%
100														100	76	77	1	0.0131579	±5mg/dL	±5mg/dL
