# Supplementary material for: Demonstration of disinfection procedure for the development of accurate blood glucose meters in accordance with ISO 15197:2013
Source: PLoS One. 2017 Jul 6;12(7):e0180617. doi: 10.1371/journal.pone.0180617 (PMC5500346; doi:10.1371/journal.pone.0180617)
Supplement: S3 File — (XLS) [file pone.0180617.s003.xls]

## Sheet: raw data
			1st Reference (Plasma)	5149 #A-Lot#1	5149 #B-Lot#1	5149 #C-Lot#1	5149 #A-Lot#2	5149 #B-Lot#2	5149 #C-Lot#2	5149 #A-Lot#3	5149 #B-Lot#3	5149 #C-Lot#3	2nd Reference (plasma)	Reference < 100 mg/dL	Reference > 100 mg/dL	Average of reference (mg/dL)		Sample Concentration Distribution
		No.	Data1	Data2	Data3	Data4	Data5	Data6	Data7	Data8	Data9	Data10	Data11	D11-D1	(Data11-Data1)/Data1	Data1&11Average		Concentration Interval	Glucose concentration mmol/L (mg/dL)	Count of samples	Percentage of samlpes	ISO15197 sec.6.3 Table 3
		001	87.3	85	86	85	81	81	82	85	83	82	84.6	-2.7	-0.0309278	86
		002	77.5	84	80	85	87	81	83	85	82	85	77.3	-0.2	-0.00258065	77		1	≤2.77 (≤50)	5	0.05	0.05
		003	283	299	281	290	278	290	283	285	282	287	284	1	0.00353357	284		2	>2.77 to 4.44 (>50 to 80)	15	0.15	0.15
		004	81.1	84	86	84	83	83	85	86	84	82	78.1	-3	-0.0369914	80		3	>4.44 to 6.66 (>80 to 120)	20	0.2	0.2
		005	124	127	124	126	129	129	126	133	117	128	123	-1	-0.00806452	124		4	>6.66 to 11.10 (>120 to 200)	30	0.3	0.3
		006	382	372	375	370	358	363	369	379	383	373	374	-8	-0.0209424	378		5	>11.10 to 16.65 (>200 to 300)	15	0.15	0.15
		007	323	318	310	311	318	316	317	313	315	313	319	-4	-0.0123839	321		6	>16.65 to 22.20 (>300 to 400)	10	0.1	0.1
		008	197	192	180	209	191	186	195	195	199	196	201	4	0.0203046	199		7	>22.20 (>400)	5	0.05	0.05
		009	207	208	205	225	201	198	200	205	221	206	209	2	0.00966184	208		Total		100	1	1
		010	261	258	259	257	248	250	257	259	260	248	256	-5	-0.0191571	259
		011	165	162	167	164	156	157	162	168	164	155	168	3	0.0181818	167
		012	528	507	508	501	510	510	498	511	550	504	516	-12	-0.0227273	522
		013	66.6	70	67	67	70	62	67	70	67	69	66.1	-0.5	-0.00750751	66
		014	82.1	84	83	84	83	81	83	82	83	85	80.9	-1.2	-0.0146163	82
		015	115	128	126	126	123	124	128	126	125	128	112	-3	-0.026087	114
		016	70.3	70	77	74	71	72	70	69	68	69	69.1	-1.2	-0.0170697	70
		017	125	131	124	119	123	120	136	122	127	116	121	-4	-0.032	123
		018	63.9	75	62	67	69	63	61	59	62	61	65.7	1.8	0.028169	65
		019	103	106	97	100	101	103	105	101	106	105	102	-1	-0.00970874	103
		020	270	266	269	273	273	270	265	256	264	269	269	-1	-0.0037037	270
		021	35.8	36	36	41	39	40	39	37	35	40	36.3	0.5	0.0139665	36
		022	149	149	149	149	143	144	149	149	142	142	146	-3	-0.0201342	148
		023	221	217	221	227	213	217	222	225	214	213	216	-5	-0.0226244	219
		024	214	213	215	210	205	204	214	221	215	204	207	-7	-0.0327103	211
		025	108	113	106	106	104	111	104	110	108	108	106	-2	-0.0185185	107
		026	84.6	83	76	79	83	76	75	82	74	73	83.7	-0.9	-0.0106383	84
		027	219	216	215	215	221	220	217	224	215	213	220	1	0.00456621	220
		028	332	332	322	332	332	334	329	329	327	333	325	-7	-0.0210843	329
		029	40.9	36	32	37	32	37	35	36	37	38	39.6	-1.3	-0.0317848	40
		030	57.4	51	58	60	50	59	58	58	51	59	58.7	1.3	0.0226481	58
		031	167	151	167	160	163	162	175	165	166	163	163	-4	-0.0239521	165
		032	133	118	130	132	125	124	127	127	130	122	129	-4	-0.0300752	131
		033	256	266	256	270	251	248	250	252	266	250	262	6	0.0234375	259
		034	40.3	44	39	42	46	43	43	43	48	42	42.3	2	0.0496278	41
		035	149	165	146	145	157	154	149	147	162	164	154	5	0.033557	152
		036	184	196	176	178	182	189	180	181	196	184	186	2	0.0108696	185
		037	77.4	84	75	76	77	78	73	74	81	78	79.1	1.7	0.0219638	78
		038	173	171	173	170	170	169	175	175	177	168	169	-4	-0.0231214	171
		039	110	119	118	108	120	110	110	114	118	109	112	2	0.0181818	111
		040	347	368	336	355	333	332	329	336	357	348	342	-5	-0.0144092	345
		041	141	147	133	142	136	132	126	135	142	131	142	1	0.0070922	142
		042	104	119	103	105	108	105	97	103	103	101	106	2	0.0192308	105
		043	132	122	126	120	127	128	129	130	116	127	129	-3	-0.0227273	131
		044	166	182	167	168	167	168	163	159	176	167	170	4	0.0240964	168
		045	229	240	219	214	219	220	219	215	238	220	222	-7	-0.0305677	226
		046	307	285	310	305	299	308	304	293	306	318	307	0	0	307
		047	121	119	121	113	112	112	123	123	114	120	117	-4	-0.0330579	119
		048	147	145	145	142	148	147	142	143	140	146	148	1	0.00680272	148
		049	155	150	146	153	155	154	151	142	151	153	160	5	0.0322581	158
		050	63.7	66	60	65	65	66	59	58	67	63	64.7	1	0.0156986	64
		051	213	222	215	213	223	223	212	211	220	228	215	2	0.00938967	214
		052	170	179	164	165	170	172	169	165	189	174	175	5	0.0294118	173
		053	111	118	113	113	110	113	106	111	121	110	114	3	0.027027	113
		054	70.9	67	73	61	67	70	75	63	65	68	70.1	-0.8	-0.0112835	71
		055	99.3	97	108	90	103	101	103	96	90	105	98.7	-0.6	-0.0060423	99
		056	77.8	85	74	73	78	79	75	74	77	78	80.9	3.1	0.0398458	79
		057	479	487	469	443	487	490	446	480	473	437	482	3	0.00626305	481
		058	160	176	161	161	158	161	169	162	162	161	164	4	0.025	162
		059	415	433	407	401	404	401	399	422	442	397	424	9	0.0216867	420
		060	255	257	249	226	257	252	250	251	238	255	255	0	0	255
		061	298	300	287	291	301	312	292	281	288	300	301	3	0.0100671	300
		062	178	166	171	149	162	164	168	173	152	165	171	-7	-0.0393258	175
		063	167	170	162	159	159	164	163	161	163	159	171	4	0.0239521	169
		064	351	339	348	331	340	343	354	348	348	330	341	-10	-0.02849	346
		065	63.9	69	64	65	72	67	67	65	71	71	62.4	-1.5	-0.0234742	63
		066	195	192	195	183	199	193	194	190	201	199	195	0	0	195
		067	183	195	182	184	195	186	182	183	199	190	190	7	0.0382514	187
		068	153	163	151	156	149	153	160	142	155	155	155	2	0.0130719	154
		069	105	105	107	100	111	109	115	104	105	115	106	1	0.00952381	106
		070	47.4	48	49	43	45	47	46	47	49	44	47.9	0.5	0.0105485	48
		071	117	126	121	108	117	120	113	125	109	115	114	-3	-0.025641	116
		072	514	525	550	477	523	570	487	521	565	544	505	-9	-0.0175097	510
		073	366	353	372	333	357	359	341	369	328	345	357	-9	-0.0245902	362
		074	161	172	162	163	168	161	163	161	161	156	161	0	0	161
		075	266	286	268	281	268	274	270	269	269	265	267	1	0.0037594	267
		076	115	129	120	121	123	120	116	123	125	114	111	-4	-0.0347826	113
		077	372	399	368	419	384	361	402	394	363	350	372	0	0	372
		078	115	114	100	116	102	106	120	100	112	116	118	3	0.026087	117
		079	101	113	100	113	108	102	101	98	107	96	104	3	0.029703	103
		080	153	165	150	151	152	165	145	149	164	151	158	5	0.0326797	156
		081	151	167	144	151	152	163	148	150	159	155	156	5	0.0331126	154
		082	101	110	102	95	107	108	103	102	112	99	104	3	0.029703	103
		083	74.2	73	77	78	79	79	79	74	77	78	74.9	0.7	0.00943396	75
		084	49.1	47	45	49	44	47	45	41	45	45	48.7	-0.4	-0.00814664	49
		085	141	147	141	136	131	144	146	133	143	132	138	-3	-0.0212766	140
		086	391	379	388	392	377	381	391	394	396	377	386	-5	-0.0127877	389
		087	259	259	256	257	249	260	259	256	258	252	257	-2	-0.00772201	258
		088	176	165	175	169	173	174	176	174	168	169	175	-1	-0.00568182	176
		089	456	464	451	419	483	462	425	448	460	436	450	-6	-0.0131579	453
		090	75.3	68	62	63	63	65	62	62	71	63	76.4	1.1	0.0146082	76
		091	110	106	98	106	113	101	99	99	105	102	108	-2	-0.0181818	109
		092	392	407	381	409	370	375	409	374	370	377	398	6	0.0153061	395
		093	165	159	148	146	162	159	153	146	163	150	170	5	0.030303	168
		094	184	192	181	182	183	184	179	175	197	187	190	6	0.0326087	187
		095	265	291	271	269	266	273	269	269	296	267	271	6	0.0226415	268
		096	73.9	78	70	79	68	74	74	73	67	60	74.4	0.5	0.0067659	74
		097	135	135	133	140	132	136	143	136	132	128	138	3	0.0222222	137
		098	105	100	108	103	107	98	110	107	104	101	102	-3	-0.0285714	104
		099	79.8	82	77	81	75	76	76	76	63	76	76.2	-3.6	-0.0451128	78	MAX	522
		100	103	107	103	117	112	110	104	107	107	117	104	1	0.00970874	104	MIN	36

## Sheet: Accuracy-A
	1st Reference (Plasma)	2nd Reference (plasma)	5149 #A-Lot#1	5149 #A-Lot#2	5149 #A-Lot#3	Average of reference (mg/dL)			Average of reference (mg/dL)	5149 #A		X (mg/dL)	Low acceptance criteria (mg/dL)	High acceptance criteria (mg/dL)	y=x (mg/dL)	y=x (mg/dL)							Data Analysis (with 95% confidence interval)				*每次都要迴歸分析
No.	Data1	Data11	Data2	Data5	Data8	Data1&11 Average		No.	Data1&11Average	data2&5&8		25	10	40	0	0							摘要輸出
1	87.3	84.6	85	81	85	86		1	86	85		50	35	65	100	100
2	77.5	77.3	84	87	85	77		2	77	84		75	60	90	200	200							迴歸統計
3	283	284	299	278	285	284		3	284	299		100	85	115	300	300							R 的倍數	0.997347
4	81.1	78.1	84	83	86	80		4	80	84		125	106.25	143.75	400	400							R 平方	0.994701
5	124	123	127	129	133	124		5	124	127		150	127.5	172.5	500	500							調整的 R 平方	0.994683
6	382	374	372	358	379	378		6	378	372		175	148.75	201.25	600	600							標準誤	8.18088
7	323	319	318	318	313	321		7	321	318		200	170	230									觀察值個數	300
8	197	201	192	191	195	199		8	199	192		225	191.25	258.75
9	207	209	208	201	205	208		9	208	208		250	212.5	287.5									ANOVA
10	261	256	258	248	259	259		10	259	258		275	233.75	316.25										自由度	SS	MS	F	顯著值
11	165	168	162	156	168	167		11	167	162		300	255	345									迴歸	1	3.74369e+06	3.74369e+06	55937	0
12	528	516	507	510	511	522		12	522	507		325	276.25	373.75				Meter-A	Meter-B	Meter-C			殘差	298	19944.2	66.9269
13	66.6	66.1	70	70	70	66		13	66	70		350	297.5	402.5			Slope	0.998698	1.00729	0.970868			總和	299	3.76363e+06
14	82.1	80.9	84	83	82	82		14	82	84		375	318.75	431.25			Intercept	-0.177638	-2.14139	2.3939
15	115	112	128	123	126	114		15	114	128		400	340	460			RSQ	0.994701	0.993445	0.992743				係數	標準誤	t 統計	P-值	下限 95%	上限 95%	下限 95.0%	上限 95.0%
16	70.3	69.1	70	71	69	70		16	70	70		425	361.25	488.75									截距	-0.177638	0.889145	-0.199785	0.841785	-1.92744	1.57216	-1.92744	1.57216
17	125	121	131	123	122	123		17	123	131		450	382.5	517.5									X 變數 1	0.998698	0.00422264	236.51	0	0.990388	1.00701	0.990388	1.00701
18	63.9	65.7	75	69	59	65		18	65	75		475	403.75	546.25
19	103	102	106	101	101	103		19	103	106		500	425	575
20	270	269	266	273	256	270		20	270	266		525	446.25	603.75
21	35.8	36.3	36	39	37	36		21	36	36		550	467.5	632.5
22	149	146	149	143	149	148		22	148	149		575	488.75	661.25															Number of samples (n)	300
23	221	216	217	213	225	219		23	219	217		600	510	690															Range of YSI Values (mg/dL)	36	-	522
24	214	207	213	205	221	211		24	211	213																			Slope	0.998698
25	108	106	113	104	110	107		25	107	113																			Upper 95% CI for slope	1.00701
26	84.6	83.7	83	83	82	84		26	84	83																			Lower 95% CI for slope	0.990388
27	219	220	216	221	224	220		27	220	216																			Intercept	-0.177638
28	332	325	332	332	329	329		28	329	332																			Upper 95% CI for intercept	1.57216
29	40.9	39.6	36	32	36	40		29	40	36																			Lower 95% CI for intercept	-1.92744
30	57.4	58.7	51	50	58	58		30	58	51																			Standard Error	8.18088
31	167	163	151	163	165	165		31	165	151																			Correlation coefficient (R)	0.997347
32	133	129	118	125	127	131		32	131	118																			R square (R2)	0.994701
33	256	262	266	251	252	259		33	259	266
34	40.3	42.3	44	46	43	41		34	41	44
35	149	154	165	157	147	152		35	152	165
36	184	186	196	182	181	185		36	185	196
37	77.4	79.1	84	77	74	78		37	78	84
38	173	169	171	170	175	171		38	171	171
39	110	112	119	120	114	111		39	111	119
40	347	342	368	333	336	345		40	345	368
41	141	142	147	136	135	142		41	142	147
42	104	106	119	108	103	105		42	105	119
43	132	129	122	127	130	131		43	131	122
44	166	170	182	167	159	168		44	168	182
45	229	222	240	219	215	226		45	226	240
46	307	307	285	299	293	307		46	307	285
47	121	117	119	112	123	119		47	119	119
48	147	148	145	148	143	148		48	148	145
49	155	160	150	155	142	158		49	158	150
50	63.7	64.7	66	65	58	64		50	64	66
51	213	215	222	223	211	214		51	214	222
52	170	175	179	170	165	173		52	173	179
53	111	114	118	110	111	113		53	113	118
54	70.9	70.1	67	67	63	71		54	71	67
55	99.3	98.7	97	103	96	99		55	99	97
56	77.8	80.9	85	78	74	79		56	79	85
57	479	482	487	487	480	481		57	481	487
58	160	164	176	158	162	162		58	162	176
59	415	424	433	404	422	420		59	420	433
60	255	255	257	257	251	255		60	255	257
61	298	301	300	301	281	300		61	300	300
62	178	171	166	162	173	175		62	175	166
63	167	171	170	159	161	169		63	169	170
64	351	341	339	340	348	346		64	346	339
65	63.9	62.4	69	72	65	63		65	63	69
66	195	195	192	199	190	195		66	195	192
67	183	190	195	195	183	187		67	187	195
68	153	155	163	149	142	154		68	154	163
69	105	106	105	111	104	106		69	106	105
70	47.4	47.9	48	45	47	48		70	48	48
71	117	114	126	117	125	116		71	116	126
72	514	505	525	523	521	510		72	510	525
73	366	357	353	357	369	362		73	362	353
74	161	161	172	168	161	161		74	161	172
75	266	267	286	268	269	267		75	267	286
76	115	111	129	123	123	113		76	113	129
77	372	372	399	384	394	372		77	372	399
78	115	118	114	102	100	117		78	117	114
79	101	104	113	108	98	103		79	103	113
80	153	158	165	152	149	156		80	156	165
81	151	156	167	152	150	154		81	154	167
82	101	104	110	107	102	103		82	103	110
83	74.2	74.9	73	79	74	75		83	75	73
84	49.1	48.7	47	44	41	49		84	49	47
85	141	138	147	131	133	140		85	140	147
86	391	386	379	377	394	389		86	389	379
87	259	257	259	249	256	258		87	258	259
88	176	175	165	173	174	176		88	176	165
89	456	450	464	483	448	453		89	453	464
90	75.3	76.4	68	63	62	76		90	76	68
91	110	108	106	113	99	109		91	109	106
92	392	398	407	370	374	395		92	395	407
93	165	170	159	162	146	168		93	168	159
94	184	190	192	183	175	187		94	187	192
95	265	271	291	266	269	268		95	268	291
96	73.9	74.4	78	68	73	74		96	74	78
97	135	138	135	132	136	137		97	137	135
98	105	102	100	107	107	104		98	104	100
99	79.8	76.2	82	75	76	78		99	78	82
100	103	104	107	112	107	104		100	104	107
								1	86	81
								2	77	87
								3	284	278
								4	80	83
								5	124	129
								6	378	358
								7	321	318
								8	199	191
								9	208	201
								10	259	248
								11	167	156
								12	522	510
								13	66	70
								14	82	83
								15	114	123
								16	70	71
								17	123	123
								18	65	69
								19	103	101
								20	270	273
								21	36	39
								22	148	143
								23	219	213
								24	211	205
								25	107	104
								26	84	83
								27	220	221
								28	329	332
								29	40	32
								30	58	50
								31	165	163
								32	131	125
								33	259	251
								34	41	46
								35	152	157
								36	185	182
								37	78	77
								38	171	170
								39	111	120
								40	345	333
								41	142	136
								42	105	108
								43	131	127
								44	168	167
								45	226	219
								46	307	299
								47	119	112
								48	148	148
								49	158	155
								50	64	65
								51	214	223
								52	173	170
								53	113	110
								54	71	67
								55	99	103
								56	79	78
								57	481	487
								58	162	158
								59	420	404
								60	255	257
								61	300	301
								62	175	162
								63	169	159
								64	346	340
								65	63	72
								66	195	199
								67	187	195
								68	154	149
								69	106	111
								70	48	45
								71	116	117
								72	510	523
								73	362	357
								74	161	168
								75	267	268
								76	113	123
								77	372	384
								78	117	102
								79	103	108
								80	156	152
								81	154	152
								82	103	107
								83	75	79
								84	49	44
								85	140	131
								86	389	377
								87	258	249
								88	176	173
								89	453	483
								90	76	63
								91	109	113
								92	395	370
								93	168	162
								94	187	183
								95	268	266
								96	74	68
								97	137	132
								98	104	107
								99	78	75
								100	104	112
								1	86	85
								2	77	85
								3	284	285
								4	80	86
								5	124	133
								6	378	379
								7	321	313
								8	199	195
								9	208	205
								10	259	259
								11	167	168
								12	522	511
								13	66	70
								14	82	82
								15	114	126
								16	70	69
								17	123	122
								18	65	59
								19	103	101
								20	270	256
								21	36	37
								22	148	149
								23	219	225
								24	211	221
								25	107	110
								26	84	82
								27	220	224
								28	329	329
								29	40	36
								30	58	58
								31	165	165
								32	131	127
								33	259	252
								34	41	43
								35	152	147
								36	185	181
								37	78	74
								38	171	175
								39	111	114
								40	345	336
								41	142	135
								42	105	103
								43	131	130
								44	168	159
								45	226	215
								46	307	293
								47	119	123
								48	148	143
								49	158	142
								50	64	58
								51	214	211
								52	173	165
								53	113	111
								54	71	63
								55	99	96
								56	79	74
								57	481	480
								58	162	162
								59	420	422
								60	255	251
								61	300	281
								62	175	173
								63	169	161
								64	346	348
								65	63	65
								66	195	190
								67	187	183
								68	154	142
								69	106	104
								70	48	47
								71	116	125
								72	510	521
								73	362	369
								74	161	161
								75	267	269
								76	113	123
								77	372	394
								78	117	100
								79	103	98
								80	156	149
								81	154	150
								82	103	102
								83	75	74
								84	49	41
								85	140	133
								86	389	394
								87	258	256
								88	176	174
								89	453	448
								90	76	62
								91	109	99
								92	395	374
								93	168	146
								94	187	175
								95	268	269
								96	74	73
								97	137	136
								98	104	107
								99	78	76
								100	104	107

## Sheet: Accuracy-B
	1st Reference (Plasma)	2nd Reference (plasma)	5149 #B-Lot#1	5149 #B-Lot#2	5149 #B-Lot#3	Average of reference (mg/dL)			Average of reference (mg/dL)	5149 #B		X (mg/dL)	Low acceptance criteria (mg/dL)	High acceptance criteria (mg/dL)	y=x (mg/dL)	y=x (mg/dL)							Data Analysis (with 95% confidence interval)				*每次都要迴歸分析
No.	Data1	Data11	Data3	Data6	Data9	Data1&11 Average		No.	Data1&11 Average	data3&6&9		25	10	40	0	0							摘要輸出
1	87.3	84.6	86	81	83	86		1	86	86		50	35	65	100	100
2	77.5	77.3	80	81	82	77		2	77	80		75	60	90	200	200							迴歸統計
3	283	284	281	290	282	284		3	284	281		100	85	115	300	300							R 的倍數	0.996717
4	81.1	78.1	86	83	84	80		4	80	86		125	106.25	143.75	400	400							R 平方	0.993445
5	124	123	124	129	117	124		5	124	124		150	127.5	172.5	500	500							調整的 R 平方	0.993423
6	382	374	375	363	383	378		6	378	375		175	148.75	201.25	600	600							標準誤	9.18318
7	323	319	310	316	315	321		7	321	310		200	170	230									觀察值個數	300
8	197	201	180	186	199	199		8	199	180		225	191.25	258.75
9	207	209	205	198	221	208		9	208	205		250	212.5	287.5									ANOVA
10	261	256	259	250	260	259		10	259	259		275	233.75	316.25										自由度	SS	MS	F	顯著值
11	165	168	167	157	164	167		11	167	167		300	255	345									迴歸	1	3.80842e+06	3.80842e+06	45160.5	0
12	528	516	508	510	550	522		12	522	508		325	276.25	373.75				Meter-A	Meter-B	Meter-C			殘差	298	25130.6	84.3308
13	66.6	66.1	67	62	67	66		13	66	67		350	297.5	402.5			Slope	0.998698	1.00729	0.970868			總和	299	3.83355e+06
14	82.1	80.9	83	81	83	82		14	82	83		375	318.75	431.25			Intercept	-0.177638	-2.14139	2.3939
15	115	112	126	124	125	114		15	114	126		400	340	460			RSQ	0.994701	0.993445	0.992743				係數	標準誤	t 統計	P-值	下限 95%	上限 95%	下限 95.0%	上限 95.0%
16	70.3	69.1	77	72	68	70		16	70	77		425	361.25	488.75									截距	-2.14139	0.998081	-2.14551	0.0327197	-4.10557	-0.177215	-4.10557	-0.177215
17	125	121	124	120	127	123		17	123	124		450	382.5	517.5									X 變數 1	1.00729	0.00473999	212.51	0	0.997967	1.01662	0.997967	1.01662
18	63.9	65.7	62	63	62	65		18	65	62		475	403.75	546.25
19	103	102	97	103	106	103		19	103	97		500	425	575
20	270	269	269	270	264	270		20	270	269		525	446.25	603.75
21	35.8	36.3	36	40	35	36		21	36	36		550	467.5	632.5
22	149	146	149	144	142	148		22	148	149		575	488.75	661.25															Number of samples (n)	300
23	221	216	221	217	214	219		23	219	221		600	510	690															Range of YSI Values (mg/dL)	36	-	522
24	214	207	215	204	215	211		24	211	215																			Slope	1.00729
25	108	106	106	111	108	107		25	107	106																			Upper 95% CI for slope	1.01662
26	84.6	83.7	76	76	74	84		26	84	76																			Lower 95% CI for slope	0.997967
27	219	220	215	220	215	220		27	220	215																			Intercept	-2.14139
28	332	325	322	334	327	329		28	329	322																			Upper 95% CI for intercept	-0.177215
29	40.9	39.6	32	37	37	40		29	40	32																			Lower 95% CI for intercept	-4.10557
30	57.4	58.7	58	59	51	58		30	58	58																			Standard Error	9.18318
31	167	163	167	162	166	165		31	165	167																			Correlation coefficient (R)	0.996717
32	133	129	130	124	130	131		32	131	130																			R square (R2)	0.993445
33	256	262	256	248	266	259		33	259	256
34	40.3	42.3	39	43	48	41		34	41	39
35	149	154	146	154	162	152		35	152	146
36	184	186	176	189	196	185		36	185	176
37	77.4	79.1	75	78	81	78		37	78	75
38	173	169	173	169	177	171		38	171	173
39	110	112	118	110	118	111		39	111	118
40	347	342	336	332	357	345		40	345	336
41	141	142	133	132	142	142		41	142	133
42	104	106	103	105	103	105		42	105	103
43	132	129	126	128	116	131		43	131	126
44	166	170	167	168	176	168		44	168	167
45	229	222	219	220	238	226		45	226	219
46	307	307	310	308	306	307		46	307	310
47	121	117	121	112	114	119		47	119	121
48	147	148	145	147	140	148		48	148	145
49	155	160	146	154	151	158		49	158	146
50	63.7	64.7	60	66	67	64		50	64	60
51	213	215	215	223	220	214		51	214	215
52	170	175	164	172	189	173		52	173	164
53	111	114	113	113	121	113		53	113	113
54	70.9	70.1	73	70	65	71		54	71	73
55	99.3	98.7	108	101	90	99		55	99	108
56	77.8	80.9	74	79	77	79		56	79	74
57	479	482	469	490	473	481		57	481	469
58	160	164	161	161	162	162		58	162	161
59	415	424	407	401	442	420		59	420	407
60	255	255	249	252	238	255		60	255	249
61	298	301	287	312	288	300		61	300	287
62	178	171	171	164	152	175		62	175	171
63	167	171	162	164	163	169		63	169	162
64	351	341	348	343	348	346		64	346	348
65	63.9	62.4	64	67	71	63		65	63	64
66	195	195	195	193	201	195		66	195	195
67	183	190	182	186	199	187		67	187	182
68	153	155	151	153	155	154		68	154	151
69	105	106	107	109	105	106		69	106	107
70	47.4	47.9	49	47	49	48		70	48	49
71	117	114	121	120	109	116		71	116	121
72	514	505	550	570	565	510		72	510	550
73	366	357	372	359	328	362		73	362	372
74	161	161	162	161	161	161		74	161	162
75	266	267	268	274	269	267		75	267	268
76	115	111	120	120	125	113		76	113	120
77	372	372	368	361	363	372		77	372	368
78	115	118	100	106	112	117		78	117	100
79	101	104	100	102	107	103		79	103	100
80	153	158	150	165	164	156		80	156	150
81	151	156	144	163	159	154		81	154	144
82	101	104	102	108	112	103		82	103	102
83	74.2	74.9	77	79	77	75		83	75	77
84	49.1	48.7	45	47	45	49		84	49	45
85	141	138	141	144	143	140		85	140	141
86	391	386	388	381	396	389		86	389	388
87	259	257	256	260	258	258		87	258	256
88	176	175	175	174	168	176		88	176	175
89	456	450	451	462	460	453		89	453	451
90	75.3	76.4	62	65	71	76		90	76	62
91	110	108	98	101	105	109		91	109	98
92	392	398	381	375	370	395		92	395	381
93	165	170	148	159	163	168		93	168	148
94	184	190	181	184	197	187		94	187	181
95	265	271	271	273	296	268		95	268	271
96	73.9	74.4	70	74	67	74		96	74	70
97	135	138	133	136	132	137		97	137	133
98	105	102	108	98	104	104		98	104	108
99	79.8	76.2	77	76	63	78		99	78	77
100	103	104	103	110	107	104		100	104	103
								1	86	81
								2	77	81
								3	284	290
								4	80	83
								5	124	129
								6	378	363
								7	321	316
								8	199	186
								9	208	198
								10	259	250
								11	167	157
								12	522	510
								13	66	62
								14	82	81
								15	114	124
								16	70	72
								17	123	120
								18	65	63
								19	103	103
								20	270	270
								21	36	40
								22	148	144
								23	219	217
								24	211	204
								25	107	111
								26	84	76
								27	220	220
								28	329	334
								29	40	37
								30	58	59
								31	165	162
								32	131	124
								33	259	248
								34	41	43
								35	152	154
								36	185	189
								37	78	78
								38	171	169
								39	111	110
								40	345	332
								41	142	132
								42	105	105
								43	131	128
								44	168	168
								45	226	220
								46	307	308
								47	119	112
								48	148	147
								49	158	154
								50	64	66
								51	214	223
								52	173	172
								53	113	113
								54	71	70
								55	99	101
								56	79	79
								57	481	490
								58	162	161
								59	420	401
								60	255	252
								61	300	312
								62	175	164
								63	169	164
								64	346	343
								65	63	67
								66	195	193
								67	187	186
								68	154	153
								69	106	109
								70	48	47
								71	116	120
								72	510	570
								73	362	359
								74	161	161
								75	267	274
								76	113	120
								77	372	361
								78	117	106
								79	103	102
								80	156	165
								81	154	163
								82	103	108
								83	75	79
								84	49	47
								85	140	144
								86	389	381
								87	258	260
								88	176	174
								89	453	462
								90	76	65
								91	109	101
								92	395	375
								93	168	159
								94	187	184
								95	268	273
								96	74	74
								97	137	136
								98	104	98
								99	78	76
								100	104	110
								1	86	83
								2	77	82
								3	284	282
								4	80	84
								5	124	117
								6	378	383
								7	321	315
								8	199	199
								9	208	221
								10	259	260
								11	167	164
								12	522	550
								13	66	67
								14	82	83
								15	114	125
								16	70	68
								17	123	127
								18	65	62
								19	103	106
								20	270	264
								21	36	35
								22	148	142
								23	219	214
								24	211	215
								25	107	108
								26	84	74
								27	220	215
								28	329	327
								29	40	37
								30	58	51
								31	165	166
								32	131	130
								33	259	266
								34	41	48
								35	152	162
								36	185	196
								37	78	81
								38	171	177
								39	111	118
								40	345	357
								41	142	142
								42	105	103
								43	131	116
								44	168	176
								45	226	238
								46	307	306
								47	119	114
								48	148	140
								49	158	151
								50	64	67
								51	214	220
								52	173	189
								53	113	121
								54	71	65
								55	99	90
								56	79	77
								57	481	473
								58	162	162
								59	420	442
								60	255	238
								61	300	288
								62	175	152
								63	169	163
								64	346	348
								65	63	71
								66	195	201
								67	187	199
								68	154	155
								69	106	105
								70	48	49
								71	116	109
								72	510	565
								73	362	328
								74	161	161
								75	267	269
								76	113	125
								77	372	363
								78	117	112
								79	103	107
								80	156	164
								81	154	159
								82	103	112
								83	75	77
								84	49	45
								85	140	143
								86	389	396
								87	258	258
								88	176	168
								89	453	460
								90	76	71
								91	109	105
								92	395	370
								93	168	163
								94	187	197
								95	268	296
								96	74	67
								97	137	132
								98	104	104
								99	78	63
								100	104	107

## Sheet: Accuracy-C
	1st Reference (Plasma)	2nd Reference (plasma)	5149 #C-Lot#1	5149 #C-Lot#2	5149 #C-Lot#3	Average of reference (mg/dL)			Average of reference (mg/dL)	5149 #C		X (mg/dL)	Low acceptance criteria (mg/dL)	High acceptance criteria (mg/dL)	y=x (mg/dL)	y=x (mg/dL)							Data Analysis (with 95% confidence interval)				*每次都要迴歸分析
No.	Data1	Data11	Data4	Data7	Data10	Data1&11 Average		No.	Data1&11 Average	data4&7&10		25	10	40	0	0							摘要輸出
1	87.3	84.6	85	82	82	86		1	86	85		50	35	65	100	100
2	77.5	77.3	85	83	85	77		2	77	85		75	60	90	200	200							迴歸統計
3	283	284	290	283	287	284		3	284	290		100	85	115	300	300							R 的倍數	0.996365
4	81.1	78.1	84	85	82	80		4	80	84		125	106.25	143.75	400	400							R 平方	0.992743
5	124	123	126	126	128	124		5	124	126		150	127.5	172.5	500	500							調整的 R 平方	0.992718
6	382	374	370	369	373	378		6	378	370		175	148.75	201.25	600	600							標準誤	9.31619
7	323	319	311	317	313	321		7	321	311		200	170	230									觀察值個數	300
8	197	201	209	195	196	199		8	199	209		225	191.25	258.75
9	207	209	225	200	206	208		9	208	225		250	212.5	287.5									ANOVA
10	261	256	257	257	248	259		10	259	257		275	233.75	316.25										自由度	SS	MS	F	顯著值
11	165	168	164	162	155	167		11	167	164		300	255	345									迴歸	1	3.53795e+06	3.53795e+06	40763.9	0
12	528	516	501	498	504	522		12	522	501		325	276.25	373.75				Meter-A	Meter-B	Meter-C	Mean	SD	殘差	298	25863.8	86.7914
13	66.6	66.1	67	67	69	66		13	66	67		350	297.5	402.5			Slope	0.998698	1.00729	0.970868	0.992287	0.019041	總和	299	3.56382e+06
14	82.1	80.9	84	83	85	82		14	82	84		375	318.75	431.25			Intercept	-0.177638	-2.14139	2.3939	0.0249553	2.27442
15	115	112	126	128	128	114		15	114	126		400	340	460			RSQ	0.994701	0.993445	0.992743	0.993629	0.000992068		係數	標準誤	t 統計	P-值	下限 95%	上限 95%	下限 95.0%	上限 95.0%
16	70.3	69.1	74	70	69	70		16	70	74		425	361.25	488.75									截距	2.3939	1.01254	2.36426	0.0187073	0.40127	4.38653	0.40127	4.38653
17	125	121	119	136	116	123		17	123	119		450	382.5	517.5									X 變數 1	0.970868	0.00480864	201.901	0	0.961404	0.980331	0.961404	0.980331
18	63.9	65.7	67	61	61	65		18	65	67		475	403.75	546.25
19	103	102	100	105	105	103		19	103	100		500	425	575
20	270	269	273	265	269	270		20	270	273		525	446.25	603.75
21	35.8	36.3	41	39	40	36		21	36	41		550	467.5	632.5
22	149	146	149	149	142	148		22	148	149		575	488.75	661.25															Number of samples (n)	300
23	221	216	227	222	213	219		23	219	227		600	510	690															Range of YSI Values (mg/dL)	36	-	522
24	214	207	210	214	204	211		24	211	210																			Slope	0.970868
25	108	106	106	104	108	107		25	107	106																			Upper 95% CI for slope	0.980331
26	84.6	83.7	79	75	73	84		26	84	79																			Lower 95% CI for slope	0.961404
27	219	220	215	217	213	220		27	220	215																			Intercept	2.3939
28	332	325	332	329	333	329		28	329	332																			Upper 95% CI for intercept	4.38653
29	40.9	39.6	37	35	38	40		29	40	37																			Lower 95% CI for intercept	0.40127
30	57.4	58.7	60	58	59	58		30	58	60																			Standard Error	9.31619
31	167	163	160	175	163	165		31	165	160																			Correlation coefficient (R)	0.996365
32	133	129	132	127	122	131		32	131	132																			R square (R2)	0.992743
33	256	262	270	250	250	259		33	259	270
34	40.3	42.3	42	43	42	41		34	41	42
35	149	154	145	149	164	152		35	152	145
36	184	186	178	180	184	185		36	185	178
37	77.4	79.1	76	73	78	78		37	78	76
38	173	169	170	175	168	171		38	171	170
39	110	112	108	110	109	111		39	111	108
40	347	342	355	329	348	345		40	345	355
41	141	142	142	126	131	142		41	142	142
42	104	106	105	97	101	105		42	105	105
43	132	129	120	129	127	131		43	131	120
44	166	170	168	163	167	168		44	168	168
45	229	222	214	219	220	226		45	226	214
46	307	307	305	304	318	307		46	307	305
47	121	117	113	123	120	119		47	119	113
48	147	148	142	142	146	148		48	148	142
49	155	160	153	151	153	158		49	158	153
50	63.7	64.7	65	59	63	64		50	64	65
51	213	215	213	212	228	214		51	214	213
52	170	175	165	169	174	173		52	173	165
53	111	114	113	106	110	113		53	113	113
54	70.9	70.1	61	75	68	71		54	71	61
55	99.3	98.7	90	103	105	99		55	99	90
56	77.8	80.9	73	75	78	79		56	79	73
57	479	482	443	446	437	481		57	481	443
58	160	164	161	169	161	162		58	162	161
59	415	424	401	399	397	420		59	420	401
60	255	255	226	250	255	255		60	255	226
61	298	301	291	292	300	300		61	300	291
62	178	171	149	168	165	175		62	175	149
63	167	171	159	163	159	169		63	169	159
64	351	341	331	354	330	346		64	346	331
65	63.9	62.4	65	67	71	63		65	63	65
66	195	195	183	194	199	195		66	195	183
67	183	190	184	182	190	187		67	187	184
68	153	155	156	160	155	154		68	154	156
69	105	106	100	115	115	106		69	106	100
70	47.4	47.9	43	46	44	48		70	48	43
71	117	114	108	113	115	116		71	116	108
72	514	505	477	487	544	510		72	510	477
73	366	357	333	341	345	362		73	362	333
74	161	161	163	163	156	161		74	161	163
75	266	267	281	270	265	267		75	267	281
76	115	111	121	116	114	113		76	113	121
77	372	372	419	402	350	372		77	372	419
78	115	118	116	120	116	117		78	117	116
79	101	104	113	101	96	103		79	103	113
80	153	158	151	145	151	156		80	156	151
81	151	156	151	148	155	154		81	154	151
82	101	104	95	103	99	103		82	103	95
83	74.2	74.9	78	79	78	75		83	75	78
84	49.1	48.7	49	45	45	49		84	49	49
85	141	138	136	146	132	140		85	140	136
86	391	386	392	391	377	389		86	389	392
87	259	257	257	259	252	258		87	258	257
88	176	175	169	176	169	176		88	176	169
89	456	450	419	425	436	453		89	453	419
90	75.3	76.4	63	62	63	76		90	76	63
91	110	108	106	99	102	109		91	109	106
92	392	398	409	409	377	395		92	395	409
93	165	170	146	153	150	168		93	168	146
94	184	190	182	179	187	187		94	187	182
95	265	271	269	269	267	268		95	268	269
96	73.9	74.4	79	74	60	74		96	74	79
97	135	138	140	143	128	137		97	137	140
98	105	102	103	110	101	104		98	104	103
99	79.8	76.2	81	76	76	78		99	78	81
100	103	104	117	104	117	104		100	104	117
								1	86	82
								2	77	83
								3	284	283
								4	80	85
								5	124	126
								6	378	369
								7	321	317
								8	199	195
								9	208	200
								10	259	257
								11	167	162
								12	522	498
								13	66	67
								14	82	83
								15	114	128
								16	70	70
								17	123	136
								18	65	61
								19	103	105
								20	270	265
								21	36	39
								22	148	149
								23	219	222
								24	211	214
								25	107	104
								26	84	75
								27	220	217
								28	329	329
								29	40	35
								30	58	58
								31	165	175
								32	131	127
								33	259	250
								34	41	43
								35	152	149
								36	185	180
								37	78	73
								38	171	175
								39	111	110
								40	345	329
								41	142	126
								42	105	97
								43	131	129
								44	168	163
								45	226	219
								46	307	304
								47	119	123
								48	148	142
								49	158	151
								50	64	59
								51	214	212
								52	173	169
								53	113	106
								54	71	75
								55	99	103
								56	79	75
								57	481	446
								58	162	169
								59	420	399
								60	255	250
								61	300	292
								62	175	168
								63	169	163
								64	346	354
								65	63	67
								66	195	194
								67	187	182
								68	154	160
								69	106	115
								70	48	46
								71	116	113
								72	510	487
								73	362	341
								74	161	163
								75	267	270
								76	113	116
								77	372	402
								78	117	120
								79	103	101
								80	156	145
								81	154	148
								82	103	103
								83	75	79
								84	49	45
								85	140	146
								86	389	391
								87	258	259
								88	176	176
								89	453	425
								90	76	62
								91	109	99
								92	395	409
								93	168	153
								94	187	179
								95	268	269
								96	74	74
								97	137	143
								98	104	110
								99	78	76
								100	104	104
								1	86	82
								2	77	85
								3	284	287
								4	80	82
								5	124	128
								6	378	373
								7	321	313
								8	199	196
								9	208	206
								10	259	248
								11	167	155
								12	522	504
								13	66	69
								14	82	85
								15	114	128
								16	70	69
								17	123	116
								18	65	61
								19	103	105
								20	270	269
								21	36	40
								22	148	142
								23	219	213
								24	211	204
								25	107	108
								26	84	73
								27	220	213
								28	329	333
								29	40	38
								30	58	59
								31	165	163
								32	131	122
								33	259	250
								34	41	42
								35	152	164
								36	185	184
								37	78	78
								38	171	168
								39	111	109
								40	345	348
								41	142	131
								42	105	101
								43	131	127
								44	168	167
								45	226	220
								46	307	318
								47	119	120
								48	148	146
								49	158	153
								50	64	63
								51	214	228
								52	173	174
								53	113	110
								54	71	68
								55	99	105
								56	79	78
								57	481	437
								58	162	161
								59	420	397
								60	255	255
								61	300	300
								62	175	165
								63	169	159
								64	346	330
								65	63	71
								66	195	199
								67	187	190
								68	154	155
								69	106	115
								70	48	44
								71	116	115
								72	510	544
								73	362	345
								74	161	156
								75	267	265
								76	113	114
								77	372	350
								78	117	116
								79	103	96
								80	156	151
								81	154	155
								82	103	99
								83	75	78
								84	49	45
								85	140	132
								86	389	377
								87	258	252
								88	176	169
								89	453	436
								90	76	63
								91	109	102
								92	395	377
								93	168	150
								94	187	187
								95	268	267
								96	74	60
								97	137	128
								98	104	101
								99	78	76
								100	104	117

## Sheet: difference chart 
	1st Reference (Plasma)	2nd Reference (plasma)	5149 #A-Lot#1	5149 #B-Lot#1	5149 #C-Lot#1	5149 #A-Lot#2	5149 #B-Lot#2	5149 #C-Lot#2	5149 #A-Lot#3	5149 #B-Lot#3	5149 #C-Lot#3	Average of reference (mg/dL)			Average of reference (mg/dL)	5149	Difference (mg/dL) (Meter-Average of Reference)	Ratio	classification			X (mg/dL)	Low difference (mg/dL)	High difference (mg/dL)
No.	Data1	Data11	Data2	Data3	Data4	Data5	Data6	Data7	Data8	Data9	Data10	Data1&11 Average		No.	Data1&11 Average	Data2~10	(Data2~10)-(Data1&11 Average)	Difference/Average of reference	reference<100 mg/dl : ±5,±10,±15mg/dl reference≧100 mg/dl : ±5,±10,±15%	double check點		25	-15	15
1	87.3	84.6	85	86	85	81	81	82	85	83	82	86		Data2	86	85	-1	-0.0116279	±5mg/dL	±5mg/dL	<100 mg/dL	50	-15	15
2	77.5	77.3	84	80	85	87	81	83	85	82	85	77		2	77	84	7	0.0909091	±10mg/dL	±10mg/dL	±5mg/dL	75	-15	15
3	283	284	299	281	290	278	290	283	285	282	287	284		3	284	299	15	0.0528169	±10%	±10%	±10mg/dL	100	-15	15
4	81.1	78.1	84	86	84	83	83	85	86	84	82	80		4	80	84	4	0.05	±5mg/dL	±5mg/dL	±15mg/dL	125	-18.75	18.75
5	124	123	127	124	126	129	129	126	133	117	128	124		5	124	127	3	0.0241935	±5%	±5%	＞15mg/dL,＜-15mg/dL	150	-22.5	22.5
6	382	374	372	375	370	358	363	369	379	383	373	378		6	378	372	-6	-0.015873	±5%	±5%		175	-26.25	26.25
7	323	319	318	310	311	318	316	317	313	315	313	321		7	321	318	-3	-0.00934579	±5%	±5%	≧100 mg/dL	200	-30	30
8	197	201	192	180	209	191	186	195	195	199	196	199		8	199	192	-7	-0.0351759	±5%	±5%	±5%	225	-33.75	33.75
9	207	209	208	205	225	201	198	200	205	221	206	208		9	208	208	0	0	±5%	±5%	±10%	250	-37.5	37.5
10	261	256	258	259	257	248	250	257	259	260	248	259		10	259	258	-1	-0.003861	±5%	±5%	±15%	275	-41.25	41.25
11	165	168	162	167	164	156	157	162	168	164	155	167		11	167	162	-5	-0.0299401	±5%	±5%	＞15%,＜-15%	300	-45	45
12	528	516	507	508	501	510	510	498	511	550	504	522		12	522	507	-15	-0.0287356	±5%	±5%		325	-48.75	48.75
13	66.6	66.1	70	67	67	70	62	67	70	67	69	66		13	66	70	4	0.0606061	±5mg/dL	±5mg/dL		350	-52.5	52.5
14	82.1	80.9	84	83	84	83	81	83	82	83	85	82		14	82	84	2	0.0243902	±5mg/dL	±5mg/dL		375	-56.25	56.25
15	115	112	128	126	126	123	124	128	126	125	128	114		15	114	128	14	0.122807	±15%	±15%		400	-60	60
16	70.3	69.1	70	77	74	71	72	70	69	68	69	70		16	70	70	0	0	±5mg/dL	±5mg/dL		425	-63.75	63.75
17	125	121	131	124	119	123	120	136	122	127	116	123		17	123	131	8	0.0650407	±10%	±10%		450	-67.5	67.5
18	63.9	65.7	75	62	67	69	63	61	59	62	61	65		18	65	75	10	0.153846	±10mg/dL	±10mg/dL		475	-71.25	71.25
19	103	102	106	97	100	101	103	105	101	106	105	103		19	103	106	3	0.0291262	±5%	±5%		500	-75	75
20	270	269	266	269	273	273	270	265	256	264	269	270		20	270	266	-4	-0.0148148	±5%	±5%		525	-78.75	78.75
21	35.8	36.3	36	36	41	39	40	39	37	35	40	36		21	36	36	0	0	±5mg/dL	±5mg/dL		550	-82.5	82.5
22	149	146	149	149	149	143	144	149	149	142	142	148		22	148	149	1	0.00675676	±5%	±5%		575	-86.25	86.25
23	221	216	217	221	227	213	217	222	225	214	213	219		23	219	217	-2	-0.00913242	±5%	±5%		600	-90	90
24	214	207	213	215	210	205	204	214	221	215	204	211		24	211	213	2	0.00947867	±5%	±5%
25	108	106	113	106	106	104	111	104	110	108	108	107		25	107	113	6	0.0560748	±10%	±10%
26	84.6	83.7	83	76	79	83	76	75	82	74	73	84		26	84	83	-1	-0.0119048	±5mg/dL	±5mg/dL
27	219	220	216	215	215	221	220	217	224	215	213	220		27	220	216	-4	-0.0181818	±5%	±5%
28	332	325	332	322	332	332	334	329	329	327	333	329		28	329	332	3	0.00911854	±5%	±5%
29	40.9	39.6	36	32	37	32	37	35	36	37	38	40		29	40	36	-4	-0.1	±5mg/dL	±5mg/dL
30	57.4	58.7	51	58	60	50	59	58	58	51	59	58		30	58	51	-7	-0.12069	±10mg/dL	±10mg/dL
31	167	163	151	167	160	163	162	175	165	166	163	165		31	165	151	-14	-0.0848485	±10%	±10%
32	133	129	118	130	132	125	124	127	127	130	122	131		32	131	118	-13	-0.0992366	±10%	±10%
33	256	262	266	256	270	251	248	250	252	266	250	259		33	259	266	7	0.027027	±5%	±5%
34	40.3	42.3	44	39	42	46	43	43	43	48	42	41		34	41	44	3	0.0731707	±5mg/dL	±5mg/dL
35	149	154	165	146	145	157	154	149	147	162	164	152		35	152	165	13	0.0855263	±10%	±10%
36	184	186	196	176	178	182	189	180	181	196	184	185		36	185	196	11	0.0594595	±10%	±10%
37	77.4	79.1	84	75	76	77	78	73	74	81	78	78		37	78	84	6	0.0769231	±10mg/dL	±10mg/dL
38	173	169	171	173	170	170	169	175	175	177	168	171		38	171	171	0	0	±5%	±5%
39	110	112	119	118	108	120	110	110	114	118	109	111		39	111	119	8	0.0720721	±10%	±10%
40	347	342	368	336	355	333	332	329	336	357	348	345		40	345	368	23	0.0666667	±10%	±10%
41	141	142	147	133	142	136	132	126	135	142	131	142		41	142	147	5	0.0352113	±5%	±5%
42	104	106	119	103	105	108	105	97	103	103	101	105		42	105	119	14	0.133333	±15%	±15%
43	132	129	122	126	120	127	128	129	130	116	127	131		43	131	122	-9	-0.0687023	±10%	±10%
44	166	170	182	167	168	167	168	163	159	176	167	168		44	168	182	14	0.0833333	±10%	±10%
45	229	222	240	219	214	219	220	219	215	238	220	226		45	226	240	14	0.0619469	±10%	±10%
46	307	307	285	310	305	299	308	304	293	306	318	307		46	307	285	-22	-0.0716612	±10%	±10%
47	121	117	119	121	113	112	112	123	123	114	120	119		47	119	119	0	0	±5%	±5%
48	147	148	145	145	142	148	147	142	143	140	146	148		48	148	145	-3	-0.0202703	±5%	±5%
49	155	160	150	146	153	155	154	151	142	151	153	158		49	158	150	-8	-0.0506329	±10%	±10%
50	63.7	64.7	66	60	65	65	66	59	58	67	63	64		50	64	66	2	0.03125	±5mg/dL	±5mg/dL
51	213	215	222	215	213	223	223	212	211	220	228	214		51	214	222	8	0.0373832	±5%	±5%
52	170	175	179	164	165	170	172	169	165	189	174	173		52	173	179	6	0.0346821	±5%	±5%		reference<100 mg/dL
53	111	114	118	113	113	110	113	106	111	121	110	113		53	113	118	5	0.0442478	±5%	±5%		Within ± 5 mg/dL		166	0.769
54	70.9	70.1	67	73	61	67	70	75	63	65	68	71		54	71	67	-4	-0.056338	±5mg/dL	±5mg/dL		Within ± 10 mg/dL		206	0.954
55	99.3	98.7	97	108	90	103	101	103	96	90	105	99		55	99	97	-2	-0.020202	±5mg/dL	±5mg/dL		Within ± 15 mg/dL		216	1
56	77.8	80.9	85	74	73	78	79	75	74	77	78	79		56	79	85	6	0.0759494	±10mg/dL	±10mg/dL		＞15 mg/dL,＜-15 mg/dL		0	0
57	479	482	487	469	443	487	490	446	480	473	437	481		57	481	487	6	0.012474	±5%	±5%		Total		216	1
58	160	164	176	161	161	158	161	169	162	162	161	162		58	162	176	14	0.0864198	±10%	±10%
59	415	424	433	407	401	404	401	399	422	442	397	420		59	420	433	13	0.0309524	±5%	±5%
60	255	255	257	249	226	257	252	250	251	238	255	255		60	255	257	2	0.00784314	±5%	±5%		reference≧100 mg/dL
61	298	301	300	287	291	301	312	292	281	288	300	300		61	300	300	0	0	±5%	±5%		Within ± 5%		512	0.749
62	178	171	166	171	149	162	164	168	173	152	165	175		62	175	166	-9	-0.0514286	±10%	±10%		Within ± 10 %		654	0.956
63	167	171	170	162	159	159	164	163	161	163	159	169		63	169	170	1	0.00591716	±5%	±5%		Within ± 15 %		684	1
64	351	341	339	348	331	340	343	354	348	348	330	346		64	346	339	-7	-0.0202312	±5%	±5%		＞15%,＜-15%		0	0
65	63.9	62.4	69	64	65	72	67	67	65	71	71	63		65	63	69	6	0.0952381	±10mg/dL	±10mg/dL		Total		684	1
66	195	195	192	195	183	199	193	194	190	201	199	195		66	195	192	-3	-0.0153846	±5%	±5%
67	183	190	195	182	184	195	186	182	183	199	190	187		67	187	195	8	0.0427807	±5%	±5%
68	153	155	163	151	156	149	153	160	142	155	155	154		68	154	163	9	0.0584416	±10%	±10%		Within ± 15 mg/dL or ±15%		900	1
69	105	106	105	107	100	111	109	115	104	105	115	106		69	106	105	-1	-0.00943396	±5%	±5%		Total		900	1
70	47.4	47.9	48	49	43	45	47	46	47	49	44	48		70	48	48	0	0	±5mg/dL	±5mg/dL
71	117	114	126	121	108	117	120	113	125	109	115	116		71	116	126	10	0.0862069	±10%	±10%
72	514	505	525	550	477	523	570	487	521	565	544	510		72	510	525	15	0.0294118	±5%	±5%		System accuracy results for glucose concentration ＜5.55mmol/L (100 mg/dL)
73	366	357	353	372	333	357	359	341	369	328	345	362		73	362	353	-9	-0.0248619	±5%	±5%
74	161	161	172	162	163	168	161	163	161	161	156	161		74	161	172	11	0.068323	±10%	±10%		Interval	Within ± 0,28 mmol/L (Within ± 5 mg/dL)			Within ± 0,56 mmol/L (Within ± 10 mg/dL)			Within ± 0.83 mmol/L (Within ± 15 mg/dL)
75	266	267	286	268	281	268	274	270	269	269	265	267		75	267	286	19	0.071161	±10%	±10%
76	115	111	129	120	121	123	120	116	123	125	114	113		76	113	129	16	0.141593	±15%	±15%		Percentage of Values (%)	166	/	216	206	/	216	216	/	216
77	372	372	399	368	419	384	361	402	394	363	350	372		77	372	399	27	0.0725806	±10%	±10%			(	0.769	)	(	0.954	)	(	1	)
78	115	118	114	100	116	102	106	120	100	112	116	117		78	117	114	-3	-0.025641	±5%	±5%
79	101	104	113	100	113	108	102	101	98	107	96	103		79	103	113	10	0.0970874	±10%	±10%
80	153	158	165	150	151	152	165	145	149	164	151	156		80	156	165	9	0.0576923	±10%	±10%		System accuracy results for glucose concentration ≧5.55mmol/L (100 mg/dL)
81	151	156	167	144	151	152	163	148	150	159	155	154		81	154	167	13	0.0844156	±10%	±10%
82	101	104	110	102	95	107	108	103	102	112	99	103		82	103	110	7	0.0679612	±10%	±10%		Interval	Within ± 5%			Within ± 10%			Within ± 15%
83	74.2	74.9	73	77	78	79	79	79	74	77	78	75		83	75	73	-2	-0.0266667	±5mg/dL	±5mg/dL
84	49.1	48.7	47	45	49	44	47	45	41	45	45	49		84	49	47	-2	-0.0408163	±5mg/dL	±5mg/dL		Percentage of Values (%)	512	/	684	654	/	684	684	/	684
85	141	138	147	141	136	131	144	146	133	143	132	140		85	140	147	7	0.05	±5%	±5%			(	0.749	)	(	0.956	)	(	1	)
86	391	386	379	388	392	377	381	391	394	396	377	389		86	389	379	-10	-0.0257069	±5%	±5%
87	259	257	259	256	257	249	260	259	256	258	252	258		87	258	259	1	0.00387597	±5%	±5%
88	176	175	165	175	169	173	174	176	174	168	169	176		88	176	165	-11	-0.0625	±10%	±10%		System accuracy results for glucose concentration
89	456	450	464	451	419	483	462	425	448	460	436	453		89	453	464	11	0.0242826	±5%	±5%
90	75.3	76.4	68	62	63	63	65	62	62	71	63	76		90	76	68	-8	-0.105263	±10mg/dL	±10mg/dL		Within ± 0.83 mmol/L or ±15% (Within ± 15 mg/dL or ±15%)
91	110	108	106	98	106	113	101	99	99	105	102	109		91	109	106	-3	-0.0275229	±5%	±5%
92	392	398	407	381	409	370	375	409	374	370	377	395		92	395	407	12	0.0303797	±5%	±5%		900	/	900
93	165	170	159	148	146	162	159	153	146	163	150	168		93	168	159	-9	-0.0535714	±10%	±10%		(	1	)
94	184	190	192	181	182	183	184	179	175	197	187	187		94	187	192	5	0.026738	±5%	±5%
95	265	271	291	271	269	266	273	269	269	296	267	268		95	268	291	23	0.0858209	±10%	±10%
96	73.9	74.4	78	70	79	68	74	74	73	67	60	74		96	74	78	4	0.0540541	±5mg/dL	±5mg/dL
97	135	138	135	133	140	132	136	143	136	132	128	137		97	137	135	-2	-0.0145985	±5%	±5%
98	105	102	100	108	103	107	98	110	107	104	101	104		98	104	100	-4	-0.0384615	±5%	±5%
99	79.8	76.2	82	77	81	75	76	76	76	63	76	78		99	78	82	4	0.0512821	±5mg/dL	±5mg/dL
100	103	104	107	103	117	112	110	104	107	107	117	104		100	104	107	3	0.0288462	±5%	±5%
1														Data3	86	86	0	0	±5mg/dL	±5mg/dL
2														2	77	80	3	0.038961	±5mg/dL	±5mg/dL
3														3	284	281	-3	-0.0105634	±5%	±5%
4														4	80	86	6	0.075	±10mg/dL	±10mg/dL
5														5	124	124	0	0	±5%	±5%
6														6	378	375	-3	-0.00793651	±5%	±5%
7														7	321	310	-11	-0.0342679	±5%	±5%
8														8	199	180	-19	-0.0954774	±10%	±10%
9														9	208	205	-3	-0.0144231	±5%	±5%
10														10	259	259	0	0	±5%	±5%
11														11	167	167	0	0	±5%	±5%
12														12	522	508	-14	-0.0268199	±5%	±5%
13														13	66	67	1	0.0151515	±5mg/dL	±5mg/dL
14														14	82	83	1	0.0121951	±5mg/dL	±5mg/dL
15														15	114	126	12	0.105263	±15%	±15%
16														16	70	77	7	0.1	±10mg/dL	±10mg/dL
17														17	123	124	1	0.00813008	±5%	±5%
18														18	65	62	-3	-0.0461538	±5mg/dL	±5mg/dL
19														19	103	97	-6	-0.0582524	±10%	±10%
20														20	270	269	-1	-0.0037037	±5%	±5%
21														21	36	36	0	0	±5mg/dL	±5mg/dL
22														22	148	149	1	0.00675676	±5%	±5%
23														23	219	221	2	0.00913242	±5%	±5%
24														24	211	215	4	0.0189573	±5%	±5%
25														25	107	106	-1	-0.00934579	±5%	±5%
26														26	84	76	-8	-0.0952381	±10mg/dL	±10mg/dL
27														27	220	215	-5	-0.0227273	±5%	±5%
28														28	329	322	-7	-0.0212766	±5%	±5%
29														29	40	32	-8	-0.2	±10mg/dL	±10mg/dL
30														30	58	58	0	0	±5mg/dL	±5mg/dL
31														31	165	167	2	0.0121212	±5%	±5%
32														32	131	130	-1	-0.00763359	±5%	±5%
33														33	259	256	-3	-0.011583	±5%	±5%
34														34	41	39	-2	-0.0487805	±5mg/dL	±5mg/dL
35														35	152	146	-6	-0.0394737	±5%	±5%
36														36	185	176	-9	-0.0486486	±5%	±5%
37														37	78	75	-3	-0.0384615	±5mg/dL	±5mg/dL
38														38	171	173	2	0.0116959	±5%	±5%
39														39	111	118	7	0.0630631	±10%	±10%
40														40	345	336	-9	-0.026087	±5%	±5%
41														41	142	133	-9	-0.0633803	±10%	±10%
42														42	105	103	-2	-0.0190476	±5%	±5%
43														43	131	126	-5	-0.0381679	±5%	±5%
44														44	168	167	-1	-0.00595238	±5%	±5%
45														45	226	219	-7	-0.0309735	±5%	±5%
46														46	307	310	3	0.00977199	±5%	±5%
47														47	119	121	2	0.0168067	±5%	±5%
48														48	148	145	-3	-0.0202703	±5%	±5%
49														49	158	146	-12	-0.0759494	±10%	±10%
50														50	64	60	-4	-0.0625	±5mg/dL	±5mg/dL
51														51	214	215	1	0.0046729	±5%	±5%
52														52	173	164	-9	-0.0520231	±10%	±10%
53														53	113	113	0	0	±5%	±5%
54														54	71	73	2	0.028169	±5mg/dL	±5mg/dL
55														55	99	108	9	0.0909091	±10mg/dL	±10mg/dL
56														56	79	74	-5	-0.0632911	±5mg/dL	±5mg/dL
57														57	481	469	-12	-0.024948	±5%	±5%
58														58	162	161	-1	-0.00617284	±5%	±5%
59														59	420	407	-13	-0.0309524	±5%	±5%
60														60	255	249	-6	-0.0235294	±5%	±5%
61														61	300	287	-13	-0.0433333	±5%	±5%
62														62	175	171	-4	-0.0228571	±5%	±5%
63														63	169	162	-7	-0.0414201	±5%	±5%
64														64	346	348	2	0.00578035	±5%	±5%
65														65	63	64	1	0.015873	±5mg/dL	±5mg/dL
66														66	195	195	0	0	±5%	±5%
67														67	187	182	-5	-0.026738	±5%	±5%
68														68	154	151	-3	-0.0194805	±5%	±5%
69														69	106	107	1	0.00943396	±5%	±5%
70														70	48	49	1	0.0208333	±5mg/dL	±5mg/dL
71														71	116	121	5	0.0431034	±5%	±5%
72														72	510	550	40	0.0784314	±10%	±10%
73														73	362	372	10	0.0276243	±5%	±5%
74														74	161	162	1	0.00621118	±5%	±5%
75														75	267	268	1	0.00374532	±5%	±5%
76														76	113	120	7	0.0619469	±10%	±10%
77														77	372	368	-4	-0.0107527	±5%	±5%
78														78	117	100	-17	-0.145299	±15%	±15%
79														79	103	100	-3	-0.0291262	±5%	±5%
80														80	156	150	-6	-0.0384615	±5%	±5%
81														81	154	144	-10	-0.0649351	±10%	±10%
82														82	103	102	-1	-0.00970874	±5%	±5%
83														83	75	77	2	0.0266667	±5mg/dL	±5mg/dL
84														84	49	45	-4	-0.0816327	±5mg/dL	±5mg/dL
85														85	140	141	1	0.00714286	±5%	±5%
86														86	389	388	-1	-0.00257069	±5%	±5%
87														87	258	256	-2	-0.00775194	±5%	±5%
88														88	176	175	-1	-0.00568182	±5%	±5%
89														89	453	451	-2	-0.00441501	±5%	±5%
90														90	76	62	-14	-0.184211	±15mg/dL	±15mg/dL
91														91	109	98	-11	-0.100917	±15%	±15%
92														92	395	381	-14	-0.035443	±5%	±5%
93														93	168	148	-20	-0.119048	±15%	±15%
94														94	187	181	-6	-0.0320856	±5%	±5%
95														95	268	271	3	0.011194	±5%	±5%
96														96	74	70	-4	-0.0540541	±5mg/dL	±5mg/dL
97														97	137	133	-4	-0.0291971	±5%	±5%
98														98	104	108	4	0.0384615	±5%	±5%
99														99	78	77	-1	-0.0128205	±5mg/dL	±5mg/dL
100														100	104	103	-1	-0.00961538	±5%	±5%
1														Data4	86	85	-1	-0.0116279	±5mg/dL	±5mg/dL
2														2	77	85	8	0.103896	±10mg/dL	±10mg/dL
3														3	284	290	6	0.0211268	±5%	±5%
4														4	80	84	4	0.05	±5mg/dL	±5mg/dL
5														5	124	126	2	0.016129	±5%	±5%
6														6	378	370	-8	-0.021164	±5%	±5%
7														7	321	311	-10	-0.0311526	±5%	±5%
8														8	199	209	10	0.0502513	±10%	±10%
9														9	208	225	17	0.0817308	±10%	±10%
10														10	259	257	-2	-0.00772201	±5%	±5%
11														11	167	164	-3	-0.0179641	±5%	±5%
12														12	522	501	-21	-0.0402299	±5%	±5%
13														13	66	67	1	0.0151515	±5mg/dL	±5mg/dL
14														14	82	84	2	0.0243902	±5mg/dL	±5mg/dL
15														15	114	126	12	0.105263	±15%	±15%
16														16	70	74	4	0.0571429	±5mg/dL	±5mg/dL
17														17	123	119	-4	-0.0325203	±5%	±5%
18														18	65	67	2	0.0307692	±5mg/dL	±5mg/dL
19														19	103	100	-3	-0.0291262	±5%	±5%
20														20	270	273	3	0.0111111	±5%	±5%
21														21	36	41	5	0.138889	±5mg/dL	±5mg/dL
22														22	148	149	1	0.00675676	±5%	±5%
23														23	219	227	8	0.0365297	±5%	±5%
24														24	211	210	-1	-0.00473934	±5%	±5%
25														25	107	106	-1	-0.00934579	±5%	±5%
26														26	84	79	-5	-0.0595238	±5mg/dL	±5mg/dL
27														27	220	215	-5	-0.0227273	±5%	±5%
28														28	329	332	3	0.00911854	±5%	±5%
29														29	40	37	-3	-0.075	±5mg/dL	±5mg/dL
30														30	58	60	2	0.0344828	±5mg/dL	±5mg/dL
31														31	165	160	-5	-0.030303	±5%	±5%
32														32	131	132	1	0.00763359	±5%	±5%
33														33	259	270	11	0.042471	±5%	±5%
34														34	41	42	1	0.0243902	±5mg/dL	±5mg/dL
35														35	152	145	-7	-0.0460526	±5%	±5%
36														36	185	178	-7	-0.0378378	±5%	±5%
37														37	78	76	-2	-0.025641	±5mg/dL	±5mg/dL
38														38	171	170	-1	-0.00584795	±5%	±5%
39														39	111	108	-3	-0.027027	±5%	±5%
40														40	345	355	10	0.0289855	±5%	±5%
41														41	142	142	0	0	±5%	±5%
42														42	105	105	0	0	±5%	±5%
43														43	131	120	-11	-0.0839695	±10%	±10%
44														44	168	168	0	0	±5%	±5%
45														45	226	214	-12	-0.0530973	±10%	±10%
46														46	307	305	-2	-0.00651466	±5%	±5%
47														47	119	113	-6	-0.0504202	±10%	±10%
48														48	148	142	-6	-0.0405405	±5%	±5%
49														49	158	153	-5	-0.0316456	±5%	±5%
50														50	64	65	1	0.015625	±5mg/dL	±5mg/dL
51														51	214	213	-1	-0.0046729	±5%	±5%
52														52	173	165	-8	-0.0462428	±5%	±5%
53														53	113	113	0	0	±5%	±5%
54														54	71	61	-10	-0.140845	±10mg/dL	±10mg/dL
55														55	99	90	-9	-0.0909091	±10mg/dL	±10mg/dL
56														56	79	73	-6	-0.0759494	±10mg/dL	±10mg/dL
57														57	481	443	-38	-0.0790021	±10%	±10%
58														58	162	161	-1	-0.00617284	±5%	±5%
59														59	420	401	-19	-0.0452381	±5%	±5%
60														60	255	226	-29	-0.113725	±15%	±15%
61														61	300	291	-9	-0.03	±5%	±5%
62														62	175	149	-26	-0.148571	±15%	±15%
63														63	169	159	-10	-0.0591716	±10%	±10%
64														64	346	331	-15	-0.0433526	±5%	±5%
65														65	63	65	2	0.031746	±5mg/dL	±5mg/dL
66														66	195	183	-12	-0.0615385	±10%	±10%
67														67	187	184	-3	-0.0160428	±5%	±5%
68														68	154	156	2	0.012987	±5%	±5%
69														69	106	100	-6	-0.0566038	±10%	±10%
70														70	48	43	-5	-0.104167	±5mg/dL	±5mg/dL
71														71	116	108	-8	-0.0689655	±10%	±10%
72														72	510	477	-33	-0.0647059	±10%	±10%
73														73	362	333	-29	-0.0801105	±10%	±10%
74														74	161	163	2	0.0124224	±5%	±5%
75														75	267	281	14	0.0524345	±10%	±10%
76														76	113	121	8	0.0707965	±10%	±10%
77														77	372	419	47	0.126344	±15%	±15%
78														78	117	116	-1	-0.00854701	±5%	±5%
79														79	103	113	10	0.0970874	±10%	±10%
80														80	156	151	-5	-0.0320513	±5%	±5%
81														81	154	151	-3	-0.0194805	±5%	±5%
82														82	103	95	-8	-0.0776699	±10%	±10%
83														83	75	78	3	0.04	±5mg/dL	±5mg/dL
84														84	49	49	0	0	±5mg/dL	±5mg/dL
85														85	140	136	-4	-0.0285714	±5%	±5%
86														86	389	392	3	0.00771208	±5%	±5%
87														87	258	257	-1	-0.00387597	±5%	±5%
88														88	176	169	-7	-0.0397727	±5%	±5%
89														89	453	419	-34	-0.0750552	±10%	±10%
90														90	76	63	-13	-0.171053	±15mg/dL	±15mg/dL
91														91	109	106	-3	-0.0275229	±5%	±5%
92														92	395	409	14	0.035443	±5%	±5%
93														93	168	146	-22	-0.130952	±15%	±15%
94														94	187	182	-5	-0.026738	±5%	±5%
95														95	268	269	1	0.00373134	±5%	±5%
96														96	74	79	5	0.0675676	±5mg/dL	±5mg/dL
97														97	137	140	3	0.0218978	±5%	±5%
98														98	104	103	-1	-0.00961538	±5%	±5%
99														99	78	81	3	0.0384615	±5mg/dL	±5mg/dL
100														100	104	117	13	0.125	±15%	±15%
1														Data5	86	81	-5	-0.0581395	±5mg/dL	±5mg/dL
2														2	77	87	10	0.12987	±10mg/dL	±10mg/dL
3														3	284	278	-6	-0.0211268	±5%	±5%
4														4	80	83	3	0.0375	±5mg/dL	±5mg/dL
5														5	124	129	5	0.0403226	±5%	±5%
6														6	378	358	-20	-0.0529101	±10%	±10%
7														7	321	318	-3	-0.00934579	±5%	±5%
8														8	199	191	-8	-0.040201	±5%	±5%
9														9	208	201	-7	-0.0336538	±5%	±5%
10														10	259	248	-11	-0.042471	±5%	±5%
11														11	167	156	-11	-0.0658683	±10%	±10%
12														12	522	510	-12	-0.0229885	±5%	±5%
13														13	66	70	4	0.0606061	±5mg/dL	±5mg/dL
14														14	82	83	1	0.0121951	±5mg/dL	±5mg/dL
15														15	114	123	9	0.0789474	±10%	±10%
16														16	70	71	1	0.0142857	±5mg/dL	±5mg/dL
17														17	123	123	0	0	±5%	±5%
18														18	65	69	4	0.0615385	±5mg/dL	±5mg/dL
19														19	103	101	-2	-0.0194175	±5%	±5%
20														20	270	273	3	0.0111111	±5%	±5%
21														21	36	39	3	0.0833333	±5mg/dL	±5mg/dL
22														22	148	143	-5	-0.0337838	±5%	±5%
23														23	219	213	-6	-0.0273973	±5%	±5%
24														24	211	205	-6	-0.028436	±5%	±5%
25														25	107	104	-3	-0.0280374	±5%	±5%
26														26	84	83	-1	-0.0119048	±5mg/dL	±5mg/dL
27														27	220	221	1	0.00454545	±5%	±5%
28														28	329	332	3	0.00911854	±5%	±5%
29														29	40	32	-8	-0.2	±10mg/dL	±10mg/dL
30														30	58	50	-8	-0.137931	±10mg/dL	±10mg/dL
31														31	165	163	-2	-0.0121212	±5%	±5%
32														32	131	125	-6	-0.0458015	±5%	±5%
33														33	259	251	-8	-0.030888	±5%	±5%
34														34	41	46	5	0.121951	±5mg/dL	±5mg/dL
35														35	152	157	5	0.0328947	±5%	±5%
36														36	185	182	-3	-0.0162162	±5%	±5%
37														37	78	77	-1	-0.0128205	±5mg/dL	±5mg/dL
38														38	171	170	-1	-0.00584795	±5%	±5%
39														39	111	120	9	0.0810811	±10%	±10%
40														40	345	333	-12	-0.0347826	±5%	±5%
41														41	142	136	-6	-0.0422535	±5%	±5%
42														42	105	108	3	0.0285714	±5%	±5%
43														43	131	127	-4	-0.0305344	±5%	±5%
44														44	168	167	-1	-0.00595238	±5%	±5%
45														45	226	219	-7	-0.0309735	±5%	±5%
46														46	307	299	-8	-0.0260586	±5%	±5%
47														47	119	112	-7	-0.0588235	±10%	±10%
48														48	148	148	0	0	±5%	±5%
49														49	158	155	-3	-0.0189873	±5%	±5%
50														50	64	65	1	0.015625	±5mg/dL	±5mg/dL
51														51	214	223	9	0.0420561	±5%	±5%
52														52	173	170	-3	-0.017341	±5%	±5%
53														53	113	110	-3	-0.0265487	±5%	±5%
54														54	71	67	-4	-0.056338	±5mg/dL	±5mg/dL
55														55	99	103	4	0.040404	±5mg/dL	±5mg/dL
56														56	79	78	-1	-0.0126582	±5mg/dL	±5mg/dL
57														57	481	487	6	0.012474	±5%	±5%
58														58	162	158	-4	-0.0246914	±5%	±5%
59														59	420	404	-16	-0.0380952	±5%	±5%
60														60	255	257	2	0.00784314	±5%	±5%
61														61	300	301	1	0.00333333	±5%	±5%
62														62	175	162	-13	-0.0742857	±10%	±10%
63														63	169	159	-10	-0.0591716	±10%	±10%
64														64	346	340	-6	-0.017341	±5%	±5%
65														65	63	72	9	0.142857	±10mg/dL	±10mg/dL
66														66	195	199	4	0.0205128	±5%	±5%
67														67	187	195	8	0.0427807	±5%	±5%
68														68	154	149	-5	-0.0324675	±5%	±5%
69														69	106	111	5	0.0471698	±5%	±5%
70														70	48	45	-3	-0.0625	±5mg/dL	±5mg/dL
71														71	116	117	1	0.00862069	±5%	±5%
72														72	510	523	13	0.0254902	±5%	±5%
73														73	362	357	-5	-0.0138122	±5%	±5%
74														74	161	168	7	0.0434783	±5%	±5%
75														75	267	268	1	0.00374532	±5%	±5%
76														76	113	123	10	0.0884956	±10%	±10%
77														77	372	384	12	0.0322581	±5%	±5%
78														78	117	102	-15	-0.128205	±15%	±15%
79														79	103	108	5	0.0485437	±5%	±5%
80														80	156	152	-4	-0.025641	±5%	±5%
81														81	154	152	-2	-0.012987	±5%	±5%
82														82	103	107	4	0.038835	±5%	±5%
83														83	75	79	4	0.0533333	±5mg/dL	±5mg/dL
84														84	49	44	-5	-0.102041	±5mg/dL	±5mg/dL
85														85	140	131	-9	-0.0642857	±10%	±10%
86														86	389	377	-12	-0.0308483	±5%	±5%
87														87	258	249	-9	-0.0348837	±5%	±5%
88														88	176	173	-3	-0.0170455	±5%	±5%
89														89	453	483	30	0.0662252	±10%	±10%
90														90	76	63	-13	-0.171053	±15mg/dL	±15mg/dL
91														91	109	113	4	0.0366972	±5%	±5%
92														92	395	370	-25	-0.0632911	±10%	±10%
93														93	168	162	-6	-0.0357143	±5%	±5%
94														94	187	183	-4	-0.0213904	±5%	±5%
95														95	268	266	-2	-0.00746269	±5%	±5%
96														96	74	68	-6	-0.0810811	±10mg/dL	±10mg/dL
97														97	137	132	-5	-0.0364964	±5%	±5%
98														98	104	107	3	0.0288462	±5%	±5%
99														99	78	75	-3	-0.0384615	±5mg/dL	±5mg/dL
100														100	104	112	8	0.0769231	±10%	±10%
1														Data6	86	81	-5	-0.0581395	±5mg/dL	±5mg/dL
2														2	77	81	4	0.0519481	±5mg/dL	±5mg/dL
3														3	284	290	6	0.0211268	±5%	±5%
4														4	80	83	3	0.0375	±5mg/dL	±5mg/dL
5														5	124	129	5	0.0403226	±5%	±5%
6														6	378	363	-15	-0.0396825	±5%	±5%
7														7	321	316	-5	-0.0155763	±5%	±5%
8														8	199	186	-13	-0.0653266	±10%	±10%
9														9	208	198	-10	-0.0480769	±5%	±5%
10														10	259	250	-9	-0.034749	±5%	±5%
11														11	167	157	-10	-0.0598802	±10%	±10%
12														12	522	510	-12	-0.0229885	±5%	±5%
13														13	66	62	-4	-0.0606061	±5mg/dL	±5mg/dL
14														14	82	81	-1	-0.0121951	±5mg/dL	±5mg/dL
15														15	114	124	10	0.0877193	±10%	±10%
16														16	70	72	2	0.0285714	±5mg/dL	±5mg/dL
17														17	123	120	-3	-0.0243902	±5%	±5%
18														18	65	63	-2	-0.0307692	±5mg/dL	±5mg/dL
19														19	103	103	0	0	±5%	±5%
20														20	270	270	0	0	±5%	±5%
21														21	36	40	4	0.111111	±5mg/dL	±5mg/dL
22														22	148	144	-4	-0.027027	±5%	±5%
23														23	219	217	-2	-0.00913242	±5%	±5%
24														24	211	204	-7	-0.0331754	±5%	±5%
25														25	107	111	4	0.0373832	±5%	±5%
26														26	84	76	-8	-0.0952381	±10mg/dL	±10mg/dL
27														27	220	220	0	0	±5%	±5%
28														28	329	334	5	0.0151976	±5%	±5%
29														29	40	37	-3	-0.075	±5mg/dL	±5mg/dL
30														30	58	59	1	0.0172414	±5mg/dL	±5mg/dL
31														31	165	162	-3	-0.0181818	±5%	±5%
32														32	131	124	-7	-0.0534351	±10%	±10%
33														33	259	248	-11	-0.042471	±5%	±5%
34														34	41	43	2	0.0487805	±5mg/dL	±5mg/dL
35														35	152	154	2	0.0131579	±5%	±5%
36														36	185	189	4	0.0216216	±5%	±5%
37														37	78	78	0	0	±5mg/dL	±5mg/dL
38														38	171	169	-2	-0.0116959	±5%	±5%
39														39	111	110	-1	-0.00900901	±5%	±5%
40														40	345	332	-13	-0.0376812	±5%	±5%
41														41	142	132	-10	-0.0704225	±10%	±10%
42														42	105	105	0	0	±5%	±5%
43														43	131	128	-3	-0.0229008	±5%	±5%
44														44	168	168	0	0	±5%	±5%
45														45	226	220	-6	-0.0265487	±5%	±5%
46														46	307	308	1	0.00325733	±5%	±5%
47														47	119	112	-7	-0.0588235	±10%	±10%
48														48	148	147	-1	-0.00675676	±5%	±5%
49														49	158	154	-4	-0.0253165	±5%	±5%
50														50	64	66	2	0.03125	±5mg/dL	±5mg/dL
51														51	214	223	9	0.0420561	±5%	±5%
52														52	173	172	-1	-0.00578035	±5%	±5%
53														53	113	113	0	0	±5%	±5%
54														54	71	70	-1	-0.0140845	±5mg/dL	±5mg/dL
55														55	99	101	2	0.020202	±5mg/dL	±5mg/dL
56														56	79	79	0	0	±5mg/dL	±5mg/dL
57														57	481	490	9	0.018711	±5%	±5%
58														58	162	161	-1	-0.00617284	±5%	±5%
59														59	420	401	-19	-0.0452381	±5%	±5%
60														60	255	252	-3	-0.0117647	±5%	±5%
61														61	300	312	12	0.04	±5%	±5%
62														62	175	164	-11	-0.0628571	±10%	±10%
63														63	169	164	-5	-0.0295858	±5%	±5%
64														64	346	343	-3	-0.00867052	±5%	±5%
65														65	63	67	4	0.0634921	±5mg/dL	±5mg/dL
66														66	195	193	-2	-0.0102564	±5%	±5%
67														67	187	186	-1	-0.00534759	±5%	±5%
68														68	154	153	-1	-0.00649351	±5%	±5%
69														69	106	109	3	0.0283019	±5%	±5%
70														70	48	47	-1	-0.0208333	±5mg/dL	±5mg/dL
71														71	116	120	4	0.0344828	±5%	±5%
72														72	510	570	60	0.117647	±15%	±15%
73														73	362	359	-3	-0.00828729	±5%	±5%
74														74	161	161	0	0	±5%	±5%
75														75	267	274	7	0.0262172	±5%	±5%
76														76	113	120	7	0.0619469	±10%	±10%
77														77	372	361	-11	-0.0295699	±5%	±5%
78														78	117	106	-11	-0.0940171	±10%	±10%
79														79	103	102	-1	-0.00970874	±5%	±5%
80														80	156	165	9	0.0576923	±10%	±10%
81														81	154	163	9	0.0584416	±10%	±10%
82														82	103	108	5	0.0485437	±5%	±5%
83														83	75	79	4	0.0533333	±5mg/dL	±5mg/dL
84														84	49	47	-2	-0.0408163	±5mg/dL	±5mg/dL
85														85	140	144	4	0.0285714	±5%	±5%
86														86	389	381	-8	-0.0205656	±5%	±5%
87														87	258	260	2	0.00775194	±5%	±5%
88														88	176	174	-2	-0.0113636	±5%	±5%
89														89	453	462	9	0.0198675	±5%	±5%
90														90	76	65	-11	-0.144737	±15mg/dL	±15mg/dL
91														91	109	101	-8	-0.0733945	±10%	±10%
92														92	395	375	-20	-0.0506329	±10%	±10%
93														93	168	159	-9	-0.0535714	±10%	±10%
94														94	187	184	-3	-0.0160428	±5%	±5%
95														95	268	273	5	0.0186567	±5%	±5%
96														96	74	74	0	0	±5mg/dL	±5mg/dL
97														97	137	136	-1	-0.00729927	±5%	±5%
98														98	104	98	-6	-0.0576923	±10%	±10%
99														99	78	76	-2	-0.025641	±5mg/dL	±5mg/dL
100														100	104	110	6	0.0576923	±10%	±10%
1														Data7	86	82	-4	-0.0465116	±5mg/dL	±5mg/dL
2														2	77	83	6	0.0779221	±10mg/dL	±10mg/dL
3														3	284	283	-1	-0.00352113	±5%	±5%
4														4	80	85	5	0.0625	±5mg/dL	±5mg/dL
5														5	124	126	2	0.016129	±5%	±5%
6														6	378	369	-9	-0.0238095	±5%	±5%
7														7	321	317	-4	-0.0124611	±5%	±5%
8														8	199	195	-4	-0.0201005	±5%	±5%
9														9	208	200	-8	-0.0384615	±5%	±5%
10														10	259	257	-2	-0.00772201	±5%	±5%
11														11	167	162	-5	-0.0299401	±5%	±5%
12														12	522	498	-24	-0.045977	±5%	±5%
13														13	66	67	1	0.0151515	±5mg/dL	±5mg/dL
14														14	82	83	1	0.0121951	±5mg/dL	±5mg/dL
15														15	114	128	14	0.122807	±15%	±15%
16														16	70	70	0	0	±5mg/dL	±5mg/dL
17														17	123	136	13	0.105691	±15%	±15%
18														18	65	61	-4	-0.0615385	±5mg/dL	±5mg/dL
19														19	103	105	2	0.0194175	±5%	±5%
20														20	270	265	-5	-0.0185185	±5%	±5%
21														21	36	39	3	0.0833333	±5mg/dL	±5mg/dL
22														22	148	149	1	0.00675676	±5%	±5%
23														23	219	222	3	0.0136986	±5%	±5%
24														24	211	214	3	0.014218	±5%	±5%
25														25	107	104	-3	-0.0280374	±5%	±5%
26														26	84	75	-9	-0.107143	±10mg/dL	±10mg/dL
27														27	220	217	-3	-0.0136364	±5%	±5%
28														28	329	329	0	0	±5%	±5%
29														29	40	35	-5	-0.125	±5mg/dL	±5mg/dL
30														30	58	58	0	0	±5mg/dL	±5mg/dL
31														31	165	175	10	0.0606061	±10%	±10%
32														32	131	127	-4	-0.0305344	±5%	±5%
33														33	259	250	-9	-0.034749	±5%	±5%
34														34	41	43	2	0.0487805	±5mg/dL	±5mg/dL
35														35	152	149	-3	-0.0197368	±5%	±5%
36														36	185	180	-5	-0.027027	±5%	±5%
37														37	78	73	-5	-0.0641026	±5mg/dL	±5mg/dL
38														38	171	175	4	0.0233918	±5%	±5%
39														39	111	110	-1	-0.00900901	±5%	±5%
40														40	345	329	-16	-0.0463768	±5%	±5%
41														41	142	126	-16	-0.112676	±15%	±15%
42														42	105	97	-8	-0.0761905	±10%	±10%
43														43	131	129	-2	-0.0152672	±5%	±5%
44														44	168	163	-5	-0.0297619	±5%	±5%
45														45	226	219	-7	-0.0309735	±5%	±5%
46														46	307	304	-3	-0.00977199	±5%	±5%
47														47	119	123	4	0.0336134	±5%	±5%
48														48	148	142	-6	-0.0405405	±5%	±5%
49														49	158	151	-7	-0.0443038	±5%	±5%
50														50	64	59	-5	-0.078125	±5mg/dL	±5mg/dL
51														51	214	212	-2	-0.00934579	±5%	±5%
52														52	173	169	-4	-0.0231214	±5%	±5%
53														53	113	106	-7	-0.0619469	±10%	±10%
54														54	71	75	4	0.056338	±5mg/dL	±5mg/dL
55														55	99	103	4	0.040404	±5mg/dL	±5mg/dL
56														56	79	75	-4	-0.0506329	±5mg/dL	±5mg/dL
57														57	481	446	-35	-0.0727651	±10%	±10%
58														58	162	169	7	0.0432099	±5%	±5%
59														59	420	399	-21	-0.05	±5%	±5%
60														60	255	250	-5	-0.0196078	±5%	±5%
61														61	300	292	-8	-0.0266667	±5%	±5%
62														62	175	168	-7	-0.04	±5%	±5%
63														63	169	163	-6	-0.035503	±5%	±5%
64														64	346	354	8	0.0231214	±5%	±5%
65														65	63	67	4	0.0634921	±5mg/dL	±5mg/dL
66														66	195	194	-1	-0.00512821	±5%	±5%
67														67	187	182	-5	-0.026738	±5%	±5%
68														68	154	160	6	0.038961	±5%	±5%
69														69	106	115	9	0.0849057	±10%	±10%
70														70	48	46	-2	-0.0416667	±5mg/dL	±5mg/dL
71														71	116	113	-3	-0.0258621	±5%	±5%
72														72	510	487	-23	-0.045098	±5%	±5%
73														73	362	341	-21	-0.058011	±10%	±10%
74														74	161	163	2	0.0124224	±5%	±5%
75														75	267	270	3	0.011236	±5%	±5%
76														76	113	116	3	0.0265487	±5%	±5%
77														77	372	402	30	0.0806452	±10%	±10%
78														78	117	120	3	0.025641	±5%	±5%
79														79	103	101	-2	-0.0194175	±5%	±5%
80														80	156	145	-11	-0.0705128	±10%	±10%
81														81	154	148	-6	-0.038961	±5%	±5%
82														82	103	103	0	0	±5%	±5%
83														83	75	79	4	0.0533333	±5mg/dL	±5mg/dL
84														84	49	45	-4	-0.0816327	±5mg/dL	±5mg/dL
85														85	140	146	6	0.0428571	±5%	±5%
86														86	389	391	2	0.00514139	±5%	±5%
87														87	258	259	1	0.00387597	±5%	±5%
88														88	176	176	0	0	±5%	±5%
89														89	453	425	-28	-0.0618102	±10%	±10%
90														90	76	62	-14	-0.184211	±15mg/dL	±15mg/dL
91														91	109	99	-10	-0.0917431	±10%	±10%
92														92	395	409	14	0.035443	±5%	±5%
93														93	168	153	-15	-0.0892857	±10%	±10%
94														94	187	179	-8	-0.0427807	±5%	±5%
95														95	268	269	1	0.00373134	±5%	±5%
96														96	74	74	0	0	±5mg/dL	±5mg/dL
97														97	137	143	6	0.0437956	±5%	±5%
98														98	104	110	6	0.0576923	±10%	±10%
99														99	78	76	-2	-0.025641	±5mg/dL	±5mg/dL
100														100	104	104	0	0	±5%	±5%
1														Data8	86	85	-1	-0.0116279	±5mg/dL	±5mg/dL
2														2	77	85	8	0.103896	±10mg/dL	±10mg/dL
3														3	284	285	1	0.00352113	±5%	±5%
4														4	80	86	6	0.075	±10mg/dL	±10mg/dL
5														5	124	133	9	0.0725806	±10%	±10%
6														6	378	379	1	0.0026455	±5%	±5%
7														7	321	313	-8	-0.0249221	±5%	±5%
8														8	199	195	-4	-0.0201005	±5%	±5%
9														9	208	205	-3	-0.0144231	±5%	±5%
10														10	259	259	0	0	±5%	±5%
11														11	167	168	1	0.00598802	±5%	±5%
12														12	522	511	-11	-0.0210728	±5%	±5%
13														13	66	70	4	0.0606061	±5mg/dL	±5mg/dL
14														14	82	82	0	0	±5mg/dL	±5mg/dL
15														15	114	126	12	0.105263	±15%	±15%
16														16	70	69	-1	-0.0142857	±5mg/dL	±5mg/dL
17														17	123	122	-1	-0.00813008	±5%	±5%
18														18	65	59	-6	-0.0923077	±10mg/dL	±10mg/dL
19														19	103	101	-2	-0.0194175	±5%	±5%
20														20	270	256	-14	-0.0518519	±10%	±10%
21														21	36	37	1	0.0277778	±5mg/dL	±5mg/dL
22														22	148	149	1	0.00675676	±5%	±5%
23														23	219	225	6	0.0273973	±5%	±5%
24														24	211	221	10	0.0473934	±5%	±5%
25														25	107	110	3	0.0280374	±5%	±5%
26														26	84	82	-2	-0.0238095	±5mg/dL	±5mg/dL
27														27	220	224	4	0.0181818	±5%	±5%
28														28	329	329	0	0	±5%	±5%
29														29	40	36	-4	-0.1	±5mg/dL	±5mg/dL
30														30	58	58	0	0	±5mg/dL	±5mg/dL
31														31	165	165	0	0	±5%	±5%
32														32	131	127	-4	-0.0305344	±5%	±5%
33														33	259	252	-7	-0.027027	±5%	±5%
34														34	41	43	2	0.0487805	±5mg/dL	±5mg/dL
35														35	152	147	-5	-0.0328947	±5%	±5%
36														36	185	181	-4	-0.0216216	±5%	±5%
37														37	78	74	-4	-0.0512821	±5mg/dL	±5mg/dL
38														38	171	175	4	0.0233918	±5%	±5%
39														39	111	114	3	0.027027	±5%	±5%
40														40	345	336	-9	-0.026087	±5%	±5%
41														41	142	135	-7	-0.0492958	±5%	±5%
42														42	105	103	-2	-0.0190476	±5%	±5%
43														43	131	130	-1	-0.00763359	±5%	±5%
44														44	168	159	-9	-0.0535714	±10%	±10%
45														45	226	215	-11	-0.0486726	±5%	±5%
46														46	307	293	-14	-0.0456026	±5%	±5%
47														47	119	123	4	0.0336134	±5%	±5%
48														48	148	143	-5	-0.0337838	±5%	±5%
49														49	158	142	-16	-0.101266	±15%	±15%
50														50	64	58	-6	-0.09375	±10mg/dL	±10mg/dL
51														51	214	211	-3	-0.0140187	±5%	±5%
52														52	173	165	-8	-0.0462428	±5%	±5%
53														53	113	111	-2	-0.0176991	±5%	±5%
54														54	71	63	-8	-0.112676	±10mg/dL	±10mg/dL
55														55	99	96	-3	-0.030303	±5mg/dL	±5mg/dL
56														56	79	74	-5	-0.0632911	±5mg/dL	±5mg/dL
57														57	481	480	-1	-0.002079	±5%	±5%
58														58	162	162	0	0	±5%	±5%
59														59	420	422	2	0.0047619	±5%	±5%
60														60	255	251	-4	-0.0156863	±5%	±5%
61														61	300	281	-19	-0.0633333	±10%	±10%
62														62	175	173	-2	-0.0114286	±5%	±5%
63														63	169	161	-8	-0.0473373	±5%	±5%
64														64	346	348	2	0.00578035	±5%	±5%
65														65	63	65	2	0.031746	±5mg/dL	±5mg/dL
66														66	195	190	-5	-0.025641	±5%	±5%
67														67	187	183	-4	-0.0213904	±5%	±5%
68														68	154	142	-12	-0.0779221	±10%	±10%
69														69	106	104	-2	-0.0188679	±5%	±5%
70														70	48	47	-1	-0.0208333	±5mg/dL	±5mg/dL
71														71	116	125	9	0.0775862	±10%	±10%
72														72	510	521	11	0.0215686	±5%	±5%
73														73	362	369	7	0.019337	±5%	±5%
74														74	161	161	0	0	±5%	±5%
75														75	267	269	2	0.00749064	±5%	±5%
76														76	113	123	10	0.0884956	±10%	±10%
77														77	372	394	22	0.0591398	±10%	±10%
78														78	117	100	-17	-0.145299	±15%	±15%
79														79	103	98	-5	-0.0485437	±5%	±5%
80														80	156	149	-7	-0.0448718	±5%	±5%
81														81	154	150	-4	-0.025974	±5%	±5%
82														82	103	102	-1	-0.00970874	±5%	±5%
83														83	75	74	-1	-0.0133333	±5mg/dL	±5mg/dL
84														84	49	41	-8	-0.163265	±10mg/dL	±10mg/dL
85														85	140	133	-7	-0.05	±5%	±5%
86														86	389	394	5	0.0128535	±5%	±5%
87														87	258	256	-2	-0.00775194	±5%	±5%
88														88	176	174	-2	-0.0113636	±5%	±5%
89														89	453	448	-5	-0.0110375	±5%	±5%
90														90	76	62	-14	-0.184211	±15mg/dL	±15mg/dL
91														91	109	99	-10	-0.0917431	±10%	±10%
92														92	395	374	-21	-0.0531646	±10%	±10%
93														93	168	146	-22	-0.130952	±15%	±15%
94														94	187	175	-12	-0.0641711	±10%	±10%
95														95	268	269	1	0.00373134	±5%	±5%
96														96	74	73	-1	-0.0135135	±5mg/dL	±5mg/dL
97														97	137	136	-1	-0.00729927	±5%	±5%
98														98	104	107	3	0.0288462	±5%	±5%
99														99	78	76	-2	-0.025641	±5mg/dL	±5mg/dL
100														100	104	107	3	0.0288462	±5%	±5%
1														Data9	86	83	-3	-0.0348837	±5mg/dL	±5mg/dL
2														2	77	82	5	0.0649351	±5mg/dL	±5mg/dL
3														3	284	282	-2	-0.00704225	±5%	±5%
4														4	80	84	4	0.05	±5mg/dL	±5mg/dL
5														5	124	117	-7	-0.0564516	±10%	±10%
6														6	378	383	5	0.0132275	±5%	±5%
7														7	321	315	-6	-0.0186916	±5%	±5%
8														8	199	199	0	0	±5%	±5%
9														9	208	221	13	0.0625	±10%	±10%
10														10	259	260	1	0.003861	±5%	±5%
11														11	167	164	-3	-0.0179641	±5%	±5%
12														12	522	550	28	0.0536398	±10%	±10%
13														13	66	67	1	0.0151515	±5mg/dL	±5mg/dL
14														14	82	83	1	0.0121951	±5mg/dL	±5mg/dL
15														15	114	125	11	0.0964912	±10%	±10%
16														16	70	68	-2	-0.0285714	±5mg/dL	±5mg/dL
17														17	123	127	4	0.0325203	±5%	±5%
18														18	65	62	-3	-0.0461538	±5mg/dL	±5mg/dL
19														19	103	106	3	0.0291262	±5%	±5%
20														20	270	264	-6	-0.0222222	±5%	±5%
21														21	36	35	-1	-0.0277778	±5mg/dL	±5mg/dL
22														22	148	142	-6	-0.0405405	±5%	±5%
23														23	219	214	-5	-0.0228311	±5%	±5%
24														24	211	215	4	0.0189573	±5%	±5%
25														25	107	108	1	0.00934579	±5%	±5%
26														26	84	74	-10	-0.119048	±10mg/dL	±10mg/dL
27														27	220	215	-5	-0.0227273	±5%	±5%
28														28	329	327	-2	-0.00607903	±5%	±5%
29														29	40	37	-3	-0.075	±5mg/dL	±5mg/dL
30														30	58	51	-7	-0.12069	±10mg/dL	±10mg/dL
31														31	165	166	1	0.00606061	±5%	±5%
32														32	131	130	-1	-0.00763359	±5%	±5%
33														33	259	266	7	0.027027	±5%	±5%
34														34	41	48	7	0.170732	±10mg/dL	±10mg/dL
35														35	152	162	10	0.0657895	±10%	±10%
36														36	185	196	11	0.0594595	±10%	±10%
37														37	78	81	3	0.0384615	±5mg/dL	±5mg/dL
38														38	171	177	6	0.0350877	±5%	±5%
39														39	111	118	7	0.0630631	±10%	±10%
40														40	345	357	12	0.0347826	±5%	±5%
41														41	142	142	0	0	±5%	±5%
42														42	105	103	-2	-0.0190476	±5%	±5%
43														43	131	116	-15	-0.114504	±15%	±15%
44														44	168	176	8	0.047619	±5%	±5%
45														45	226	238	12	0.0530973	±10%	±10%
46														46	307	306	-1	-0.00325733	±5%	±5%
47														47	119	114	-5	-0.0420168	±5%	±5%
48														48	148	140	-8	-0.0540541	±10%	±10%
49														49	158	151	-7	-0.0443038	±5%	±5%
50														50	64	67	3	0.046875	±5mg/dL	±5mg/dL
51														51	214	220	6	0.0280374	±5%	±5%
52														52	173	189	16	0.0924855	±10%	±10%
53														53	113	121	8	0.0707965	±10%	±10%
54														54	71	65	-6	-0.084507	±10mg/dL	±10mg/dL
55														55	99	90	-9	-0.0909091	±10mg/dL	±10mg/dL
56														56	79	77	-2	-0.0253165	±5mg/dL	±5mg/dL
57														57	481	473	-8	-0.016632	±5%	±5%
58														58	162	162	0	0	±5%	±5%
59														59	420	442	22	0.052381	±10%	±10%
60														60	255	238	-17	-0.0666667	±10%	±10%
61														61	300	288	-12	-0.04	±5%	±5%
62														62	175	152	-23	-0.131429	±15%	±15%
63														63	169	163	-6	-0.035503	±5%	±5%
64														64	346	348	2	0.00578035	±5%	±5%
65														65	63	71	8	0.126984	±10mg/dL	±10mg/dL
66														66	195	201	6	0.0307692	±5%	±5%
67														67	187	199	12	0.0641711	±10%	±10%
68														68	154	155	1	0.00649351	±5%	±5%
69														69	106	105	-1	-0.00943396	±5%	±5%
70														70	48	49	1	0.0208333	±5mg/dL	±5mg/dL
71														71	116	109	-7	-0.0603448	±10%	±10%
72														72	510	565	55	0.107843	±15%	±15%
73														73	362	328	-34	-0.0939227	±10%	±10%
74														74	161	161	0	0	±5%	±5%
75														75	267	269	2	0.00749064	±5%	±5%
76														76	113	125	12	0.106195	±15%	±15%
77														77	372	363	-9	-0.0241935	±5%	±5%
78														78	117	112	-5	-0.042735	±5%	±5%
79														79	103	107	4	0.038835	±5%	±5%
80														80	156	164	8	0.0512821	±10%	±10%
81														81	154	159	5	0.0324675	±5%	±5%
82														82	103	112	9	0.0873786	±10%	±10%
83														83	75	77	2	0.0266667	±5mg/dL	±5mg/dL
84														84	49	45	-4	-0.0816327	±5mg/dL	±5mg/dL
85														85	140	143	3	0.0214286	±5%	±5%
86														86	389	396	7	0.0179949	±5%	±5%
87														87	258	258	0	0	±5%	±5%
88														88	176	168	-8	-0.0454545	±5%	±5%
89														89	453	460	7	0.0154525	±5%	±5%
90														90	76	71	-5	-0.0657895	±5mg/dL	±5mg/dL
91														91	109	105	-4	-0.0366972	±5%	±5%
92														92	395	370	-25	-0.0632911	±10%	±10%
93														93	168	163	-5	-0.0297619	±5%	±5%
94														94	187	197	10	0.0534759	±10%	±10%
95														95	268	296	28	0.104478	±15%	±15%
96														96	74	67	-7	-0.0945946	±10mg/dL	±10mg/dL
97														97	137	132	-5	-0.0364964	±5%	±5%
98														98	104	104	0	0	±5%	±5%
99														99	78	63	-15	-0.192308	±15mg/dL	±15mg/dL
100														100	104	107	3	0.0288462	±5%	±5%
1														Data10	86	82	-4	-0.0465116	±5mg/dL	±5mg/dL
2														2	77	85	8	0.103896	±10mg/dL	±10mg/dL
3														3	284	287	3	0.0105634	±5%	±5%
4														4	80	82	2	0.025	±5mg/dL	±5mg/dL
5														5	124	128	4	0.0322581	±5%	±5%
6														6	378	373	-5	-0.0132275	±5%	±5%
7														7	321	313	-8	-0.0249221	±5%	±5%
8														8	199	196	-3	-0.0150754	±5%	±5%
9														9	208	206	-2	-0.00961538	±5%	±5%
10														10	259	248	-11	-0.042471	±5%	±5%
11														11	167	155	-12	-0.0718563	±10%	±10%
12														12	522	504	-18	-0.0344828	±5%	±5%
13														13	66	69	3	0.0454545	±5mg/dL	±5mg/dL
14														14	82	85	3	0.0365854	±5mg/dL	±5mg/dL
15														15	114	128	14	0.122807	±15%	±15%
16														16	70	69	-1	-0.0142857	±5mg/dL	±5mg/dL
17														17	123	116	-7	-0.0569106	±10%	±10%
18														18	65	61	-4	-0.0615385	±5mg/dL	±5mg/dL
19														19	103	105	2	0.0194175	±5%	±5%
20														20	270	269	-1	-0.0037037	±5%	±5%
21														21	36	40	4	0.111111	±5mg/dL	±5mg/dL
22														22	148	142	-6	-0.0405405	±5%	±5%
23														23	219	213	-6	-0.0273973	±5%	±5%
24														24	211	204	-7	-0.0331754	±5%	±5%
25														25	107	108	1	0.00934579	±5%	±5%
26														26	84	73	-11	-0.130952	±15mg/dL	±15mg/dL
27														27	220	213	-7	-0.0318182	±5%	±5%
28														28	329	333	4	0.0121581	±5%	±5%
29														29	40	38	-2	-0.05	±5mg/dL	±5mg/dL
30														30	58	59	1	0.0172414	±5mg/dL	±5mg/dL
31														31	165	163	-2	-0.0121212	±5%	±5%
32														32	131	122	-9	-0.0687023	±10%	±10%
33														33	259	250	-9	-0.034749	±5%	±5%
34														34	41	42	1	0.0243902	±5mg/dL	±5mg/dL
35														35	152	164	12	0.0789474	±10%	±10%
36														36	185	184	-1	-0.00540541	±5%	±5%
37														37	78	78	0	0	±5mg/dL	±5mg/dL
38														38	171	168	-3	-0.0175439	±5%	±5%
39														39	111	109	-2	-0.018018	±5%	±5%
40														40	345	348	3	0.00869565	±5%	±5%
41														41	142	131	-11	-0.0774648	±10%	±10%
42														42	105	101	-4	-0.0380952	±5%	±5%
43														43	131	127	-4	-0.0305344	±5%	±5%
44														44	168	167	-1	-0.00595238	±5%	±5%
45														45	226	220	-6	-0.0265487	±5%	±5%
46														46	307	318	11	0.0358306	±5%	±5%
47														47	119	120	1	0.00840336	±5%	±5%
48														48	148	146	-2	-0.0135135	±5%	±5%
49														49	158	153	-5	-0.0316456	±5%	±5%
50														50	64	63	-1	-0.015625	±5mg/dL	±5mg/dL
51														51	214	228	14	0.0654206	±10%	±10%
52														52	173	174	1	0.00578035	±5%	±5%
53														53	113	110	-3	-0.0265487	±5%	±5%
54														54	71	68	-3	-0.0422535	±5mg/dL	±5mg/dL
55														55	99	105	6	0.0606061	±10mg/dL	±10mg/dL
56														56	79	78	-1	-0.0126582	±5mg/dL	±5mg/dL
57														57	481	437	-44	-0.0914761	±10%	±10%
58														58	162	161	-1	-0.00617284	±5%	±5%
59														59	420	397	-23	-0.0547619	±10%	±10%
60														60	255	255	0	0	±5%	±5%
61														61	300	300	0	0	±5%	±5%
62														62	175	165	-10	-0.0571429	±10%	±10%
63														63	169	159	-10	-0.0591716	±10%	±10%
64														64	346	330	-16	-0.0462428	±5%	±5%
65														65	63	71	8	0.126984	±10mg/dL	±10mg/dL
66														66	195	199	4	0.0205128	±5%	±5%
67														67	187	190	3	0.0160428	±5%	±5%
68														68	154	155	1	0.00649351	±5%	±5%
69														69	106	115	9	0.0849057	±10%	±10%
70														70	48	44	-4	-0.0833333	±5mg/dL	±5mg/dL
71														71	116	115	-1	-0.00862069	±5%	±5%
72														72	510	544	34	0.0666667	±10%	±10%
73														73	362	345	-17	-0.0469613	±5%	±5%
74														74	161	156	-5	-0.0310559	±5%	±5%
75														75	267	265	-2	-0.00749064	±5%	±5%
76														76	113	114	1	0.00884956	±5%	±5%
77														77	372	350	-22	-0.0591398	±10%	±10%
78														78	117	116	-1	-0.00854701	±5%	±5%
79														79	103	96	-7	-0.0679612	±10%	±10%
80														80	156	151	-5	-0.0320513	±5%	±5%
81														81	154	155	1	0.00649351	±5%	±5%
82														82	103	99	-4	-0.038835	±5%	±5%
83														83	75	78	3	0.04	±5mg/dL	±5mg/dL
84														84	49	45	-4	-0.0816327	±5mg/dL	±5mg/dL
85														85	140	132	-8	-0.0571429	±10%	±10%
86														86	389	377	-12	-0.0308483	±5%	±5%
87														87	258	252	-6	-0.0232558	±5%	±5%
88														88	176	169	-7	-0.0397727	±5%	±5%
89														89	453	436	-17	-0.0375276	±5%	±5%
90														90	76	63	-13	-0.171053	±15mg/dL	±15mg/dL
91														91	109	102	-7	-0.0642202	±10%	±10%
92														92	395	377	-18	-0.0455696	±5%	±5%
93														93	168	150	-18	-0.107143	±15%	±15%
94														94	187	187	0	0	±5%	±5%
95														95	268	267	-1	-0.00373134	±5%	±5%
96														96	74	60	-14	-0.189189	±15mg/dL	±15mg/dL
97														97	137	128	-9	-0.0656934	±10%	±10%
98														98	104	101	-3	-0.0288462	±5%	±5%
99														99	78	76	-2	-0.025641	±5mg/dL	±5mg/dL
100														100	104	117	13	0.125	±15%	±15%
