# Supplementary material for: Demonstration of disinfection procedure for the development of accurate blood glucose meters in accordance with ISO 15197:2013
Source: PLoS One. 2017 Jul 6;12(7):e0180617. doi: 10.1371/journal.pone.0180617 (PMC5500346; doi:10.1371/journal.pone.0180617)
Supplement: S4 File — (XLS) [file pone.0180617.s004.xls]

## Sheet: raw data
			1st Reference (Plasma)	5149 #A-Lot#1	5149 #B-Lot#1	5149 #C-Lot#1	5149 #A-Lot#2	5149 #B-Lot#2	5149 #C-Lot#2	5149 #A-Lot#3	5149 #B-Lot#3	5149 #C-Lot#3	2nd Reference (plasma)	Reference < 100 mg/dL	Reference > 100 mg/dL	Average of reference (mg/dL)		Sample Concentration Distribution
		No.	Data1	Data2	Data3	Data4	Data5	Data6	Data7	Data8	Data9	Data10	Data11	D11-D1	(Data11-Data1)/Data1	Data1&11Average		Concentration Interval	Glucose concentration mmol/L (mg/dL)	Count of samples	Percentage of samlpes	ISO15197 sec.6.3 Table 3
		001	223	235	218	215	247	221	248	205	218	226	222	-1	-0.0044843	223
		002	374	387	368	379	386	372	387	364	381	380	373	-1	-0.0026738	374		1	≤2.77 (≤50)	5	0.05	0.05
		003	128	130	124	134	127	129	123	134	127	122	129	1	0.0078125	129		2	>2.77 to 4.44 (>50 to 80)	15	0.15	0.15
		004	163	171	169	166	168	166	184	167	169	178	165	2	0.0122699	164		3	>4.44 to 6.66 (>80 to 120)	20	0.2	0.2
		005	221	215	233	207	225	225	224	206	235	222	223	2	0.00904977	222		4	>6.66 to 11.10 (>120 to 200)	30	0.3	0.3
		006	106	108	95	107	104	120	110	107	119	113	106	0	0	106		5	>11.10 to 16.65 (>200 to 300)	15	0.15	0.15
		007	80.7	76	76	77	85	76	87	75	71	77	78.8	-1.9	-0.023544	80		6	>16.65 to 22.20 (>300 to 400)	10	0.1	0.1
		008	162	162	164	168	165	155	164	167	162	161	157	-5	-0.0308642	160		7	>22.20 (>400)	5	0.05	0.05
		009	420	415	411	412	428	395	422	408	398	426	405	-15	-0.0357143	413		Total		100	1	1
		010	66.3	66	68	61	69	65	69	60	60	67	65.4	-0.9	-0.0135747	66
		011	164	165	166	158	181	158	184	160	162	164	169	5	0.0304878	167
		012	175	169	166	168	196	176	186	162	166	172	168	-7	-0.04	172
		013	220	221	217	208	221	230	226	219	209	226	215	-5	-0.0227273	218
		014	66.7	61	70	60	64	61	72	61	62	71	64.9	-1.8	-0.0269865	66
		015	77.5	85	84	74	81	79	80	87	80	79	74.8	-2.7	-0.0348387	76
		016	120	117	108	110	113	114	114	110	115	117	118	-2	-0.0166667	119
		017	139	132	130	141	136	133	137	139	146	142	137	-2	-0.0143885	138
		018	76.3	85	87	87	84	86	86	77	87	91	78.2	1.9	0.0249017	77
		019	87.1	78	82	86	77	73	86	80	76	85	83.9	-3.2	-0.0367394	86
		020	369	383	380	380	339	380	384	370	336	391	361	-8	-0.0216802	365
		021	169	167	169	170	173	173	171	177	180	173	163	-6	-0.035503	166
		022	130	126	130	124	127	127	114	134	124	129	129	-1	-0.00769231	130
		023	260	257	277	252	275	241	259	240	250	258	261	1	0.00384615	261
		024	39.7	43	43	43	49	41	42	38	44	45	40.5	0.8	0.0201511	40
		025	157	160	156	162	157	161	183	151	168	158	163	6	0.0382166	160
		026	271	274	272	271	270	264	262	276	271	276	268	-3	-0.0110701	270
		027	64.3	62	66	69	66	67	68	66	66	68	66.1	1.8	0.0279938	65
		028	126	117	132	127	133	123	119	122	126	125	127	1	0.00793651	127
		029	209	200	231	199	230	206	201	203	194	207	205	-4	-0.0191388	207
		030	263	251	258	258	264	265	268	257	256	265	255	-8	-0.0304183	259
		031	82.2	83	86	84	83	84	82	84	85	84	81.3	-0.9	-0.0109489	82
		032	150	156	147	151	169	154	172	140	153	159	150	0	0	150
		033	88.7	87	87	87	83	85	89	87	87	86	87.3	-1.4	-0.0157835	88
		034	216	219	219	219	214	215	216	215	216	213	214	-2	-0.00925926	215
		035	59.5	59	61	57	51	59	49	61	59	50	58.8	-0.7	-0.0117647	59
		036	532	539	499	518	547	547	545	541	517	546	514	-18	-0.0338346	523
		037	42.6	37	37	37	39	39	39	34	37	34	41.1	-1.5	-0.0352113	42
		038	189	186	181	179	206	180	207	179	183	184	192	3	0.015873	191
		039	129	123	131	130	128	129	130	129	133	123	124	-5	-0.0387597	127
		040	70.4	70	73	68	66	67	70	76	69	69	68.3	-2.1	-0.0298295	69
		041	36.8	41	39	38	35	39	36	37	39	38	37.1	0.3	0.00815217	37
		042	128	134	132	136	121	129	133	128	130	133	123	-5	-0.0390625	126
		043	284	286	280	285	276	282	293	279	282	272	283	-1	-0.00352113	284
		044	136	127	119	134	115	131	125	132	129	127	131	-5	-0.0367647	134
		045	70.4	68	58	62	61	70	70	72	74	65	69.5	-0.9	-0.0127841	70
		046	97.3	100	87	96	87	110	101	113	103	102	98.1	0.8	0.00822199	98
		047	64.2	67	66	66	71	73	67	63	68	72	62.2	-2	-0.0311526	63
		048	201	197	177	190	203	215	200	206	200	201	201	0	0	201
		049	190	195	189	192	214	200	202	185	188	204	186	-4	-0.0210526	188
		050	353	343	373	335	379	360	371	335	324	344	346	-7	-0.01983	350
		051	505	528	489	506	531	485	516	520	479	515	507	2	0.0039604	506
		052	254	257	251	255	255	259	259	248	269	258	261	7	0.0275591	258
		053	273	292	275	276	286	268	282	259	276	283	270	-3	-0.010989	272
		054	125	124	120	130	131	116	121	120	136	123	121	-4	-0.032	123
		055	220	224	220	229	218	209	221	214	224	224	220	0	0	220
		056	79.4	86	81	83	82	86	85	83	82	84	79.2	-0.2	-0.00251889	79
		057	80.6	83	74	76	75	78	88	70	77	78	81.7	1.1	0.0136476	81
		058	360	356	359	339	339	372	361	338	376	341	362	2	0.00555556	361
		059	344	356	340	347	351	339	350	359	354	351	339	-5	-0.0145349	342
		060	318	305	307	301	314	330	292	317	302	303	307	-11	-0.0345912	313
		061	103	102	100	101	108	103	110	97	105	100	102	-1	-0.00970874	103
		062	333	328	324	327	328	335	324	330	328	326	330	-3	-0.00900901	332
		063	175	164	148	173	148	169	167	165	169	162	171	-4	-0.0228571	173
		064	167	171	159	182	165	158	161	151	168	164	168	1	0.00598802	168
		065	122	116	113	127	115	125	127	125	127	118	118	-4	-0.0327869	120
		066	153	149	145	146	139	147	145	148	144	150	147	-6	-0.0392157	150
		067	156	156	158	146	152	149	147	150	155	157	156	0	0	156
		068	161	177	157	158	176	158	176	154	154	159	156	-5	-0.0310559	159
		069	75.4	69	66	72	73	67	70	70	64	64	76.9	1.5	0.0198939	76
		070	139	134	145	130	147	137	144	125	133	140	140	1	0.00719424	140
		071	156	175	150	159	166	157	169	143	157	154	156	0	0	156
		072	101	113	96	105	104	104	115	101	107	109	104	3	0.029703	103
		073	111	117	113	111	129	117	115	113	109	114	115	4	0.036036	113
		074	47.1	48	41	49	49	49	52	49	48	46	50.1	3	0.0636943	49
		075	175	174	179	180	184	183	173	177	180	180	169	-6	-0.0342857	172
		076	111	110	111	111	118	119	123	122	110	122	112	1	0.00900901	112
		077	135	141	146	136	135	129	128	132	154	137	139	4	0.0296296	137
		078	107	112	112	103	107	100	120	100	100	115	108	1	0.00934579	108
		079	437	416	419	421	472	428	430	404	403	430	422	-15	-0.0343249	430
		080	263	255	260	257	240	267	276	261	264	268	262	-1	-0.00380228	263
		081	307	316	305	295	303	314	312	292	299	314	310	3	0.00977199	309
		082	74.3	78	82	71	68	61	78	66	74	69	74.4	0.1	0.0013459	74
		083	108	105	103	96	107	105	105	95	99	114	111	3	0.0277778	110
		084	388	389	422	383	393	403	425	391	442	394	402	14	0.0360825	395
		085	171	166	155	151	175	157	171	151	157	169	174	3	0.0175439	173
		086	79.2	78	84	74	66	78	83	77	74	79	76.7	-2.5	-0.0315657	78
		087	141	148	134	132	153	143	154	145	146	136	137	-4	-0.0283688	139
		088	106	107	119	104	114	98	118	102	107	113	104	-2	-0.0188679	105
		089	107	112	119	110	111	123	112	109	111	116	107	0	0	107
		090	118	120	108	126	110	125	131	125	114	127	114	-4	-0.0338983	116
		091	173	180	170	174	170	184	175	169	188	184	175	2	0.0115607	174
		092	259	276	287	267	270	263	263	250	264	267	267	8	0.030888	263
		093	113	121	120	118	125	118	126	113	116	128	113	0	0	113
		094	362	379	347	393	357	363	369	355	378	386	371	9	0.0248619	367
		095	458	456	419	477	453	471	470	463	450	460	465	7	0.0152838	462
		096	74.2	81	79	75	77	82	75	76	85	83	76.1	1.9	0.0256065	75
		097	49.5	47	47	44	45	47	47	44	48	42	50.5	1	0.020202	50
		098	193	192	182	178	204	190	210	183	179	185	190	-3	-0.015544	192
		099	119	111	124	106	117	121	118	106	128	107	120	1	0.00840336	120	MAX	523
		100	106	97	104	104	106	111	99	114	117	117	108	2	0.0188679	107	MIN	37

## Sheet: Accuracy-A
	1st Reference (Plasma)	2nd Reference (plasma)	5149 #A-Lot#1	5149 #A-Lot#2	5149 #A-Lot#3	Average of reference (mg/dL)			Average of reference (mg/dL)	5149 #A		X (mg/dL)	Low acceptance criteria (mg/dL)	High acceptance criteria (mg/dL)	y=x (mg/dL)	y=x (mg/dL)							Data Analysis (with 95% confidence interval)				*每次都要迴歸分析
No.	Data1	Data11	Data2	Data5	Data8	Data1&11 Average		No.	Data1&11Average	data2&5&8		25	10	40	0	0							摘要輸出
1	223	222	235	247	205	223		1	223	235		50	35	65	100	100
2	374	373	387	386	364	374		2	374	387		75	60	90	200	200							迴歸統計
3	128	129	130	127	134	129		3	129	130		100	85	115	300	300							R 的倍數	0.99629
4	163	165	171	168	167	164		4	164	171		125	106.25	143.75	400	400							R 平方	0.992593
5	221	223	215	225	206	222		5	222	215		150	127.5	172.5	500	500							調整的 R 平方	0.992569
6	106	106	108	104	107	106		6	106	108		175	148.75	201.25	600	600							標準誤	9.59542
7	80.7	78.8	76	85	75	80		7	80	76		200	170	230									觀察值個數	300
8	162	157	162	165	167	160		8	160	162		225	191.25	258.75
9	420	405	415	428	408	413		9	413	415		250	212.5	287.5									ANOVA
10	66.3	65.4	66	69	60	66		10	66	66		275	233.75	316.25										自由度	SS	MS	F	顯著值
11	164	169	165	181	160	167		11	167	165		300	255	345									迴歸	1	3.67703e+06	3.67703e+06	39936.4	0
12	175	168	169	196	162	172		12	172	169		325	276.25	373.75				Meter-A	Meter-B	Meter-C			殘差	298	27437.5	92.072
13	220	215	221	221	219	218		13	218	221		350	297.5	402.5			Slope	1.0095	0.989908	1.01068			總和	299	3.70446e+06
14	66.7	64.9	61	64	61	66		14	66	61		375	318.75	431.25			Intercept	-1.49959	1.27348	-0.336691
15	77.5	74.8	85	81	87	76		15	76	85		400	340	460			RSQ	0.992593	0.992338	0.994162				係數	標準誤	t 統計	P-值	下限 95%	上限 95%	下限 95.0%	上限 95.0%
16	120	118	117	113	110	119		16	119	117		425	361.25	488.75									截距	-1.49959	1.04356	-1.437	0.151767	-3.55327	0.554083	-3.55327	0.554083
17	139	137	132	136	139	138		17	138	132		450	382.5	517.5									X 變數 1	1.0095	0.00505151	199.841	0	0.999557	1.01944	0.999557	1.01944
18	76.3	78.2	85	84	77	77		18	77	85		475	403.75	546.25
19	87.1	83.9	78	77	80	86		19	86	78		500	425	575
20	369	361	383	339	370	365		20	365	383		525	446.25	603.75
21	169	163	167	173	177	166		21	166	167		550	467.5	632.5
22	130	129	126	127	134	130		22	130	126		575	488.75	661.25															Number of samples (n)	300
23	260	261	257	275	240	261		23	261	257		600	510	690															Range of YSI Values (mg/dL)	37	-	523
24	39.7	40.5	43	49	38	40		24	40	43																			Slope	1.0095
25	157	163	160	157	151	160		25	160	160																			Upper 95% CI for slope	1.01944
26	271	268	274	270	276	270		26	270	274																			Lower 95% CI for slope	0.999557
27	64.3	66.1	62	66	66	65		27	65	62																			Intercept	-1.49959
28	126	127	117	133	122	127		28	127	117																			Upper 95% CI for intercept	0.554083
29	209	205	200	230	203	207		29	207	200																			Lower 95% CI for intercept	-3.55327
30	263	255	251	264	257	259		30	259	251																			Standard Error	9.59542
31	82.2	81.3	83	83	84	82		31	82	83																			Correlation coefficient (R)	0.99629
32	150	150	156	169	140	150		32	150	156																			R square (R2)	0.992593
33	88.7	87.3	87	83	87	88		33	88	87
34	216	214	219	214	215	215		34	215	219
35	59.5	58.8	59	51	61	59		35	59	59
36	532	514	539	547	541	523		36	523	539
37	42.6	41.1	37	39	34	42		37	42	37
38	189	192	186	206	179	191		38	191	186
39	129	124	123	128	129	127		39	127	123
40	70.4	68.3	70	66	76	69		40	69	70
41	36.8	37.1	41	35	37	37		41	37	41
42	128	123	134	121	128	126		42	126	134
43	284	283	286	276	279	284		43	284	286
44	136	131	127	115	132	134		44	134	127
45	70.4	69.5	68	61	72	70		45	70	68
46	97.3	98.1	100	87	113	98		46	98	100
47	64.2	62.2	67	71	63	63		47	63	67
48	201	201	197	203	206	201		48	201	197
49	190	186	195	214	185	188		49	188	195
50	353	346	343	379	335	350		50	350	343
51	505	507	528	531	520	506		51	506	528
52	254	261	257	255	248	258		52	258	257
53	273	270	292	286	259	272		53	272	292
54	125	121	124	131	120	123		54	123	124
55	220	220	224	218	214	220		55	220	224
56	79.4	79.2	86	82	83	79		56	79	86
57	80.6	81.7	83	75	70	81		57	81	83
58	360	362	356	339	338	361		58	361	356
59	344	339	356	351	359	342		59	342	356
60	318	307	305	314	317	313		60	313	305
61	103	102	102	108	97	103		61	103	102
62	333	330	328	328	330	332		62	332	328
63	175	171	164	148	165	173		63	173	164
64	167	168	171	165	151	168		64	168	171
65	122	118	116	115	125	120		65	120	116
66	153	147	149	139	148	150		66	150	149
67	156	156	156	152	150	156		67	156	156
68	161	156	177	176	154	159		68	159	177
69	75.4	76.9	69	73	70	76		69	76	69
70	139	140	134	147	125	140		70	140	134
71	156	156	175	166	143	156		71	156	175
72	101	104	113	104	101	103		72	103	113
73	111	115	117	129	113	113		73	113	117
74	47.1	50.1	48	49	49	49		74	49	48
75	175	169	174	184	177	172		75	172	174
76	111	112	110	118	122	112		76	112	110
77	135	139	141	135	132	137		77	137	141
78	107	108	112	107	100	108		78	108	112
79	437	422	416	472	404	430		79	430	416
80	263	262	255	240	261	263		80	263	255
81	307	310	316	303	292	309		81	309	316
82	74.3	74.4	78	68	66	74		82	74	78
83	108	111	105	107	95	110		83	110	105
84	388	402	389	393	391	395		84	395	389
85	171	174	166	175	151	173		85	173	166
86	79.2	76.7	78	66	77	78		86	78	78
87	141	137	148	153	145	139		87	139	148
88	106	104	107	114	102	105		88	105	107
89	107	107	112	111	109	107		89	107	112
90	118	114	120	110	125	116		90	116	120
91	173	175	180	170	169	174		91	174	180
92	259	267	276	270	250	263		92	263	276
93	113	113	121	125	113	113		93	113	121
94	362	371	379	357	355	367		94	367	379
95	458	465	456	453	463	462		95	462	456
96	74.2	76.1	81	77	76	75		96	75	81
97	49.5	50.5	47	45	44	50		97	50	47
98	193	190	192	204	183	192		98	192	192
99	119	120	111	117	106	120		99	120	111
100	106	108	97	106	114	107		100	107	97
								1	223	247
								2	374	386
								3	129	127
								4	164	168
								5	222	225
								6	106	104
								7	80	85
								8	160	165
								9	413	428
								10	66	69
								11	167	181
								12	172	196
								13	218	221
								14	66	64
								15	76	81
								16	119	113
								17	138	136
								18	77	84
								19	86	77
								20	365	339
								21	166	173
								22	130	127
								23	261	275
								24	40	49
								25	160	157
								26	270	270
								27	65	66
								28	127	133
								29	207	230
								30	259	264
								31	82	83
								32	150	169
								33	88	83
								34	215	214
								35	59	51
								36	523	547
								37	42	39
								38	191	206
								39	127	128
								40	69	66
								41	37	35
								42	126	121
								43	284	276
								44	134	115
								45	70	61
								46	98	87
								47	63	71
								48	201	203
								49	188	214
								50	350	379
								51	506	531
								52	258	255
								53	272	286
								54	123	131
								55	220	218
								56	79	82
								57	81	75
								58	361	339
								59	342	351
								60	313	314
								61	103	108
								62	332	328
								63	173	148
								64	168	165
								65	120	115
								66	150	139
								67	156	152
								68	159	176
								69	76	73
								70	140	147
								71	156	166
								72	103	104
								73	113	129
								74	49	49
								75	172	184
								76	112	118
								77	137	135
								78	108	107
								79	430	472
								80	263	240
								81	309	303
								82	74	68
								83	110	107
								84	395	393
								85	173	175
								86	78	66
								87	139	153
								88	105	114
								89	107	111
								90	116	110
								91	174	170
								92	263	270
								93	113	125
								94	367	357
								95	462	453
								96	75	77
								97	50	45
								98	192	204
								99	120	117
								100	107	106
								1	223	205
								2	374	364
								3	129	134
								4	164	167
								5	222	206
								6	106	107
								7	80	75
								8	160	167
								9	413	408
								10	66	60
								11	167	160
								12	172	162
								13	218	219
								14	66	61
								15	76	87
								16	119	110
								17	138	139
								18	77	77
								19	86	80
								20	365	370
								21	166	177
								22	130	134
								23	261	240
								24	40	38
								25	160	151
								26	270	276
								27	65	66
								28	127	122
								29	207	203
								30	259	257
								31	82	84
								32	150	140
								33	88	87
								34	215	215
								35	59	61
								36	523	541
								37	42	34
								38	191	179
								39	127	129
								40	69	76
								41	37	37
								42	126	128
								43	284	279
								44	134	132
								45	70	72
								46	98	113
								47	63	63
								48	201	206
								49	188	185
								50	350	335
								51	506	520
								52	258	248
								53	272	259
								54	123	120
								55	220	214
								56	79	83
								57	81	70
								58	361	338
								59	342	359
								60	313	317
								61	103	97
								62	332	330
								63	173	165
								64	168	151
								65	120	125
								66	150	148
								67	156	150
								68	159	154
								69	76	70
								70	140	125
								71	156	143
								72	103	101
								73	113	113
								74	49	49
								75	172	177
								76	112	122
								77	137	132
								78	108	100
								79	430	404
								80	263	261
								81	309	292
								82	74	66
								83	110	95
								84	395	391
								85	173	151
								86	78	77
								87	139	145
								88	105	102
								89	107	109
								90	116	125
								91	174	169
								92	263	250
								93	113	113
								94	367	355
								95	462	463
								96	75	76
								97	50	44
								98	192	183
								99	120	106
								100	107	114

## Sheet: Accuracy-B
	1st Reference (Plasma)	2nd Reference (plasma)	5149 #B-Lot#1	5149 #B-Lot#2	5149 #B-Lot#3	Average of reference (mg/dL)			Average of reference (mg/dL)	5149 #B		X (mg/dL)	Low acceptance criteria (mg/dL)	High acceptance criteria (mg/dL)	y=x (mg/dL)	y=x (mg/dL)							Data Analysis (with 95% confidence interval)				*每次都要迴歸分析
No.	Data1	Data11	Data3	Data6	Data9	Data1&11 Average		No.	Data1&11 Average	data3&6&9		25	10	40	0	0							摘要輸出
1	223	222	218	221	218	223		1	223	218		50	35	65	100	100
2	374	373	368	372	381	374		2	374	368		75	60	90	200	200							迴歸統計
3	128	129	124	129	127	129		3	129	124		100	85	115	300	300							R 的倍數	0.996162
4	163	165	169	166	169	164		4	164	169		125	106.25	143.75	400	400							R 平方	0.992338
5	221	223	233	225	235	222		5	222	233		150	127.5	172.5	500	500							調整的 R 平方	0.992312
6	106	106	95	120	119	106		6	106	95		175	148.75	201.25	600	600							標準誤	9.57126
7	80.7	78.8	76	76	71	80		7	80	76		200	170	230									觀察值個數	300
8	162	157	164	155	162	160		8	160	164		225	191.25	258.75
9	420	405	411	395	398	413		9	413	411		250	212.5	287.5									ANOVA
10	66.3	65.4	68	65	60	66		10	66	68		275	233.75	316.25										自由度	SS	MS	F	顯著值
11	164	169	166	158	162	167		11	167	166		300	255	345									迴歸	1	3.5357e+06	3.5357e+06	38595.5	0
12	175	168	166	176	166	172		12	172	166		325	276.25	373.75				Meter-A	Meter-B	Meter-C			殘差	298	27299.5	91.6091
13	220	215	217	230	209	218		13	218	217		350	297.5	402.5			Slope	1.0095	0.989908	1.01068			總和	299	3.563e+06
14	66.7	64.9	70	61	62	66		14	66	70		375	318.75	431.25			Intercept	-1.49959	1.27348	-0.336691
15	77.5	74.8	84	79	80	76		15	76	84		400	340	460			RSQ	0.992593	0.992338	0.994162				係數	標準誤	t 統計	P-值	下限 95%	上限 95%	下限 95.0%	上限 95.0%
16	120	118	108	114	115	119		16	119	108		425	361.25	488.75									截距	1.27348	1.04093	1.2234	0.222143	-0.775027	3.32199	-0.775027	3.32199
17	139	137	130	133	146	138		17	138	130		450	382.5	517.5									X 變數 1	0.989908	0.00503879	196.457	0	0.979992	0.999824	0.979992	0.999824
18	76.3	78.2	87	86	87	77		18	77	87		475	403.75	546.25
19	87.1	83.9	82	73	76	86		19	86	82		500	425	575
20	369	361	380	380	336	365		20	365	380		525	446.25	603.75
21	169	163	169	173	180	166		21	166	169		550	467.5	632.5
22	130	129	130	127	124	130		22	130	130		575	488.75	661.25															Number of samples (n)	300
23	260	261	277	241	250	261		23	261	277		600	510	690															Range of YSI Values (mg/dL)	37	-	523
24	39.7	40.5	43	41	44	40		24	40	43																			Slope	0.989908
25	157	163	156	161	168	160		25	160	156																			Upper 95% CI for slope	0.999824
26	271	268	272	264	271	270		26	270	272																			Lower 95% CI for slope	0.979992
27	64.3	66.1	66	67	66	65		27	65	66																			Intercept	1.27348
28	126	127	132	123	126	127		28	127	132																			Upper 95% CI for intercept	3.32199
29	209	205	231	206	194	207		29	207	231																			Lower 95% CI for intercept	-0.775027
30	263	255	258	265	256	259		30	259	258																			Standard Error	9.57126
31	82.2	81.3	86	84	85	82		31	82	86																			Correlation coefficient (R)	0.996162
32	150	150	147	154	153	150		32	150	147																			R square (R2)	0.992338
33	88.7	87.3	87	85	87	88		33	88	87
34	216	214	219	215	216	215		34	215	219
35	59.5	58.8	61	59	59	59		35	59	61
36	532	514	499	547	517	523		36	523	499
37	42.6	41.1	37	39	37	42		37	42	37
38	189	192	181	180	183	191		38	191	181
39	129	124	131	129	133	127		39	127	131
40	70.4	68.3	73	67	69	69		40	69	73
41	36.8	37.1	39	39	39	37		41	37	39
42	128	123	132	129	130	126		42	126	132
43	284	283	280	282	282	284		43	284	280
44	136	131	119	131	129	134		44	134	119
45	70.4	69.5	58	70	74	70		45	70	58
46	97.3	98.1	87	110	103	98		46	98	87
47	64.2	62.2	66	73	68	63		47	63	66
48	201	201	177	215	200	201		48	201	177
49	190	186	189	200	188	188		49	188	189
50	353	346	373	360	324	350		50	350	373
51	505	507	489	485	479	506		51	506	489
52	254	261	251	259	269	258		52	258	251
53	273	270	275	268	276	272		53	272	275
54	125	121	120	116	136	123		54	123	120
55	220	220	220	209	224	220		55	220	220
56	79.4	79.2	81	86	82	79		56	79	81
57	80.6	81.7	74	78	77	81		57	81	74
58	360	362	359	372	376	361		58	361	359
59	344	339	340	339	354	342		59	342	340
60	318	307	307	330	302	313		60	313	307
61	103	102	100	103	105	103		61	103	100
62	333	330	324	335	328	332		62	332	324
63	175	171	148	169	169	173		63	173	148
64	167	168	159	158	168	168		64	168	159
65	122	118	113	125	127	120		65	120	113
66	153	147	145	147	144	150		66	150	145
67	156	156	158	149	155	156		67	156	158
68	161	156	157	158	154	159		68	159	157
69	75.4	76.9	66	67	64	76		69	76	66
70	139	140	145	137	133	140		70	140	145
71	156	156	150	157	157	156		71	156	150
72	101	104	96	104	107	103		72	103	96
73	111	115	113	117	109	113		73	113	113
74	47.1	50.1	41	49	48	49		74	49	41
75	175	169	179	183	180	172		75	172	179
76	111	112	111	119	110	112		76	112	111
77	135	139	146	129	154	137		77	137	146
78	107	108	112	100	100	108		78	108	112
79	437	422	419	428	403	430		79	430	419
80	263	262	260	267	264	263		80	263	260
81	307	310	305	314	299	309		81	309	305
82	74.3	74.4	82	61	74	74		82	74	82
83	108	111	103	105	99	110		83	110	103
84	388	402	422	403	442	395		84	395	422
85	171	174	155	157	157	173		85	173	155
86	79.2	76.7	84	78	74	78		86	78	84
87	141	137	134	143	146	139		87	139	134
88	106	104	119	98	107	105		88	105	119
89	107	107	119	123	111	107		89	107	119
90	118	114	108	125	114	116		90	116	108
91	173	175	170	184	188	174		91	174	170
92	259	267	287	263	264	263		92	263	287
93	113	113	120	118	116	113		93	113	120
94	362	371	347	363	378	367		94	367	347
95	458	465	419	471	450	462		95	462	419
96	74.2	76.1	79	82	85	75		96	75	79
97	49.5	50.5	47	47	48	50		97	50	47
98	193	190	182	190	179	192		98	192	182
99	119	120	124	121	128	120		99	120	124
100	106	108	104	111	117	107		100	107	104
								1	223	221
								2	374	372
								3	129	129
								4	164	166
								5	222	225
								6	106	120
								7	80	76
								8	160	155
								9	413	395
								10	66	65
								11	167	158
								12	172	176
								13	218	230
								14	66	61
								15	76	79
								16	119	114
								17	138	133
								18	77	86
								19	86	73
								20	365	380
								21	166	173
								22	130	127
								23	261	241
								24	40	41
								25	160	161
								26	270	264
								27	65	67
								28	127	123
								29	207	206
								30	259	265
								31	82	84
								32	150	154
								33	88	85
								34	215	215
								35	59	59
								36	523	547
								37	42	39
								38	191	180
								39	127	129
								40	69	67
								41	37	39
								42	126	129
								43	284	282
								44	134	131
								45	70	70
								46	98	110
								47	63	73
								48	201	215
								49	188	200
								50	350	360
								51	506	485
								52	258	259
								53	272	268
								54	123	116
								55	220	209
								56	79	86
								57	81	78
								58	361	372
								59	342	339
								60	313	330
								61	103	103
								62	332	335
								63	173	169
								64	168	158
								65	120	125
								66	150	147
								67	156	149
								68	159	158
								69	76	67
								70	140	137
								71	156	157
								72	103	104
								73	113	117
								74	49	49
								75	172	183
								76	112	119
								77	137	129
								78	108	100
								79	430	428
								80	263	267
								81	309	314
								82	74	61
								83	110	105
								84	395	403
								85	173	157
								86	78	78
								87	139	143
								88	105	98
								89	107	123
								90	116	125
								91	174	184
								92	263	263
								93	113	118
								94	367	363
								95	462	471
								96	75	82
								97	50	47
								98	192	190
								99	120	121
								100	107	111
								1	223	218
								2	374	381
								3	129	127
								4	164	169
								5	222	235
								6	106	119
								7	80	71
								8	160	162
								9	413	398
								10	66	60
								11	167	162
								12	172	166
								13	218	209
								14	66	62
								15	76	80
								16	119	115
								17	138	146
								18	77	87
								19	86	76
								20	365	336
								21	166	180
								22	130	124
								23	261	250
								24	40	44
								25	160	168
								26	270	271
								27	65	66
								28	127	126
								29	207	194
								30	259	256
								31	82	85
								32	150	153
								33	88	87
								34	215	216
								35	59	59
								36	523	517
								37	42	37
								38	191	183
								39	127	133
								40	69	69
								41	37	39
								42	126	130
								43	284	282
								44	134	129
								45	70	74
								46	98	103
								47	63	68
								48	201	200
								49	188	188
								50	350	324
								51	506	479
								52	258	269
								53	272	276
								54	123	136
								55	220	224
								56	79	82
								57	81	77
								58	361	376
								59	342	354
								60	313	302
								61	103	105
								62	332	328
								63	173	169
								64	168	168
								65	120	127
								66	150	144
								67	156	155
								68	159	154
								69	76	64
								70	140	133
								71	156	157
								72	103	107
								73	113	109
								74	49	48
								75	172	180
								76	112	110
								77	137	154
								78	108	100
								79	430	403
								80	263	264
								81	309	299
								82	74	74
								83	110	99
								84	395	442
								85	173	157
								86	78	74
								87	139	146
								88	105	107
								89	107	111
								90	116	114
								91	174	188
								92	263	264
								93	113	116
								94	367	378
								95	462	450
								96	75	85
								97	50	48
								98	192	179
								99	120	128
								100	107	117

## Sheet: Accuracy-C
	1st Reference (Plasma)	2nd Reference (plasma)	5149 #C-Lot#1	5149 #C-Lot#2	5149 #C-Lot#3	Average of reference (mg/dL)			Average of reference (mg/dL)	5149 #C		X (mg/dL)	Low acceptance criteria (mg/dL)	High acceptance criteria (mg/dL)	y=x (mg/dL)	y=x (mg/dL)							Data Analysis (with 95% confidence interval)				*每次都要迴歸分析
No.	Data1	Data11	Data4	Data7	Data10	Data1&11 Average		No.	Data1&11 Average	data4&7&10		25	10	40	0	0							摘要輸出
1	223	222	215	248	226	223		1	223	215		50	35	65	100	100
2	374	373	379	387	380	374		2	374	379		75	60	90	200	200							迴歸統計
3	128	129	134	123	122	129		3	129	134		100	85	115	300	300							R 的倍數	0.997076
4	163	165	166	184	178	164		4	164	166		125	106.25	143.75	400	400							R 平方	0.994162
5	221	223	207	224	222	222		5	222	207		150	127.5	172.5	500	500							調整的 R 平方	0.994142
6	106	106	107	110	113	106		6	106	107		175	148.75	201.25	600	600							標準誤	8.52257
7	80.7	78.8	77	87	77	80		7	80	77		200	170	230									觀察值個數	300
8	162	157	168	164	161	160		8	160	168		225	191.25	258.75
9	420	405	412	422	426	413		9	413	412		250	212.5	287.5									ANOVA
10	66.3	65.4	61	69	67	66		10	66	61		275	233.75	316.25										自由度	SS	MS	F	顯著值
11	164	169	158	184	164	167		11	167	158		300	255	345									迴歸	1	3.68565e+06	3.68565e+06	50742.6	0
12	175	168	168	186	172	172		12	172	168		325	276.25	373.75				Meter-A	Meter-B	Meter-C	Mean	SD	殘差	298	21645	72.6342
13	220	215	208	226	226	218		13	218	208		350	297.5	402.5			Slope	1.0095	0.989908	1.01068	1.00336	0.0116672	總和	299	3.70729e+06
14	66.7	64.9	60	72	71	66		14	66	60		375	318.75	431.25			Intercept	-1.49959	1.27348	-0.336691	-0.187602	1.39254
15	77.5	74.8	74	80	79	76		15	76	74		400	340	460			RSQ	0.992593	0.992338	0.994162	0.993031	0.000987352		係數	標準誤	t 統計	P-值	下限 95%	上限 95%	下限 95.0%	上限 95.0%
16	120	118	110	114	117	119		16	119	110		425	361.25	488.75									截距	-0.336691	0.92688	-0.363252	0.716674	-2.16075	1.48737	-2.16075	1.48737
17	139	137	141	137	142	138		17	138	141		450	382.5	517.5									X 變數 1	1.01068	0.00448671	225.261	0	1.00185	1.01951	1.00185	1.01951
18	76.3	78.2	87	86	91	77		18	77	87		475	403.75	546.25
19	87.1	83.9	86	86	85	86		19	86	86		500	425	575
20	369	361	380	384	391	365		20	365	380		525	446.25	603.75
21	169	163	170	171	173	166		21	166	170		550	467.5	632.5
22	130	129	124	114	129	130		22	130	124		575	488.75	661.25															Number of samples (n)	300
23	260	261	252	259	258	261		23	261	252		600	510	690															Range of YSI Values (mg/dL)	37	-	523
24	39.7	40.5	43	42	45	40		24	40	43																			Slope	1.01068
25	157	163	162	183	158	160		25	160	162																			Upper 95% CI for slope	1.01951
26	271	268	271	262	276	270		26	270	271																			Lower 95% CI for slope	1.00185
27	64.3	66.1	69	68	68	65		27	65	69																			Intercept	-0.336691
28	126	127	127	119	125	127		28	127	127																			Upper 95% CI for intercept	1.48737
29	209	205	199	201	207	207		29	207	199																			Lower 95% CI for intercept	-2.16075
30	263	255	258	268	265	259		30	259	258																			Standard Error	8.52257
31	82.2	81.3	84	82	84	82		31	82	84																			Correlation coefficient (R)	0.997076
32	150	150	151	172	159	150		32	150	151																			R square (R2)	0.994162
33	88.7	87.3	87	89	86	88		33	88	87
34	216	214	219	216	213	215		34	215	219
35	59.5	58.8	57	49	50	59		35	59	57
36	532	514	518	545	546	523		36	523	518
37	42.6	41.1	37	39	34	42		37	42	37
38	189	192	179	207	184	191		38	191	179
39	129	124	130	130	123	127		39	127	130
40	70.4	68.3	68	70	69	69		40	69	68
41	36.8	37.1	38	36	38	37		41	37	38
42	128	123	136	133	133	126		42	126	136
43	284	283	285	293	272	284		43	284	285
44	136	131	134	125	127	134		44	134	134
45	70.4	69.5	62	70	65	70		45	70	62
46	97.3	98.1	96	101	102	98		46	98	96
47	64.2	62.2	66	67	72	63		47	63	66
48	201	201	190	200	201	201		48	201	190
49	190	186	192	202	204	188		49	188	192
50	353	346	335	371	344	350		50	350	335
51	505	507	506	516	515	506		51	506	506
52	254	261	255	259	258	258		52	258	255
53	273	270	276	282	283	272		53	272	276
54	125	121	130	121	123	123		54	123	130
55	220	220	229	221	224	220		55	220	229
56	79.4	79.2	83	85	84	79		56	79	83
57	80.6	81.7	76	88	78	81		57	81	76
58	360	362	339	361	341	361		58	361	339
59	344	339	347	350	351	342		59	342	347
60	318	307	301	292	303	313		60	313	301
61	103	102	101	110	100	103		61	103	101
62	333	330	327	324	326	332		62	332	327
63	175	171	173	167	162	173		63	173	173
64	167	168	182	161	164	168		64	168	182
65	122	118	127	127	118	120		65	120	127
66	153	147	146	145	150	150		66	150	146
67	156	156	146	147	157	156		67	156	146
68	161	156	158	176	159	159		68	159	158
69	75.4	76.9	72	70	64	76		69	76	72
70	139	140	130	144	140	140		70	140	130
71	156	156	159	169	154	156		71	156	159
72	101	104	105	115	109	103		72	103	105
73	111	115	111	115	114	113		73	113	111
74	47.1	50.1	49	52	46	49		74	49	49
75	175	169	180	173	180	172		75	172	180
76	111	112	111	123	122	112		76	112	111
77	135	139	136	128	137	137		77	137	136
78	107	108	103	120	115	108		78	108	103
79	437	422	421	430	430	430		79	430	421
80	263	262	257	276	268	263		80	263	257
81	307	310	295	312	314	309		81	309	295
82	74.3	74.4	71	78	69	74		82	74	71
83	108	111	96	105	114	110		83	110	96
84	388	402	383	425	394	395		84	395	383
85	171	174	151	171	169	173		85	173	151
86	79.2	76.7	74	83	79	78		86	78	74
87	141	137	132	154	136	139		87	139	132
88	106	104	104	118	113	105		88	105	104
89	107	107	110	112	116	107		89	107	110
90	118	114	126	131	127	116		90	116	126
91	173	175	174	175	184	174		91	174	174
92	259	267	267	263	267	263		92	263	267
93	113	113	118	126	128	113		93	113	118
94	362	371	393	369	386	367		94	367	393
95	458	465	477	470	460	462		95	462	477
96	74.2	76.1	75	75	83	75		96	75	75
97	49.5	50.5	44	47	42	50		97	50	44
98	193	190	178	210	185	192		98	192	178
99	119	120	106	118	107	120		99	120	106
100	106	108	104	99	117	107		100	107	104
								1	223	248
								2	374	387
								3	129	123
								4	164	184
								5	222	224
								6	106	110
								7	80	87
								8	160	164
								9	413	422
								10	66	69
								11	167	184
								12	172	186
								13	218	226
								14	66	72
								15	76	80
								16	119	114
								17	138	137
								18	77	86
								19	86	86
								20	365	384
								21	166	171
								22	130	114
								23	261	259
								24	40	42
								25	160	183
								26	270	262
								27	65	68
								28	127	119
								29	207	201
								30	259	268
								31	82	82
								32	150	172
								33	88	89
								34	215	216
								35	59	49
								36	523	545
								37	42	39
								38	191	207
								39	127	130
								40	69	70
								41	37	36
								42	126	133
								43	284	293
								44	134	125
								45	70	70
								46	98	101
								47	63	67
								48	201	200
								49	188	202
								50	350	371
								51	506	516
								52	258	259
								53	272	282
								54	123	121
								55	220	221
								56	79	85
								57	81	88
								58	361	361
								59	342	350
								60	313	292
								61	103	110
								62	332	324
								63	173	167
								64	168	161
								65	120	127
								66	150	145
								67	156	147
								68	159	176
								69	76	70
								70	140	144
								71	156	169
								72	103	115
								73	113	115
								74	49	52
								75	172	173
								76	112	123
								77	137	128
								78	108	120
								79	430	430
								80	263	276
								81	309	312
								82	74	78
								83	110	105
								84	395	425
								85	173	171
								86	78	83
								87	139	154
								88	105	118
								89	107	112
								90	116	131
								91	174	175
								92	263	263
								93	113	126
								94	367	369
								95	462	470
								96	75	75
								97	50	47
								98	192	210
								99	120	118
								100	107	99
								1	223	226
								2	374	380
								3	129	122
								4	164	178
								5	222	222
								6	106	113
								7	80	77
								8	160	161
								9	413	426
								10	66	67
								11	167	164
								12	172	172
								13	218	226
								14	66	71
								15	76	79
								16	119	117
								17	138	142
								18	77	91
								19	86	85
								20	365	391
								21	166	173
								22	130	129
								23	261	258
								24	40	45
								25	160	158
								26	270	276
								27	65	68
								28	127	125
								29	207	207
								30	259	265
								31	82	84
								32	150	159
								33	88	86
								34	215	213
								35	59	50
								36	523	546
								37	42	34
								38	191	184
								39	127	123
								40	69	69
								41	37	38
								42	126	133
								43	284	272
								44	134	127
								45	70	65
								46	98	102
								47	63	72
								48	201	201
								49	188	204
								50	350	344
								51	506	515
								52	258	258
								53	272	283
								54	123	123
								55	220	224
								56	79	84
								57	81	78
								58	361	341
								59	342	351
								60	313	303
								61	103	100
								62	332	326
								63	173	162
								64	168	164
								65	120	118
								66	150	150
								67	156	157
								68	159	159
								69	76	64
								70	140	140
								71	156	154
								72	103	109
								73	113	114
								74	49	46
								75	172	180
								76	112	122
								77	137	137
								78	108	115
								79	430	430
								80	263	268
								81	309	314
								82	74	69
								83	110	114
								84	395	394
								85	173	169
								86	78	79
								87	139	136
								88	105	113
								89	107	116
								90	116	127
								91	174	184
								92	263	267
								93	113	128
								94	367	386
								95	462	460
								96	75	83
								97	50	42
								98	192	185
								99	120	107
								100	107	117

## Sheet: difference chart 
	1st Reference (Plasma)	2nd Reference (plasma)	5149 #A-Lot#1	5149 #B-Lot#1	5149 #C-Lot#1	5149 #A-Lot#2	5149 #B-Lot#2	5149 #C-Lot#2	5149 #A-Lot#3	5149 #B-Lot#3	5149 #C-Lot#3	Average of reference (mg/dL)			Average of reference (mg/dL)	5149	Difference (mg/dL) (Meter-Average of Reference)	Ratio	classification			X (mg/dL)	Low difference (mg/dL)	High difference (mg/dL)
No.	Data1	Data11	Data2	Data3	Data4	Data5	Data6	Data7	Data8	Data9	Data10	Data1&11 Average		No.	Data1&11 Average	Data2~10	(Data2~10)-(Data1&11 Average)	Difference/Average of reference	reference<100 mg/dl : ±5,±10,±15mg/dl reference≧100 mg/dl : ±5,±10,±15%	double check點		25	-15	15
1	223	222	235	218	215	247	221	248	205	218	226	223		Data2	223	235	12	0.0538117	±10%	±10%	<100 mg/dL	50	-15	15
2	374	373	387	368	379	386	372	387	364	381	380	374		2	374	387	13	0.0347594	±5%	±5%	±5mg/dL	75	-15	15
3	128	129	130	124	134	127	129	123	134	127	122	129		3	129	130	1	0.00775194	±5%	±5%	±10mg/dL	100	-15	15
4	163	165	171	169	166	168	166	184	167	169	178	164		4	164	171	7	0.0426829	±5%	±5%	±15mg/dL	125	-18.75	18.75
5	221	223	215	233	207	225	225	224	206	235	222	222		5	222	215	-7	-0.0315315	±5%	±5%	＞15mg/dL,＜-15mg/dL	150	-22.5	22.5
6	106	106	108	95	107	104	120	110	107	119	113	106		6	106	108	2	0.0188679	±5%	±5%		175	-26.25	26.25
7	80.7	78.8	76	76	77	85	76	87	75	71	77	80		7	80	76	-4	-0.05	±5mg/dL	±5mg/dL	≧100 mg/dL	200	-30	30
8	162	157	162	164	168	165	155	164	167	162	161	160		8	160	162	2	0.0125	±5%	±5%	±5%	225	-33.75	33.75
9	420	405	415	411	412	428	395	422	408	398	426	413		9	413	415	2	0.00484262	±5%	±5%	±10%	250	-37.5	37.5
10	66.3	65.4	66	68	61	69	65	69	60	60	67	66		10	66	66	0	0	±5mg/dL	±5mg/dL	±15%	275	-41.25	41.25
11	164	169	165	166	158	181	158	184	160	162	164	167		11	167	165	-2	-0.011976	±5%	±5%	＞15%,＜-15%	300	-45	45
12	175	168	169	166	168	196	176	186	162	166	172	172		12	172	169	-3	-0.0174419	±5%	±5%		325	-48.75	48.75
13	220	215	221	217	208	221	230	226	219	209	226	218		13	218	221	3	0.0137615	±5%	±5%		350	-52.5	52.5
14	66.7	64.9	61	70	60	64	61	72	61	62	71	66		14	66	61	-5	-0.0757576	±5mg/dL	±5mg/dL		375	-56.25	56.25
15	77.5	74.8	85	84	74	81	79	80	87	80	79	76		15	76	85	9	0.118421	±10mg/dL	±10mg/dL		400	-60	60
16	120	118	117	108	110	113	114	114	110	115	117	119		16	119	117	-2	-0.0168067	±5%	±5%		425	-63.75	63.75
17	139	137	132	130	141	136	133	137	139	146	142	138		17	138	132	-6	-0.0434783	±5%	±5%		450	-67.5	67.5
18	76.3	78.2	85	87	87	84	86	86	77	87	91	77		18	77	85	8	0.103896	±10mg/dL	±10mg/dL		475	-71.25	71.25
19	87.1	83.9	78	82	86	77	73	86	80	76	85	86		19	86	78	-8	-0.0930233	±10mg/dL	±10mg/dL		500	-75	75
20	369	361	383	380	380	339	380	384	370	336	391	365		20	365	383	18	0.0493151	±5%	±5%		525	-78.75	78.75
21	169	163	167	169	170	173	173	171	177	180	173	166		21	166	167	1	0.0060241	±5%	±5%		550	-82.5	82.5
22	130	129	126	130	124	127	127	114	134	124	129	130		22	130	126	-4	-0.0307692	±5%	±5%		575	-86.25	86.25
23	260	261	257	277	252	275	241	259	240	250	258	261		23	261	257	-4	-0.0153257	±5%	±5%		600	-90	90
24	39.7	40.5	43	43	43	49	41	42	38	44	45	40		24	40	43	3	0.075	±5mg/dL	±5mg/dL
25	157	163	160	156	162	157	161	183	151	168	158	160		25	160	160	0	0	±5%	±5%
26	271	268	274	272	271	270	264	262	276	271	276	270		26	270	274	4	0.0148148	±5%	±5%
27	64.3	66.1	62	66	69	66	67	68	66	66	68	65		27	65	62	-3	-0.0461538	±5mg/dL	±5mg/dL
28	126	127	117	132	127	133	123	119	122	126	125	127		28	127	117	-10	-0.0787402	±10%	±10%
29	209	205	200	231	199	230	206	201	203	194	207	207		29	207	200	-7	-0.0338164	±5%	±5%
30	263	255	251	258	258	264	265	268	257	256	265	259		30	259	251	-8	-0.030888	±5%	±5%
31	82.2	81.3	83	86	84	83	84	82	84	85	84	82		31	82	83	1	0.0121951	±5mg/dL	±5mg/dL
32	150	150	156	147	151	169	154	172	140	153	159	150		32	150	156	6	0.04	±5%	±5%
33	88.7	87.3	87	87	87	83	85	89	87	87	86	88		33	88	87	-1	-0.0113636	±5mg/dL	±5mg/dL
34	216	214	219	219	219	214	215	216	215	216	213	215		34	215	219	4	0.0186047	±5%	±5%
35	59.5	58.8	59	61	57	51	59	49	61	59	50	59		35	59	59	0	0	±5mg/dL	±5mg/dL
36	532	514	539	499	518	547	547	545	541	517	546	523		36	523	539	16	0.0305927	±5%	±5%
37	42.6	41.1	37	37	37	39	39	39	34	37	34	42		37	42	37	-5	-0.119048	±5mg/dL	±5mg/dL
38	189	192	186	181	179	206	180	207	179	183	184	191		38	191	186	-5	-0.026178	±5%	±5%
39	129	124	123	131	130	128	129	130	129	133	123	127		39	127	123	-4	-0.0314961	±5%	±5%
40	70.4	68.3	70	73	68	66	67	70	76	69	69	69		40	69	70	1	0.0144928	±5mg/dL	±5mg/dL
41	36.8	37.1	41	39	38	35	39	36	37	39	38	37		41	37	41	4	0.108108	±5mg/dL	±5mg/dL
42	128	123	134	132	136	121	129	133	128	130	133	126		42	126	134	8	0.0634921	±10%	±10%
43	284	283	286	280	285	276	282	293	279	282	272	284		43	284	286	2	0.00704225	±5%	±5%
44	136	131	127	119	134	115	131	125	132	129	127	134		44	134	127	-7	-0.0522388	±10%	±10%
45	70.4	69.5	68	58	62	61	70	70	72	74	65	70		45	70	68	-2	-0.0285714	±5mg/dL	±5mg/dL
46	97.3	98.1	100	87	96	87	110	101	113	103	102	98		46	98	100	2	0.0204082	±5mg/dL	±5mg/dL
47	64.2	62.2	67	66	66	71	73	67	63	68	72	63		47	63	67	4	0.0634921	±5mg/dL	±5mg/dL
48	201	201	197	177	190	203	215	200	206	200	201	201		48	201	197	-4	-0.0199005	±5%	±5%
49	190	186	195	189	192	214	200	202	185	188	204	188		49	188	195	7	0.037234	±5%	±5%
50	353	346	343	373	335	379	360	371	335	324	344	350		50	350	343	-7	-0.02	±5%	±5%
51	505	507	528	489	506	531	485	516	520	479	515	506		51	506	528	22	0.0434783	±5%	±5%
52	254	261	257	251	255	255	259	259	248	269	258	258		52	258	257	-1	-0.00387597	±5%	±5%		reference<100 mg/dL
53	273	270	292	275	276	286	268	282	259	276	283	272		53	272	292	20	0.0735294	±10%	±10%		Within ± 5 mg/dL		158	0.702
54	125	121	124	120	130	131	116	121	120	136	123	123		54	123	124	1	0.00813008	±5%	±5%		Within ± 10 mg/dL		212	0.942
55	220	220	224	220	229	218	209	221	214	224	224	220		55	220	224	4	0.0181818	±5%	±5%		Within ± 15 mg/dL		225	1
56	79.4	79.2	86	81	83	82	86	85	83	82	84	79		56	79	86	7	0.0886076	±10mg/dL	±10mg/dL		＞15 mg/dL,＜-15 mg/dL		0	0
57	80.6	81.7	83	74	76	75	78	88	70	77	78	81		57	81	83	2	0.0246914	±5mg/dL	±5mg/dL		Total		225	1
58	360	362	356	359	339	339	372	361	338	376	341	361		58	361	356	-5	-0.0138504	±5%	±5%
59	344	339	356	340	347	351	339	350	359	354	351	342		59	342	356	14	0.0409357	±5%	±5%
60	318	307	305	307	301	314	330	292	317	302	303	313		60	313	305	-8	-0.0255591	±5%	±5%		reference≧100 mg/dL
61	103	102	102	100	101	108	103	110	97	105	100	103		61	103	102	-1	-0.00970874	±5%	±5%		Within ± 5%		474	0.702
62	333	330	328	324	327	328	335	324	330	328	326	332		62	332	328	-4	-0.0120482	±5%	±5%		Within ± 10 %		625	0.926
63	175	171	164	148	173	148	169	167	165	169	162	173		63	173	164	-9	-0.0520231	±10%	±10%		Within ± 15 %		675	1
64	167	168	171	159	182	165	158	161	151	168	164	168		64	168	171	3	0.0178571	±5%	±5%		＞15%,＜-15%		0	0
65	122	118	116	113	127	115	125	127	125	127	118	120		65	120	116	-4	-0.0333333	±5%	±5%		Total		675	1
66	153	147	149	145	146	139	147	145	148	144	150	150		66	150	149	-1	-0.00666667	±5%	±5%
67	156	156	156	158	146	152	149	147	150	155	157	156		67	156	156	0	0	±5%	±5%
68	161	156	177	157	158	176	158	176	154	154	159	159		68	159	177	18	0.113208	±15%	±15%		Within ± 15 mg/dL or ±15%		900	1
69	75.4	76.9	69	66	72	73	67	70	70	64	64	76		69	76	69	-7	-0.0921053	±10mg/dL	±10mg/dL		Total		900	1
70	139	140	134	145	130	147	137	144	125	133	140	140		70	140	134	-6	-0.0428571	±5%	±5%
71	156	156	175	150	159	166	157	169	143	157	154	156		71	156	175	19	0.121795	±15%	±15%
72	101	104	113	96	105	104	104	115	101	107	109	103		72	103	113	10	0.0970874	±10%	±10%		System accuracy results for glucose concentration ＜5.55mmol/L (100 mg/dL)
73	111	115	117	113	111	129	117	115	113	109	114	113		73	113	117	4	0.0353982	±5%	±5%
74	47.1	50.1	48	41	49	49	49	52	49	48	46	49		74	49	48	-1	-0.0204082	±5mg/dL	±5mg/dL		Interval	Within ± 0,28 mmol/L (Within ± 5 mg/dL)			Within ± 0,56 mmol/L (Within ± 10 mg/dL)			Within ± 0.83 mmol/L (Within ± 15 mg/dL)
75	175	169	174	179	180	184	183	173	177	180	180	172		75	172	174	2	0.0116279	±5%	±5%
76	111	112	110	111	111	118	119	123	122	110	122	112		76	112	110	-2	-0.0178571	±5%	±5%		Percentage of Values (%)	158	/	225	212	/	225	225	/	225
77	135	139	141	146	136	135	129	128	132	154	137	137		77	137	141	4	0.0291971	±5%	±5%			(	0.702	)	(	0.942	)	(	1	)
78	107	108	112	112	103	107	100	120	100	100	115	108		78	108	112	4	0.037037	±5%	±5%
79	437	422	416	419	421	472	428	430	404	403	430	430		79	430	416	-14	-0.0325581	±5%	±5%
80	263	262	255	260	257	240	267	276	261	264	268	263		80	263	255	-8	-0.0304183	±5%	±5%		System accuracy results for glucose concentration ≧5.55mmol/L (100 mg/dL)
81	307	310	316	305	295	303	314	312	292	299	314	309		81	309	316	7	0.0226537	±5%	±5%
82	74.3	74.4	78	82	71	68	61	78	66	74	69	74		82	74	78	4	0.0540541	±5mg/dL	±5mg/dL		Interval	Within ± 5%			Within ± 10%			Within ± 15%
83	108	111	105	103	96	107	105	105	95	99	114	110		83	110	105	-5	-0.0454545	±5%	±5%
84	388	402	389	422	383	393	403	425	391	442	394	395		84	395	389	-6	-0.0151899	±5%	±5%		Percentage of Values (%)	474	/	675	625	/	675	675	/	675
85	171	174	166	155	151	175	157	171	151	157	169	173		85	173	166	-7	-0.0404624	±5%	±5%			(	0.702	)	(	0.926	)	(	1	)
86	79.2	76.7	78	84	74	66	78	83	77	74	79	78		86	78	78	0	0	±5mg/dL	±5mg/dL
87	141	137	148	134	132	153	143	154	145	146	136	139		87	139	148	9	0.0647482	±10%	±10%
88	106	104	107	119	104	114	98	118	102	107	113	105		88	105	107	2	0.0190476	±5%	±5%		System accuracy results for glucose concentration
89	107	107	112	119	110	111	123	112	109	111	116	107		89	107	112	5	0.046729	±5%	±5%
90	118	114	120	108	126	110	125	131	125	114	127	116		90	116	120	4	0.0344828	±5%	±5%		Within ± 0.83 mmol/L or ±15% (Within ± 15 mg/dL or ±15%)
91	173	175	180	170	174	170	184	175	169	188	184	174		91	174	180	6	0.0344828	±5%	±5%
92	259	267	276	287	267	270	263	263	250	264	267	263		92	263	276	13	0.0494297	±5%	±5%		900	/	900
93	113	113	121	120	118	125	118	126	113	116	128	113		93	113	121	8	0.0707965	±10%	±10%		(	1	)
94	362	371	379	347	393	357	363	369	355	378	386	367		94	367	379	12	0.0326975	±5%	±5%
95	458	465	456	419	477	453	471	470	463	450	460	462		95	462	456	-6	-0.012987	±5%	±5%
96	74.2	76.1	81	79	75	77	82	75	76	85	83	75		96	75	81	6	0.08	±10mg/dL	±10mg/dL
97	49.5	50.5	47	47	44	45	47	47	44	48	42	50		97	50	47	-3	-0.06	±5mg/dL	±5mg/dL
98	193	190	192	182	178	204	190	210	183	179	185	192		98	192	192	0	0	±5%	±5%
99	119	120	111	124	106	117	121	118	106	128	107	120		99	120	111	-9	-0.075	±10%	±10%
100	106	108	97	104	104	106	111	99	114	117	117	107		100	107	97	-10	-0.0934579	±10%	±10%
1														Data3	223	218	-5	-0.0224215	±5%	±5%
2														2	374	368	-6	-0.0160428	±5%	±5%
3														3	129	124	-5	-0.0387597	±5%	±5%
4														4	164	169	5	0.0304878	±5%	±5%
5														5	222	233	11	0.0495495	±5%	±5%
6														6	106	95	-11	-0.103774	±15%	±15%
7														7	80	76	-4	-0.05	±5mg/dL	±5mg/dL
8														8	160	164	4	0.025	±5%	±5%
9														9	413	411	-2	-0.00484262	±5%	±5%
10														10	66	68	2	0.030303	±5mg/dL	±5mg/dL
11														11	167	166	-1	-0.00598802	±5%	±5%
12														12	172	166	-6	-0.0348837	±5%	±5%
13														13	218	217	-1	-0.00458716	±5%	±5%
14														14	66	70	4	0.0606061	±5mg/dL	±5mg/dL
15														15	76	84	8	0.105263	±10mg/dL	±10mg/dL
16														16	119	108	-11	-0.092437	±10%	±10%
17														17	138	130	-8	-0.057971	±10%	±10%
18														18	77	87	10	0.12987	±10mg/dL	±10mg/dL
19														19	86	82	-4	-0.0465116	±5mg/dL	±5mg/dL
20														20	365	380	15	0.0410959	±5%	±5%
21														21	166	169	3	0.0180723	±5%	±5%
22														22	130	130	0	0	±5%	±5%
23														23	261	277	16	0.0613027	±10%	±10%
24														24	40	43	3	0.075	±5mg/dL	±5mg/dL
25														25	160	156	-4	-0.025	±5%	±5%
26														26	270	272	2	0.00740741	±5%	±5%
27														27	65	66	1	0.0153846	±5mg/dL	±5mg/dL
28														28	127	132	5	0.0393701	±5%	±5%
29														29	207	231	24	0.115942	±15%	±15%
30														30	259	258	-1	-0.003861	±5%	±5%
31														31	82	86	4	0.0487805	±5mg/dL	±5mg/dL
32														32	150	147	-3	-0.02	±5%	±5%
33														33	88	87	-1	-0.0113636	±5mg/dL	±5mg/dL
34														34	215	219	4	0.0186047	±5%	±5%
35														35	59	61	2	0.0338983	±5mg/dL	±5mg/dL
36														36	523	499	-24	-0.0458891	±5%	±5%
37														37	42	37	-5	-0.119048	±5mg/dL	±5mg/dL
38														38	191	181	-10	-0.052356	±10%	±10%
39														39	127	131	4	0.0314961	±5%	±5%
40														40	69	73	4	0.057971	±5mg/dL	±5mg/dL
41														41	37	39	2	0.0540541	±5mg/dL	±5mg/dL
42														42	126	132	6	0.047619	±5%	±5%
43														43	284	280	-4	-0.0140845	±5%	±5%
44														44	134	119	-15	-0.11194	±15%	±15%
45														45	70	58	-12	-0.171429	±15mg/dL	±15mg/dL
46														46	98	87	-11	-0.112245	±15mg/dL	±15mg/dL
47														47	63	66	3	0.047619	±5mg/dL	±5mg/dL
48														48	201	177	-24	-0.119403	±15%	±15%
49														49	188	189	1	0.00531915	±5%	±5%
50														50	350	373	23	0.0657143	±10%	±10%
51														51	506	489	-17	-0.0335968	±5%	±5%
52														52	258	251	-7	-0.0271318	±5%	±5%
53														53	272	275	3	0.0110294	±5%	±5%
54														54	123	120	-3	-0.0243902	±5%	±5%
55														55	220	220	0	0	±5%	±5%
56														56	79	81	2	0.0253165	±5mg/dL	±5mg/dL
57														57	81	74	-7	-0.0864198	±10mg/dL	±10mg/dL
58														58	361	359	-2	-0.00554017	±5%	±5%
59														59	342	340	-2	-0.00584795	±5%	±5%
60														60	313	307	-6	-0.0191693	±5%	±5%
61														61	103	100	-3	-0.0291262	±5%	±5%
62														62	332	324	-8	-0.0240964	±5%	±5%
63														63	173	148	-25	-0.144509	±15%	±15%
64														64	168	159	-9	-0.0535714	±10%	±10%
65														65	120	113	-7	-0.0583333	±10%	±10%
66														66	150	145	-5	-0.0333333	±5%	±5%
67														67	156	158	2	0.0128205	±5%	±5%
68														68	159	157	-2	-0.0125786	±5%	±5%
69														69	76	66	-10	-0.131579	±10mg/dL	±10mg/dL
70														70	140	145	5	0.0357143	±5%	±5%
71														71	156	150	-6	-0.0384615	±5%	±5%
72														72	103	96	-7	-0.0679612	±10%	±10%
73														73	113	113	0	0	±5%	±5%
74														74	49	41	-8	-0.163265	±10mg/dL	±10mg/dL
75														75	172	179	7	0.0406977	±5%	±5%
76														76	112	111	-1	-0.00892857	±5%	±5%
77														77	137	146	9	0.0656934	±10%	±10%
78														78	108	112	4	0.037037	±5%	±5%
79														79	430	419	-11	-0.0255814	±5%	±5%
80														80	263	260	-3	-0.0114068	±5%	±5%
81														81	309	305	-4	-0.012945	±5%	±5%
82														82	74	82	8	0.108108	±10mg/dL	±10mg/dL
83														83	110	103	-7	-0.0636364	±10%	±10%
84														84	395	422	27	0.0683544	±10%	±10%
85														85	173	155	-18	-0.104046	±15%	±15%
86														86	78	84	6	0.0769231	±10mg/dL	±10mg/dL
87														87	139	134	-5	-0.0359712	±5%	±5%
88														88	105	119	14	0.133333	±15%	±15%
89														89	107	119	12	0.11215	±15%	±15%
90														90	116	108	-8	-0.0689655	±10%	±10%
91														91	174	170	-4	-0.0229885	±5%	±5%
92														92	263	287	24	0.0912548	±10%	±10%
93														93	113	120	7	0.0619469	±10%	±10%
94														94	367	347	-20	-0.0544959	±10%	±10%
95														95	462	419	-43	-0.0930736	±10%	±10%
96														96	75	79	4	0.0533333	±5mg/dL	±5mg/dL
97														97	50	47	-3	-0.06	±5mg/dL	±5mg/dL
98														98	192	182	-10	-0.0520833	±10%	±10%
99														99	120	124	4	0.0333333	±5%	±5%
100														100	107	104	-3	-0.0280374	±5%	±5%
1														Data4	223	215	-8	-0.0358744	±5%	±5%
2														2	374	379	5	0.013369	±5%	±5%
3														3	129	134	5	0.0387597	±5%	±5%
4														4	164	166	2	0.0121951	±5%	±5%
5														5	222	207	-15	-0.0675676	±10%	±10%
6														6	106	107	1	0.00943396	±5%	±5%
7														7	80	77	-3	-0.0375	±5mg/dL	±5mg/dL
8														8	160	168	8	0.05	±5%	±5%
9														9	413	412	-1	-0.00242131	±5%	±5%
10														10	66	61	-5	-0.0757576	±5mg/dL	±5mg/dL
11														11	167	158	-9	-0.0538922	±10%	±10%
12														12	172	168	-4	-0.0232558	±5%	±5%
13														13	218	208	-10	-0.0458716	±5%	±5%
14														14	66	60	-6	-0.0909091	±10mg/dL	±10mg/dL
15														15	76	74	-2	-0.0263158	±5mg/dL	±5mg/dL
16														16	119	110	-9	-0.0756303	±10%	±10%
17														17	138	141	3	0.0217391	±5%	±5%
18														18	77	87	10	0.12987	±10mg/dL	±10mg/dL
19														19	86	86	0	0	±5mg/dL	±5mg/dL
20														20	365	380	15	0.0410959	±5%	±5%
21														21	166	170	4	0.0240964	±5%	±5%
22														22	130	124	-6	-0.0461538	±5%	±5%
23														23	261	252	-9	-0.0344828	±5%	±5%
24														24	40	43	3	0.075	±5mg/dL	±5mg/dL
25														25	160	162	2	0.0125	±5%	±5%
26														26	270	271	1	0.0037037	±5%	±5%
27														27	65	69	4	0.0615385	±5mg/dL	±5mg/dL
28														28	127	127	0	0	±5%	±5%
29														29	207	199	-8	-0.0386473	±5%	±5%
30														30	259	258	-1	-0.003861	±5%	±5%
31														31	82	84	2	0.0243902	±5mg/dL	±5mg/dL
32														32	150	151	1	0.00666667	±5%	±5%
33														33	88	87	-1	-0.0113636	±5mg/dL	±5mg/dL
34														34	215	219	4	0.0186047	±5%	±5%
35														35	59	57	-2	-0.0338983	±5mg/dL	±5mg/dL
36														36	523	518	-5	-0.00956023	±5%	±5%
37														37	42	37	-5	-0.119048	±5mg/dL	±5mg/dL
38														38	191	179	-12	-0.0628272	±10%	±10%
39														39	127	130	3	0.023622	±5%	±5%
40														40	69	68	-1	-0.0144928	±5mg/dL	±5mg/dL
41														41	37	38	1	0.027027	±5mg/dL	±5mg/dL
42														42	126	136	10	0.0793651	±10%	±10%
43														43	284	285	1	0.00352113	±5%	±5%
44														44	134	134	0	0	±5%	±5%
45														45	70	62	-8	-0.114286	±10mg/dL	±10mg/dL
46														46	98	96	-2	-0.0204082	±5mg/dL	±5mg/dL
47														47	63	66	3	0.047619	±5mg/dL	±5mg/dL
48														48	201	190	-11	-0.0547264	±10%	±10%
49														49	188	192	4	0.0212766	±5%	±5%
50														50	350	335	-15	-0.0428571	±5%	±5%
51														51	506	506	0	0	±5%	±5%
52														52	258	255	-3	-0.0116279	±5%	±5%
53														53	272	276	4	0.0147059	±5%	±5%
54														54	123	130	7	0.0569106	±10%	±10%
55														55	220	229	9	0.0409091	±5%	±5%
56														56	79	83	4	0.0506329	±5mg/dL	±5mg/dL
57														57	81	76	-5	-0.0617284	±5mg/dL	±5mg/dL
58														58	361	339	-22	-0.0609418	±10%	±10%
59														59	342	347	5	0.0146199	±5%	±5%
60														60	313	301	-12	-0.0383387	±5%	±5%
61														61	103	101	-2	-0.0194175	±5%	±5%
62														62	332	327	-5	-0.0150602	±5%	±5%
63														63	173	173	0	0	±5%	±5%
64														64	168	182	14	0.0833333	±10%	±10%
65														65	120	127	7	0.0583333	±10%	±10%
66														66	150	146	-4	-0.0266667	±5%	±5%
67														67	156	146	-10	-0.0641026	±10%	±10%
68														68	159	158	-1	-0.00628931	±5%	±5%
69														69	76	72	-4	-0.0526316	±5mg/dL	±5mg/dL
70														70	140	130	-10	-0.0714286	±10%	±10%
71														71	156	159	3	0.0192308	±5%	±5%
72														72	103	105	2	0.0194175	±5%	±5%
73														73	113	111	-2	-0.0176991	±5%	±5%
74														74	49	49	0	0	±5mg/dL	±5mg/dL
75														75	172	180	8	0.0465116	±5%	±5%
76														76	112	111	-1	-0.00892857	±5%	±5%
77														77	137	136	-1	-0.00729927	±5%	±5%
78														78	108	103	-5	-0.0462963	±5%	±5%
79														79	430	421	-9	-0.0209302	±5%	±5%
80														80	263	257	-6	-0.0228137	±5%	±5%
81														81	309	295	-14	-0.0453074	±5%	±5%
82														82	74	71	-3	-0.0405405	±5mg/dL	±5mg/dL
83														83	110	96	-14	-0.127273	±15%	±15%
84														84	395	383	-12	-0.0303797	±5%	±5%
85														85	173	151	-22	-0.127168	±15%	±15%
86														86	78	74	-4	-0.0512821	±5mg/dL	±5mg/dL
87														87	139	132	-7	-0.0503597	±10%	±10%
88														88	105	104	-1	-0.00952381	±5%	±5%
89														89	107	110	3	0.0280374	±5%	±5%
90														90	116	126	10	0.0862069	±10%	±10%
91														91	174	174	0	0	±5%	±5%
92														92	263	267	4	0.0152091	±5%	±5%
93														93	113	118	5	0.0442478	±5%	±5%
94														94	367	393	26	0.0708447	±10%	±10%
95														95	462	477	15	0.0324675	±5%	±5%
96														96	75	75	0	0	±5mg/dL	±5mg/dL
97														97	50	44	-6	-0.12	±10mg/dL	±10mg/dL
98														98	192	178	-14	-0.0729167	±10%	±10%
99														99	120	106	-14	-0.116667	±15%	±15%
100														100	107	104	-3	-0.0280374	±5%	±5%
1														Data5	223	247	24	0.107623	±15%	±15%
2														2	374	386	12	0.0320856	±5%	±5%
3														3	129	127	-2	-0.0155039	±5%	±5%
4														4	164	168	4	0.0243902	±5%	±5%
5														5	222	225	3	0.0135135	±5%	±5%
6														6	106	104	-2	-0.0188679	±5%	±5%
7														7	80	85	5	0.0625	±5mg/dL	±5mg/dL
8														8	160	165	5	0.03125	±5%	±5%
9														9	413	428	15	0.0363196	±5%	±5%
10														10	66	69	3	0.0454545	±5mg/dL	±5mg/dL
11														11	167	181	14	0.0838323	±10%	±10%
12														12	172	196	24	0.139535	±15%	±15%
13														13	218	221	3	0.0137615	±5%	±5%
14														14	66	64	-2	-0.030303	±5mg/dL	±5mg/dL
15														15	76	81	5	0.0657895	±5mg/dL	±5mg/dL
16														16	119	113	-6	-0.0504202	±10%	±10%
17														17	138	136	-2	-0.0144928	±5%	±5%
18														18	77	84	7	0.0909091	±10mg/dL	±10mg/dL
19														19	86	77	-9	-0.104651	±10mg/dL	±10mg/dL
20														20	365	339	-26	-0.0712329	±10%	±10%
21														21	166	173	7	0.0421687	±5%	±5%
22														22	130	127	-3	-0.0230769	±5%	±5%
23														23	261	275	14	0.0536398	±10%	±10%
24														24	40	49	9	0.225	±10mg/dL	±10mg/dL
25														25	160	157	-3	-0.01875	±5%	±5%
26														26	270	270	0	0	±5%	±5%
27														27	65	66	1	0.0153846	±5mg/dL	±5mg/dL
28														28	127	133	6	0.0472441	±5%	±5%
29														29	207	230	23	0.111111	±15%	±15%
30														30	259	264	5	0.019305	±5%	±5%
31														31	82	83	1	0.0121951	±5mg/dL	±5mg/dL
32														32	150	169	19	0.126667	±15%	±15%
33														33	88	83	-5	-0.0568182	±5mg/dL	±5mg/dL
34														34	215	214	-1	-0.00465116	±5%	±5%
35														35	59	51	-8	-0.135593	±10mg/dL	±10mg/dL
36														36	523	547	24	0.0458891	±5%	±5%
37														37	42	39	-3	-0.0714286	±5mg/dL	±5mg/dL
38														38	191	206	15	0.078534	±10%	±10%
39														39	127	128	1	0.00787402	±5%	±5%
40														40	69	66	-3	-0.0434783	±5mg/dL	±5mg/dL
41														41	37	35	-2	-0.0540541	±5mg/dL	±5mg/dL
42														42	126	121	-5	-0.0396825	±5%	±5%
43														43	284	276	-8	-0.028169	±5%	±5%
44														44	134	115	-19	-0.141791	±15%	±15%
45														45	70	61	-9	-0.128571	±10mg/dL	±10mg/dL
46														46	98	87	-11	-0.112245	±15mg/dL	±15mg/dL
47														47	63	71	8	0.126984	±10mg/dL	±10mg/dL
48														48	201	203	2	0.00995025	±5%	±5%
49														49	188	214	26	0.138298	±15%	±15%
50														50	350	379	29	0.0828571	±10%	±10%
51														51	506	531	25	0.0494071	±5%	±5%
52														52	258	255	-3	-0.0116279	±5%	±5%
53														53	272	286	14	0.0514706	±10%	±10%
54														54	123	131	8	0.0650407	±10%	±10%
55														55	220	218	-2	-0.00909091	±5%	±5%
56														56	79	82	3	0.0379747	±5mg/dL	±5mg/dL
57														57	81	75	-6	-0.0740741	±10mg/dL	±10mg/dL
58														58	361	339	-22	-0.0609418	±10%	±10%
59														59	342	351	9	0.0263158	±5%	±5%
60														60	313	314	1	0.00319489	±5%	±5%
61														61	103	108	5	0.0485437	±5%	±5%
62														62	332	328	-4	-0.0120482	±5%	±5%
63														63	173	148	-25	-0.144509	±15%	±15%
64														64	168	165	-3	-0.0178571	±5%	±5%
65														65	120	115	-5	-0.0416667	±5%	±5%
66														66	150	139	-11	-0.0733333	±10%	±10%
67														67	156	152	-4	-0.025641	±5%	±5%
68														68	159	176	17	0.106918	±15%	±15%
69														69	76	73	-3	-0.0394737	±5mg/dL	±5mg/dL
70														70	140	147	7	0.05	±5%	±5%
71														71	156	166	10	0.0641026	±10%	±10%
72														72	103	104	1	0.00970874	±5%	±5%
73														73	113	129	16	0.141593	±15%	±15%
74														74	49	49	0	0	±5mg/dL	±5mg/dL
75														75	172	184	12	0.0697674	±10%	±10%
76														76	112	118	6	0.0535714	±10%	±10%
77														77	137	135	-2	-0.0145985	±5%	±5%
78														78	108	107	-1	-0.00925926	±5%	±5%
79														79	430	472	42	0.0976744	±10%	±10%
80														80	263	240	-23	-0.0874525	±10%	±10%
81														81	309	303	-6	-0.0194175	±5%	±5%
82														82	74	68	-6	-0.0810811	±10mg/dL	±10mg/dL
83														83	110	107	-3	-0.0272727	±5%	±5%
84														84	395	393	-2	-0.00506329	±5%	±5%
85														85	173	175	2	0.0115607	±5%	±5%
86														86	78	66	-12	-0.153846	±15mg/dL	±15mg/dL
87														87	139	153	14	0.100719	±15%	±15%
88														88	105	114	9	0.0857143	±10%	±10%
89														89	107	111	4	0.0373832	±5%	±5%
90														90	116	110	-6	-0.0517241	±10%	±10%
91														91	174	170	-4	-0.0229885	±5%	±5%
92														92	263	270	7	0.026616	±5%	±5%
93														93	113	125	12	0.106195	±15%	±15%
94														94	367	357	-10	-0.027248	±5%	±5%
95														95	462	453	-9	-0.0194805	±5%	±5%
96														96	75	77	2	0.0266667	±5mg/dL	±5mg/dL
97														97	50	45	-5	-0.1	±5mg/dL	±5mg/dL
98														98	192	204	12	0.0625	±10%	±10%
99														99	120	117	-3	-0.025	±5%	±5%
100														100	107	106	-1	-0.00934579	±5%	±5%
1														Data6	223	221	-2	-0.00896861	±5%	±5%
2														2	374	372	-2	-0.00534759	±5%	±5%
3														3	129	129	0	0	±5%	±5%
4														4	164	166	2	0.0121951	±5%	±5%
5														5	222	225	3	0.0135135	±5%	±5%
6														6	106	120	14	0.132075	±15%	±15%
7														7	80	76	-4	-0.05	±5mg/dL	±5mg/dL
8														8	160	155	-5	-0.03125	±5%	±5%
9														9	413	395	-18	-0.0435835	±5%	±5%
10														10	66	65	-1	-0.0151515	±5mg/dL	±5mg/dL
11														11	167	158	-9	-0.0538922	±10%	±10%
12														12	172	176	4	0.0232558	±5%	±5%
13														13	218	230	12	0.0550459	±10%	±10%
14														14	66	61	-5	-0.0757576	±5mg/dL	±5mg/dL
15														15	76	79	3	0.0394737	±5mg/dL	±5mg/dL
16														16	119	114	-5	-0.0420168	±5%	±5%
17														17	138	133	-5	-0.0362319	±5%	±5%
18														18	77	86	9	0.116883	±10mg/dL	±10mg/dL
19														19	86	73	-13	-0.151163	±15mg/dL	±15mg/dL
20														20	365	380	15	0.0410959	±5%	±5%
21														21	166	173	7	0.0421687	±5%	±5%
22														22	130	127	-3	-0.0230769	±5%	±5%
23														23	261	241	-20	-0.0766284	±10%	±10%
24														24	40	41	1	0.025	±5mg/dL	±5mg/dL
25														25	160	161	1	0.00625	±5%	±5%
26														26	270	264	-6	-0.0222222	±5%	±5%
27														27	65	67	2	0.0307692	±5mg/dL	±5mg/dL
28														28	127	123	-4	-0.0314961	±5%	±5%
29														29	207	206	-1	-0.00483092	±5%	±5%
30														30	259	265	6	0.023166	±5%	±5%
31														31	82	84	2	0.0243902	±5mg/dL	±5mg/dL
32														32	150	154	4	0.0266667	±5%	±5%
33														33	88	85	-3	-0.0340909	±5mg/dL	±5mg/dL
34														34	215	215	0	0	±5%	±5%
35														35	59	59	0	0	±5mg/dL	±5mg/dL
36														36	523	547	24	0.0458891	±5%	±5%
37														37	42	39	-3	-0.0714286	±5mg/dL	±5mg/dL
38														38	191	180	-11	-0.0575916	±10%	±10%
39														39	127	129	2	0.015748	±5%	±5%
40														40	69	67	-2	-0.0289855	±5mg/dL	±5mg/dL
41														41	37	39	2	0.0540541	±5mg/dL	±5mg/dL
42														42	126	129	3	0.0238095	±5%	±5%
43														43	284	282	-2	-0.00704225	±5%	±5%
44														44	134	131	-3	-0.0223881	±5%	±5%
45														45	70	70	0	0	±5mg/dL	±5mg/dL
46														46	98	110	12	0.122449	±15mg/dL	±15mg/dL
47														47	63	73	10	0.15873	±10mg/dL	±10mg/dL
48														48	201	215	14	0.0696517	±10%	±10%
49														49	188	200	12	0.0638298	±10%	±10%
50														50	350	360	10	0.0285714	±5%	±5%
51														51	506	485	-21	-0.041502	±5%	±5%
52														52	258	259	1	0.00387597	±5%	±5%
53														53	272	268	-4	-0.0147059	±5%	±5%
54														54	123	116	-7	-0.0569106	±10%	±10%
55														55	220	209	-11	-0.05	±5%	±5%
56														56	79	86	7	0.0886076	±10mg/dL	±10mg/dL
57														57	81	78	-3	-0.037037	±5mg/dL	±5mg/dL
58														58	361	372	11	0.0304709	±5%	±5%
59														59	342	339	-3	-0.00877193	±5%	±5%
60														60	313	330	17	0.0543131	±10%	±10%
61														61	103	103	0	0	±5%	±5%
62														62	332	335	3	0.00903614	±5%	±5%
63														63	173	169	-4	-0.0231214	±5%	±5%
64														64	168	158	-10	-0.0595238	±10%	±10%
65														65	120	125	5	0.0416667	±5%	±5%
66														66	150	147	-3	-0.02	±5%	±5%
67														67	156	149	-7	-0.0448718	±5%	±5%
68														68	159	158	-1	-0.00628931	±5%	±5%
69														69	76	67	-9	-0.118421	±10mg/dL	±10mg/dL
70														70	140	137	-3	-0.0214286	±5%	±5%
71														71	156	157	1	0.00641026	±5%	±5%
72														72	103	104	1	0.00970874	±5%	±5%
73														73	113	117	4	0.0353982	±5%	±5%
74														74	49	49	0	0	±5mg/dL	±5mg/dL
75														75	172	183	11	0.0639535	±10%	±10%
76														76	112	119	7	0.0625	±10%	±10%
77														77	137	129	-8	-0.0583942	±10%	±10%
78														78	108	100	-8	-0.0740741	±10%	±10%
79														79	430	428	-2	-0.00465116	±5%	±5%
80														80	263	267	4	0.0152091	±5%	±5%
81														81	309	314	5	0.0161812	±5%	±5%
82														82	74	61	-13	-0.175676	±15mg/dL	±15mg/dL
83														83	110	105	-5	-0.0454545	±5%	±5%
84														84	395	403	8	0.0202532	±5%	±5%
85														85	173	157	-16	-0.0924855	±10%	±10%
86														86	78	78	0	0	±5mg/dL	±5mg/dL
87														87	139	143	4	0.028777	±5%	±5%
88														88	105	98	-7	-0.0666667	±10%	±10%
89														89	107	123	16	0.149533	±15%	±15%
90														90	116	125	9	0.0775862	±10%	±10%
91														91	174	184	10	0.0574713	±10%	±10%
92														92	263	263	0	0	±5%	±5%
93														93	113	118	5	0.0442478	±5%	±5%
94														94	367	363	-4	-0.0108992	±5%	±5%
95														95	462	471	9	0.0194805	±5%	±5%
96														96	75	82	7	0.0933333	±10mg/dL	±10mg/dL
97														97	50	47	-3	-0.06	±5mg/dL	±5mg/dL
98														98	192	190	-2	-0.0104167	±5%	±5%
99														99	120	121	1	0.00833333	±5%	±5%
100														100	107	111	4	0.0373832	±5%	±5%
1														Data7	223	248	25	0.112108	±15%	±15%
2														2	374	387	13	0.0347594	±5%	±5%
3														3	129	123	-6	-0.0465116	±5%	±5%
4														4	164	184	20	0.121951	±15%	±15%
5														5	222	224	2	0.00900901	±5%	±5%
6														6	106	110	4	0.0377358	±5%	±5%
7														7	80	87	7	0.0875	±10mg/dL	±10mg/dL
8														8	160	164	4	0.025	±5%	±5%
9														9	413	422	9	0.0217918	±5%	±5%
10														10	66	69	3	0.0454545	±5mg/dL	±5mg/dL
11														11	167	184	17	0.101796	±15%	±15%
12														12	172	186	14	0.0813953	±10%	±10%
13														13	218	226	8	0.0366972	±5%	±5%
14														14	66	72	6	0.0909091	±10mg/dL	±10mg/dL
15														15	76	80	4	0.0526316	±5mg/dL	±5mg/dL
16														16	119	114	-5	-0.0420168	±5%	±5%
17														17	138	137	-1	-0.00724638	±5%	±5%
18														18	77	86	9	0.116883	±10mg/dL	±10mg/dL
19														19	86	86	0	0	±5mg/dL	±5mg/dL
20														20	365	384	19	0.0520548	±10%	±10%
21														21	166	171	5	0.0301205	±5%	±5%
22														22	130	114	-16	-0.123077	±15%	±15%
23														23	261	259	-2	-0.00766284	±5%	±5%
24														24	40	42	2	0.05	±5mg/dL	±5mg/dL
25														25	160	183	23	0.14375	±15%	±15%
26														26	270	262	-8	-0.0296296	±5%	±5%
27														27	65	68	3	0.0461538	±5mg/dL	±5mg/dL
28														28	127	119	-8	-0.0629921	±10%	±10%
29														29	207	201	-6	-0.0289855	±5%	±5%
30														30	259	268	9	0.034749	±5%	±5%
31														31	82	82	0	0	±5mg/dL	±5mg/dL
32														32	150	172	22	0.146667	±15%	±15%
33														33	88	89	1	0.0113636	±5mg/dL	±5mg/dL
34														34	215	216	1	0.00465116	±5%	±5%
35														35	59	49	-10	-0.169492	±10mg/dL	±10mg/dL
36														36	523	545	22	0.042065	±5%	±5%
37														37	42	39	-3	-0.0714286	±5mg/dL	±5mg/dL
38														38	191	207	16	0.0837696	±10%	±10%
39														39	127	130	3	0.023622	±5%	±5%
40														40	69	70	1	0.0144928	±5mg/dL	±5mg/dL
41														41	37	36	-1	-0.027027	±5mg/dL	±5mg/dL
42														42	126	133	7	0.0555556	±10%	±10%
43														43	284	293	9	0.0316901	±5%	±5%
44														44	134	125	-9	-0.0671642	±10%	±10%
45														45	70	70	0	0	±5mg/dL	±5mg/dL
46														46	98	101	3	0.0306122	±5mg/dL	±5mg/dL
47														47	63	67	4	0.0634921	±5mg/dL	±5mg/dL
48														48	201	200	-1	-0.00497512	±5%	±5%
49														49	188	202	14	0.0744681	±10%	±10%
50														50	350	371	21	0.06	±10%	±10%
51														51	506	516	10	0.0197628	±5%	±5%
52														52	258	259	1	0.00387597	±5%	±5%
53														53	272	282	10	0.0367647	±5%	±5%
54														54	123	121	-2	-0.0162602	±5%	±5%
55														55	220	221	1	0.00454545	±5%	±5%
56														56	79	85	6	0.0759494	±10mg/dL	±10mg/dL
57														57	81	88	7	0.0864198	±10mg/dL	±10mg/dL
58														58	361	361	0	0	±5%	±5%
59														59	342	350	8	0.0233918	±5%	±5%
60														60	313	292	-21	-0.0670927	±10%	±10%
61														61	103	110	7	0.0679612	±10%	±10%
62														62	332	324	-8	-0.0240964	±5%	±5%
63														63	173	167	-6	-0.0346821	±5%	±5%
64														64	168	161	-7	-0.0416667	±5%	±5%
65														65	120	127	7	0.0583333	±10%	±10%
66														66	150	145	-5	-0.0333333	±5%	±5%
67														67	156	147	-9	-0.0576923	±10%	±10%
68														68	159	176	17	0.106918	±15%	±15%
69														69	76	70	-6	-0.0789474	±10mg/dL	±10mg/dL
70														70	140	144	4	0.0285714	±5%	±5%
71														71	156	169	13	0.0833333	±10%	±10%
72														72	103	115	12	0.116505	±15%	±15%
73														73	113	115	2	0.0176991	±5%	±5%
74														74	49	52	3	0.0612245	±5mg/dL	±5mg/dL
75														75	172	173	1	0.00581395	±5%	±5%
76														76	112	123	11	0.0982143	±10%	±10%
77														77	137	128	-9	-0.0656934	±10%	±10%
78														78	108	120	12	0.111111	±15%	±15%
79														79	430	430	0	0	±5%	±5%
80														80	263	276	13	0.0494297	±5%	±5%
81														81	309	312	3	0.00970874	±5%	±5%
82														82	74	78	4	0.0540541	±5mg/dL	±5mg/dL
83														83	110	105	-5	-0.0454545	±5%	±5%
84														84	395	425	30	0.0759494	±10%	±10%
85														85	173	171	-2	-0.0115607	±5%	±5%
86														86	78	83	5	0.0641026	±5mg/dL	±5mg/dL
87														87	139	154	15	0.107914	±15%	±15%
88														88	105	118	13	0.12381	±15%	±15%
89														89	107	112	5	0.046729	±5%	±5%
90														90	116	131	15	0.12931	±15%	±15%
91														91	174	175	1	0.00574713	±5%	±5%
92														92	263	263	0	0	±5%	±5%
93														93	113	126	13	0.115044	±15%	±15%
94														94	367	369	2	0.00544959	±5%	±5%
95														95	462	470	8	0.017316	±5%	±5%
96														96	75	75	0	0	±5mg/dL	±5mg/dL
97														97	50	47	-3	-0.06	±5mg/dL	±5mg/dL
98														98	192	210	18	0.09375	±10%	±10%
99														99	120	118	-2	-0.0166667	±5%	±5%
100														100	107	99	-8	-0.0747664	±10%	±10%
1														Data8	223	205	-18	-0.0807175	±10%	±10%
2														2	374	364	-10	-0.026738	±5%	±5%
3														3	129	134	5	0.0387597	±5%	±5%
4														4	164	167	3	0.0182927	±5%	±5%
5														5	222	206	-16	-0.0720721	±10%	±10%
6														6	106	107	1	0.00943396	±5%	±5%
7														7	80	75	-5	-0.0625	±5mg/dL	±5mg/dL
8														8	160	167	7	0.04375	±5%	±5%
9														9	413	408	-5	-0.0121065	±5%	±5%
10														10	66	60	-6	-0.0909091	±10mg/dL	±10mg/dL
11														11	167	160	-7	-0.0419162	±5%	±5%
12														12	172	162	-10	-0.0581395	±10%	±10%
13														13	218	219	1	0.00458716	±5%	±5%
14														14	66	61	-5	-0.0757576	±5mg/dL	±5mg/dL
15														15	76	87	11	0.144737	±15mg/dL	±15mg/dL
16														16	119	110	-9	-0.0756303	±10%	±10%
17														17	138	139	1	0.00724638	±5%	±5%
18														18	77	77	0	0	±5mg/dL	±5mg/dL
19														19	86	80	-6	-0.0697674	±10mg/dL	±10mg/dL
20														20	365	370	5	0.0136986	±5%	±5%
21														21	166	177	11	0.0662651	±10%	±10%
22														22	130	134	4	0.0307692	±5%	±5%
23														23	261	240	-21	-0.0804598	±10%	±10%
24														24	40	38	-2	-0.05	±5mg/dL	±5mg/dL
25														25	160	151	-9	-0.05625	±10%	±10%
26														26	270	276	6	0.0222222	±5%	±5%
27														27	65	66	1	0.0153846	±5mg/dL	±5mg/dL
28														28	127	122	-5	-0.0393701	±5%	±5%
29														29	207	203	-4	-0.0193237	±5%	±5%
30														30	259	257	-2	-0.00772201	±5%	±5%
31														31	82	84	2	0.0243902	±5mg/dL	±5mg/dL
32														32	150	140	-10	-0.0666667	±10%	±10%
33														33	88	87	-1	-0.0113636	±5mg/dL	±5mg/dL
34														34	215	215	0	0	±5%	±5%
35														35	59	61	2	0.0338983	±5mg/dL	±5mg/dL
36														36	523	541	18	0.0344168	±5%	±5%
37														37	42	34	-8	-0.190476	±10mg/dL	±10mg/dL
38														38	191	179	-12	-0.0628272	±10%	±10%
39														39	127	129	2	0.015748	±5%	±5%
40														40	69	76	7	0.101449	±10mg/dL	±10mg/dL
41														41	37	37	0	0	±5mg/dL	±5mg/dL
42														42	126	128	2	0.015873	±5%	±5%
43														43	284	279	-5	-0.0176056	±5%	±5%
44														44	134	132	-2	-0.0149254	±5%	±5%
45														45	70	72	2	0.0285714	±5mg/dL	±5mg/dL
46														46	98	113	15	0.153061	±15mg/dL	±15mg/dL
47														47	63	63	0	0	±5mg/dL	±5mg/dL
48														48	201	206	5	0.0248756	±5%	±5%
49														49	188	185	-3	-0.0159574	±5%	±5%
50														50	350	335	-15	-0.0428571	±5%	±5%
51														51	506	520	14	0.027668	±5%	±5%
52														52	258	248	-10	-0.0387597	±5%	±5%
53														53	272	259	-13	-0.0477941	±5%	±5%
54														54	123	120	-3	-0.0243902	±5%	±5%
55														55	220	214	-6	-0.0272727	±5%	±5%
56														56	79	83	4	0.0506329	±5mg/dL	±5mg/dL
57														57	81	70	-11	-0.135802	±15mg/dL	±15mg/dL
58														58	361	338	-23	-0.0637119	±10%	±10%
59														59	342	359	17	0.0497076	±5%	±5%
60														60	313	317	4	0.0127796	±5%	±5%
61														61	103	97	-6	-0.0582524	±10%	±10%
62														62	332	330	-2	-0.0060241	±5%	±5%
63														63	173	165	-8	-0.0462428	±5%	±5%
64														64	168	151	-17	-0.10119	±15%	±15%
65														65	120	125	5	0.0416667	±5%	±5%
66														66	150	148	-2	-0.0133333	±5%	±5%
67														67	156	150	-6	-0.0384615	±5%	±5%
68														68	159	154	-5	-0.0314465	±5%	±5%
69														69	76	70	-6	-0.0789474	±10mg/dL	±10mg/dL
70														70	140	125	-15	-0.107143	±15%	±15%
71														71	156	143	-13	-0.0833333	±10%	±10%
72														72	103	101	-2	-0.0194175	±5%	±5%
73														73	113	113	0	0	±5%	±5%
74														74	49	49	0	0	±5mg/dL	±5mg/dL
75														75	172	177	5	0.0290698	±5%	±5%
76														76	112	122	10	0.0892857	±10%	±10%
77														77	137	132	-5	-0.0364964	±5%	±5%
78														78	108	100	-8	-0.0740741	±10%	±10%
79														79	430	404	-26	-0.0604651	±10%	±10%
80														80	263	261	-2	-0.00760456	±5%	±5%
81														81	309	292	-17	-0.0550162	±10%	±10%
82														82	74	66	-8	-0.108108	±10mg/dL	±10mg/dL
83														83	110	95	-15	-0.136364	±15%	±15%
84														84	395	391	-4	-0.0101266	±5%	±5%
85														85	173	151	-22	-0.127168	±15%	±15%
86														86	78	77	-1	-0.0128205	±5mg/dL	±5mg/dL
87														87	139	145	6	0.0431655	±5%	±5%
88														88	105	102	-3	-0.0285714	±5%	±5%
89														89	107	109	2	0.0186916	±5%	±5%
90														90	116	125	9	0.0775862	±10%	±10%
91														91	174	169	-5	-0.0287356	±5%	±5%
92														92	263	250	-13	-0.0494297	±5%	±5%
93														93	113	113	0	0	±5%	±5%
94														94	367	355	-12	-0.0326975	±5%	±5%
95														95	462	463	1	0.0021645	±5%	±5%
96														96	75	76	1	0.0133333	±5mg/dL	±5mg/dL
97														97	50	44	-6	-0.12	±10mg/dL	±10mg/dL
98														98	192	183	-9	-0.046875	±5%	±5%
99														99	120	106	-14	-0.116667	±15%	±15%
100														100	107	114	7	0.0654206	±10%	±10%
1														Data9	223	218	-5	-0.0224215	±5%	±5%
2														2	374	381	7	0.0187166	±5%	±5%
3														3	129	127	-2	-0.0155039	±5%	±5%
4														4	164	169	5	0.0304878	±5%	±5%
5														5	222	235	13	0.0585586	±10%	±10%
6														6	106	119	13	0.122642	±15%	±15%
7														7	80	71	-9	-0.1125	±10mg/dL	±10mg/dL
8														8	160	162	2	0.0125	±5%	±5%
9														9	413	398	-15	-0.0363196	±5%	±5%
10														10	66	60	-6	-0.0909091	±10mg/dL	±10mg/dL
11														11	167	162	-5	-0.0299401	±5%	±5%
12														12	172	166	-6	-0.0348837	±5%	±5%
13														13	218	209	-9	-0.0412844	±5%	±5%
14														14	66	62	-4	-0.0606061	±5mg/dL	±5mg/dL
15														15	76	80	4	0.0526316	±5mg/dL	±5mg/dL
16														16	119	115	-4	-0.0336134	±5%	±5%
17														17	138	146	8	0.057971	±10%	±10%
18														18	77	87	10	0.12987	±10mg/dL	±10mg/dL
19														19	86	76	-10	-0.116279	±10mg/dL	±10mg/dL
20														20	365	336	-29	-0.0794521	±10%	±10%
21														21	166	180	14	0.0843373	±10%	±10%
22														22	130	124	-6	-0.0461538	±5%	±5%
23														23	261	250	-11	-0.0421456	±5%	±5%
24														24	40	44	4	0.1	±5mg/dL	±5mg/dL
25														25	160	168	8	0.05	±5%	±5%
26														26	270	271	1	0.0037037	±5%	±5%
27														27	65	66	1	0.0153846	±5mg/dL	±5mg/dL
28														28	127	126	-1	-0.00787402	±5%	±5%
29														29	207	194	-13	-0.0628019	±10%	±10%
30														30	259	256	-3	-0.011583	±5%	±5%
31														31	82	85	3	0.0365854	±5mg/dL	±5mg/dL
32														32	150	153	3	0.02	±5%	±5%
33														33	88	87	-1	-0.0113636	±5mg/dL	±5mg/dL
34														34	215	216	1	0.00465116	±5%	±5%
35														35	59	59	0	0	±5mg/dL	±5mg/dL
36														36	523	517	-6	-0.0114723	±5%	±5%
37														37	42	37	-5	-0.119048	±5mg/dL	±5mg/dL
38														38	191	183	-8	-0.0418848	±5%	±5%
39														39	127	133	6	0.0472441	±5%	±5%
40														40	69	69	0	0	±5mg/dL	±5mg/dL
41														41	37	39	2	0.0540541	±5mg/dL	±5mg/dL
42														42	126	130	4	0.031746	±5%	±5%
43														43	284	282	-2	-0.00704225	±5%	±5%
44														44	134	129	-5	-0.0373134	±5%	±5%
45														45	70	74	4	0.0571429	±5mg/dL	±5mg/dL
46														46	98	103	5	0.0510204	±5mg/dL	±5mg/dL
47														47	63	68	5	0.0793651	±5mg/dL	±5mg/dL
48														48	201	200	-1	-0.00497512	±5%	±5%
49														49	188	188	0	0	±5%	±5%
50														50	350	324	-26	-0.0742857	±10%	±10%
51														51	506	479	-27	-0.0533597	±10%	±10%
52														52	258	269	11	0.0426357	±5%	±5%
53														53	272	276	4	0.0147059	±5%	±5%
54														54	123	136	13	0.105691	±15%	±15%
55														55	220	224	4	0.0181818	±5%	±5%
56														56	79	82	3	0.0379747	±5mg/dL	±5mg/dL
57														57	81	77	-4	-0.0493827	±5mg/dL	±5mg/dL
58														58	361	376	15	0.0415512	±5%	±5%
59														59	342	354	12	0.0350877	±5%	±5%
60														60	313	302	-11	-0.0351438	±5%	±5%
61														61	103	105	2	0.0194175	±5%	±5%
62														62	332	328	-4	-0.0120482	±5%	±5%
63														63	173	169	-4	-0.0231214	±5%	±5%
64														64	168	168	0	0	±5%	±5%
65														65	120	127	7	0.0583333	±10%	±10%
66														66	150	144	-6	-0.04	±5%	±5%
67														67	156	155	-1	-0.00641026	±5%	±5%
68														68	159	154	-5	-0.0314465	±5%	±5%
69														69	76	64	-12	-0.157895	±15mg/dL	±15mg/dL
70														70	140	133	-7	-0.05	±5%	±5%
71														71	156	157	1	0.00641026	±5%	±5%
72														72	103	107	4	0.038835	±5%	±5%
73														73	113	109	-4	-0.0353982	±5%	±5%
74														74	49	48	-1	-0.0204082	±5mg/dL	±5mg/dL
75														75	172	180	8	0.0465116	±5%	±5%
76														76	112	110	-2	-0.0178571	±5%	±5%
77														77	137	154	17	0.124088	±15%	±15%
78														78	108	100	-8	-0.0740741	±10%	±10%
79														79	430	403	-27	-0.0627907	±10%	±10%
80														80	263	264	1	0.00380228	±5%	±5%
81														81	309	299	-10	-0.0323625	±5%	±5%
82														82	74	74	0	0	±5mg/dL	±5mg/dL
83														83	110	99	-11	-0.1	±10%	±10%
84														84	395	442	47	0.118987	±15%	±15%
85														85	173	157	-16	-0.0924855	±10%	±10%
86														86	78	74	-4	-0.0512821	±5mg/dL	±5mg/dL
87														87	139	146	7	0.0503597	±10%	±10%
88														88	105	107	2	0.0190476	±5%	±5%
89														89	107	111	4	0.0373832	±5%	±5%
90														90	116	114	-2	-0.0172414	±5%	±5%
91														91	174	188	14	0.0804598	±10%	±10%
92														92	263	264	1	0.00380228	±5%	±5%
93														93	113	116	3	0.0265487	±5%	±5%
94														94	367	378	11	0.0299728	±5%	±5%
95														95	462	450	-12	-0.025974	±5%	±5%
96														96	75	85	10	0.133333	±10mg/dL	±10mg/dL
97														97	50	48	-2	-0.04	±5mg/dL	±5mg/dL
98														98	192	179	-13	-0.0677083	±10%	±10%
99														99	120	128	8	0.0666667	±10%	±10%
100														100	107	117	10	0.0934579	±10%	±10%
1														Data10	223	226	3	0.0134529	±5%	±5%
2														2	374	380	6	0.0160428	±5%	±5%
3														3	129	122	-7	-0.0542636	±10%	±10%
4														4	164	178	14	0.0853659	±10%	±10%
5														5	222	222	0	0	±5%	±5%
6														6	106	113	7	0.0660377	±10%	±10%
7														7	80	77	-3	-0.0375	±5mg/dL	±5mg/dL
8														8	160	161	1	0.00625	±5%	±5%
9														9	413	426	13	0.031477	±5%	±5%
10														10	66	67	1	0.0151515	±5mg/dL	±5mg/dL
11														11	167	164	-3	-0.0179641	±5%	±5%
12														12	172	172	0	0	±5%	±5%
13														13	218	226	8	0.0366972	±5%	±5%
14														14	66	71	5	0.0757576	±5mg/dL	±5mg/dL
15														15	76	79	3	0.0394737	±5mg/dL	±5mg/dL
16														16	119	117	-2	-0.0168067	±5%	±5%
17														17	138	142	4	0.0289855	±5%	±5%
18														18	77	91	14	0.181818	±15mg/dL	±15mg/dL
19														19	86	85	-1	-0.0116279	±5mg/dL	±5mg/dL
20														20	365	391	26	0.0712329	±10%	±10%
21														21	166	173	7	0.0421687	±5%	±5%
22														22	130	129	-1	-0.00769231	±5%	±5%
23														23	261	258	-3	-0.0114943	±5%	±5%
24														24	40	45	5	0.125	±5mg/dL	±5mg/dL
25														25	160	158	-2	-0.0125	±5%	±5%
26														26	270	276	6	0.0222222	±5%	±5%
27														27	65	68	3	0.0461538	±5mg/dL	±5mg/dL
28														28	127	125	-2	-0.015748	±5%	±5%
29														29	207	207	0	0	±5%	±5%
30														30	259	265	6	0.023166	±5%	±5%
31														31	82	84	2	0.0243902	±5mg/dL	±5mg/dL
32														32	150	159	9	0.06	±10%	±10%
33														33	88	86	-2	-0.0227273	±5mg/dL	±5mg/dL
34														34	215	213	-2	-0.00930233	±5%	±5%
35														35	59	50	-9	-0.152542	±10mg/dL	±10mg/dL
36														36	523	546	23	0.0439771	±5%	±5%
37														37	42	34	-8	-0.190476	±10mg/dL	±10mg/dL
38														38	191	184	-7	-0.0366492	±5%	±5%
39														39	127	123	-4	-0.0314961	±5%	±5%
40														40	69	69	0	0	±5mg/dL	±5mg/dL
41														41	37	38	1	0.027027	±5mg/dL	±5mg/dL
42														42	126	133	7	0.0555556	±10%	±10%
43														43	284	272	-12	-0.0422535	±5%	±5%
44														44	134	127	-7	-0.0522388	±10%	±10%
45														45	70	65	-5	-0.0714286	±5mg/dL	±5mg/dL
46														46	98	102	4	0.0408163	±5mg/dL	±5mg/dL
47														47	63	72	9	0.142857	±10mg/dL	±10mg/dL
48														48	201	201	0	0	±5%	±5%
49														49	188	204	16	0.0851064	±10%	±10%
50														50	350	344	-6	-0.0171429	±5%	±5%
51														51	506	515	9	0.0177866	±5%	±5%
52														52	258	258	0	0	±5%	±5%
53														53	272	283	11	0.0404412	±5%	±5%
54														54	123	123	0	0	±5%	±5%
55														55	220	224	4	0.0181818	±5%	±5%
56														56	79	84	5	0.0632911	±5mg/dL	±5mg/dL
57														57	81	78	-3	-0.037037	±5mg/dL	±5mg/dL
58														58	361	341	-20	-0.0554017	±10%	±10%
59														59	342	351	9	0.0263158	±5%	±5%
60														60	313	303	-10	-0.0319489	±5%	±5%
61														61	103	100	-3	-0.0291262	±5%	±5%
62														62	332	326	-6	-0.0180723	±5%	±5%
63														63	173	162	-11	-0.0635838	±10%	±10%
64														64	168	164	-4	-0.0238095	±5%	±5%
65														65	120	118	-2	-0.0166667	±5%	±5%
66														66	150	150	0	0	±5%	±5%
67														67	156	157	1	0.00641026	±5%	±5%
68														68	159	159	0	0	±5%	±5%
69														69	76	64	-12	-0.157895	±15mg/dL	±15mg/dL
70														70	140	140	0	0	±5%	±5%
71														71	156	154	-2	-0.0128205	±5%	±5%
72														72	103	109	6	0.0582524	±10%	±10%
73														73	113	114	1	0.00884956	±5%	±5%
74														74	49	46	-3	-0.0612245	±5mg/dL	±5mg/dL
75														75	172	180	8	0.0465116	±5%	±5%
76														76	112	122	10	0.0892857	±10%	±10%
77														77	137	137	0	0	±5%	±5%
78														78	108	115	7	0.0648148	±10%	±10%
79														79	430	430	0	0	±5%	±5%
80														80	263	268	5	0.0190114	±5%	±5%
81														81	309	314	5	0.0161812	±5%	±5%
82														82	74	69	-5	-0.0675676	±5mg/dL	±5mg/dL
83														83	110	114	4	0.0363636	±5%	±5%
84														84	395	394	-1	-0.00253165	±5%	±5%
85														85	173	169	-4	-0.0231214	±5%	±5%
86														86	78	79	1	0.0128205	±5mg/dL	±5mg/dL
87														87	139	136	-3	-0.0215827	±5%	±5%
88														88	105	113	8	0.0761905	±10%	±10%
89														89	107	116	9	0.0841121	±10%	±10%
90														90	116	127	11	0.0948276	±10%	±10%
91														91	174	184	10	0.0574713	±10%	±10%
92														92	263	267	4	0.0152091	±5%	±5%
93														93	113	128	15	0.132743	±15%	±15%
94														94	367	386	19	0.0517711	±10%	±10%
95														95	462	460	-2	-0.004329	±5%	±5%
96														96	75	83	8	0.106667	±10mg/dL	±10mg/dL
97														97	50	42	-8	-0.16	±10mg/dL	±10mg/dL
98														98	192	185	-7	-0.0364583	±5%	±5%
99														99	120	107	-13	-0.108333	±15%	±15%
100														100	107	117	10	0.0934579	±10%	±10%
