# Supplementary material for: Demonstration of disinfection procedure for the development of accurate blood glucose meters in accordance with ISO 15197:2013
Source: PLoS One. 2017 Jul 6;12(7):e0180617. doi: 10.1371/journal.pone.0180617 (PMC5500346; doi:10.1371/journal.pone.0180617)
Supplement: S5 File — (XLS) [file pone.0180617.s005.xls]

## Sheet: raw data
			1st Reference (Plasma)	5228 #A-Lot#1	5228 #B-Lot#1	5228 #C-Lot#1	5228 #A-Lot#2	5228 #B-Lot#2	5228 #C-Lot#2	5228 #A-Lot#3	5228 #B-Lot#3	5228 #C-Lot#3	2nd Reference (plasma)	Reference < 100 mg/dL	Reference > 100 mg/dL	Average of reference (mg/dL)		Sample Concentration Distribution
		No.	Data1	Data2	Data3	Data4	Data5	Data6	Data7	Data8	Data9	Data10	Data11	D11-D1	(Data11-Data1)/Data1	Data1&11Average		Concentration Interval	Glucose concentration mmol/L (mg/dL)	Count of samples	Percentage of samlpes	ISO15197 sec.6.3 Table 3
		001	81.8	80	81	80	79	80	78	79	81	79	82.1	0.3	0.00366748	82
		002	362	358	351	356	351	350	356	360	367	366	360	-2	-0.00552486	361		1	≤2.77 (≤50)	5	0.05	0.05
		003	142	143	142	142	140	142	141	142	139	138	140	-2	-0.0140845	141		2	>2.77 to 4.44 (>50 to 80)	12	0.12	0.15
		004	209	213	215	209	209	210	213	213	209	210	208	-1	-0.00478469	209		3	>4.44 to 6.66 (>80 to 120)	21	0.21	0.2
		005	116	114	106	105	116	111	114	107	111	111	114	-2	-0.0172414	115		4	>6.66 to 11.10 (>120 to 200)	31	0.31	0.3
		006	82.4	81	80	81	79	80	79	80	80	81	80.6	-1.8	-0.0218447	82		5	>11.10 to 16.65 (>200 to 300)	16	0.16	0.15
		007	120	125	122	120	125	122	125	129	124	113	119	-1	-0.00833333	120		6	>16.65 to 22.20 (>300 to 400)	10	0.1	0.1
		008	247	248	245	245	243	243	245	245	243	250	246	-1	-0.00404858	247		7	>22.20 (>400)	5	0.05	0.05
		009	156	156	155	158	153	153	154	159	152	156	150	-6	-0.0384615	153		Total		100	1	1
		010	412	415	416	412	418	416	418	416	411	417	410	-2	-0.00485437	411
		011	133	130	132	134	125	128	138	122	130	129	130	-3	-0.0225564	132
		012	276	288	276	274	268	276	280	277	277	271	274	-2	-0.00724638	275
		013	78.8	80	79	81	81	80	81	81	80	80	78	-0.8	-0.0101523	78
		014	66.5	68	65	65	68	65	60	67	67	65	66.4	-0.1	-0.00150376	66
		015	263	257	259	262	263	258	260	259	259	257	259	-4	-0.0152091	261
		016	33.9	34	39	35	37	37	38	36	38	33	33.8	-0.1	-0.00294985	34
		017	398	389	385	390	388	389	387	395	396	390	395	-3	-0.00753769	397
		018	106	108	104	104	100	102	107	107	104	106	102	-4	-0.0377358	104
		019	82.1	80	70	73	79	72	70	79	71	73	80.1	-2	-0.0243605	81
		020	213	210	209	209	213	211	212	218	205	207	212	-1	-0.00469484	213
		021	121	124	125	122	119	131	120	122	124	124	120	-1	-0.00826446	121
		022	165	164	169	172	167	165	168	164	165	165	163	-2	-0.0121212	164
		023	55.4	53	59	57	48	57	57	57	57	49	56.1	0.7	0.0126354	56
		024	158	157	155	158	160	166	159	156	160	160	157	-1	-0.00632911	158
		025	126	124	128	123	124	120	123	120	121	126	125	-1	-0.00793651	126
		026	205	200	203	191	195	206	190	206	200	195	202	-3	-0.0146341	204
		027	208	217	213	212	209	207	206	212	214	213	208	0	0	208
		028	258	256	256	265	262	258	259	260	261	256	257	-1	-0.00387597	258
		029	41.3	42	41	42	48	46	43	46	42	47	40.1	-1.2	-0.0290557	41
		030	155	159	154	155	161	158	158	156	158	156	154	-1	-0.00645161	155
		031	187	191	189	187	186	191	193	192	188	193	186	-1	-0.00534759	187
		032	80.1	80	81	80	79	78	80	79	80	80	78.5	-1.6	-0.019975	79
		033	169	176	179	178	171	174	172	169	171	173	168	-1	-0.00591716	169
		034	227	230	228	227	227	227	230	224	231	230	225	-2	-0.00881057	226
		035	126	126	127	129	128	131	124	127	120	123	122	-4	-0.031746	124
		036	66.7	73	66	65	71	64	65	62	63	60	64.6	-2.1	-0.0314843	66
		037	102	101	106	103	103	111	105	107	107	102	100	-2	-0.0196078	101
		038	323	320	319	314	320	321	322	320	321	323	320	-3	-0.00928793	322
		039	39.8	37	30	31	37	37	35	35	36	35	38.2	-1.6	-0.040201	39
		040	299	280	295	301	288	295	296	284	306	301	295	-4	-0.0133779	297
		041	114	115	116	114	110	116	110	116	118	118	113	-1	-0.00877193	114
		042	144	139	141	142	142	138	141	140	140	146	142	-2	-0.0138889	143
		043	162	154	160	155	159	160	158	151	157	157	158	-4	-0.0246914	160
		044	105	115	100	106	112	100	109	106	105	107	104	-1	-0.00952381	105
		045	128	126	124	122	123	125	124	126	123	121	125	-3	-0.0234375	127
		046	228	233	225	227	232	229	225	228	223	231	227	-1	-0.00438596	228
		047	96.5	101	96	106	99	101	97	94	101	96	95.1	-1.4	-0.0145078	96
		048	80.6	81	79	79	80	80	81	79	80	80	79.9	-0.7	-0.00868486	80
		049	465	466	469	456	457	462	460	468	467	470	466	1	0.00215054	466
		050	163	170	166	166	165	176	168	168	168	168	160	-3	-0.0184049	162
		051	305	306	308	304	307	310	319	298	306	305	305	0	0	305
		052	66.6	65	68	63	67	62	68	61	65	69	64.1	-2.5	-0.0375375	65
		053	224	227	227	229	227	226	228	225	223	231	220	-4	-0.0178571	222
		054	177	173	173	175	174	180	176	176	178	181	176	-1	-0.00564972	177
		055	114	120	116	116	114	109	117	114	114	115	110	-4	-0.0350877	112
		056	189	187	192	193	189	190	190	194	194	191	187	-2	-0.010582	188
		057	349	352	345	348	348	350	347	348	351	348	345	-4	-0.0114613	347
		058	145	141	139	138	143	135	139	140	137	139	140	-5	-0.0344828	143
		059	420	422	425	422	422	423	419	417	418	419	418	-2	-0.0047619	419
		060	103	101	104	105	107	109	105	102	111	101	102	-1	-0.00970874	103
		061	333	330	323	330	335	336	337	330	325	331	329	-4	-0.012012	331
		062	62.1	67	64	63	70	65	65	64	69	67	59.8	-2.3	-0.037037	61
		063	190	184	190	190	191	189	185	185	191	192	187	-3	-0.0157895	189
		064	44.6	46	45	47	44	44	46	45	43	47	45.1	0.5	0.0112108	45
		065	164	163	165	164	167	166	166	166	165	169	160	-4	-0.0243902	162
		066	105	115	106	111	118	105	108	108	107	112	108	3	0.0285714	107
		067	444	444	434	439	465	452	445	436	440	441	435	-9	-0.0202703	440
		068	160	153	155	157	166	162	163	155	154	155	154	-6	-0.0375	157
		069	81.8	80	79	80	79	79	80	79	80	80	78.1	-3.7	-0.0452323	80
		070	105	109	107	106	110	107	104	104	98	103	103	-2	-0.0190476	104
		071	191	188	190	192	187	187	192	186	191	189	190	-1	-0.0052356	191
		072	282	281	279	281	277	279	285	279	278	283	277	-5	-0.0177305	280
		073	75.6	76	76	74	71	77	78	76	72	70	74.1	-1.5	-0.0198413	75
		074	247	245	240	241	247	242	242	243	245	244	245	-2	-0.00809717	246
		075	169	160	158	162	159	160	161	164	162	159	166	-3	-0.0177515	168
		076	171	164	164	168	166	169	168	166	166	167	168	-3	-0.0175439	170
		077	110	120	114	114	115	114	118	118	113	113	110	0	0	110
		078	509	507	506	506	523	508	510	516	514	508	504	-5	-0.00982318	507
		079	353	348	353	353	350	350	352	350	348	343	354	1	0.00283286	354
		080	167	164	171	168	175	166	168	166	163	165	165	-2	-0.011976	166
		081	276	276	274	278	279	277	286	279	276	281	274	-2	-0.00724638	275
		082	118	125	114	125	128	117	124	128	118	129	115	-3	-0.0254237	117
		083	385	388	398	381	380	381	370	377	375	372	380	-5	-0.012987	383
		084	118	110	110	106	104	114	108	106	118	101	117	-1	-0.00847458	118
		085	160	157	152	160	156	155	157	151	159	159	157	-3	-0.01875	159
		086	395	390	398	394	386	392	391	387	393	386	391	-4	-0.0101266	393
		087	137	138	136	138	139	136	143	141	133	136	135	-2	-0.0145985	136
		088	99.5	102	98	103	105	105	100	102	99	100	97.7	-1.8	-0.0180905	99
		089	167	162	162	166	171	167	170	165	166	160	167	0	0	167
		090	101	103	115	101	108	102	106	105	113	105	100.1	-0.9	-0.00891089	101
		091	370	373	371	368	371	370	371	373	371	375	369	-1	-0.0027027	370
		092	245	247	243	242	244	245	249	242	247	247	245	0	0	245
		093	71.5	71	74	74	77	76	75	71	76	73	70.6	-0.9	-0.0125874	71
		094	47.3	45	47	44	44	44	45	40	43	44	46.8	-0.5	-0.0105708	47
		095	139	141	141	146	137	151	141	138	139	140	138	-1	-0.00719424	139
		096	158	159	156	153	156	157	155	159	159	152	156	-2	-0.0126582	157
		097	104	106	99	108	109	107	104	108	101	107	102	-2	-0.0192308	103
		098	160	157	157	159	156	154	157	158	155	156	157	-3	-0.01875	159
		099	75.6	70	65	61	66	64	63	64	66	67	75.4	-0.2	-0.0026455	76	MAX	507
		100	110	109	109	101	108	102	105	102	106	101	107	-3	-0.0272727	109	MIN	34

## Sheet: Accuracy-A
	1st Reference (Plasma)	2nd Reference (plasma)	5228 #A-Lot#1	5228 #A-Lot#2	5228 #A-Lot#3	Average of reference (mg/dL)			Average of reference (mg/dL)	5228 #A		X (mg/dL)	Low acceptance criteria (mg/dL)	High acceptance criteria (mg/dL)	y=x (mg/dL)	y=x (mg/dL)							Data Analysis (with 95% confidence interval)
No.	Data1	Data11	Data2	Data5	Data8	Data1&11 Average		No.	Data1&11Average	data2&5&8		25	10	40	0	0							摘要輸出
1	81.8	82.1	80	79	79	82		1	82	80		50	35	65	100	100
2	362	360	358	351	360	361		2	361	358		75	60	90	200	200							迴歸統計
3	142	140	143	140	142	141		3	141	143		100	85	115	300	300							R 的倍數	0.998911
4	209	208	213	209	213	209		4	209	213		125	106.25	143.75	400	400							R 平方	0.997824
5	116	114	114	116	107	115		5	115	114		150	127.5	172.5	500	500							調整的 R 平方	0.997817
6	82.4	80.6	81	79	80	82		6	82	81		175	148.75	201.25	600	600							標準誤	5.02859
7	120	119	125	125	129	120		7	120	125		200	170	230									觀察值個數	300
8	247	246	248	243	245	247		8	247	248		225	191.25	258.75
9	156	150	156	153	159	153		9	153	156		250	212.5	287.5									ANOVA
10	412	410	415	418	416	411		10	411	415		275	233.75	316.25										自由度	SS	MS	F	顯著值
11	133	130	130	125	122	132		11	132	130		300	255	345									迴歸	1	3.45515e+06	3.45515e+06	136639	0
12	276	288	288	268	277	282		12	282	288		325	276.25	373.75				Meter-A	Meter-B	Meter-C			殘差	298	7535.45	25.2867
13	78.8	78	80	81	81	78		13	78	80		350	297.5	402.5			Slope	0.997952	0.999622	0.998279			總和	299	3462690
14	66.5	66.4	68	68	67	66		14	66	68		375	318.75	431.25			Intercept	0.564532	-0.0260706	0.196351
15	263	259	257	263	259	261		15	261	257		400	340	460			RSQ	0.997824	0.998239	0.998018				係數	標準誤	t 統計	P-值	下限 95%	上限 95%	下限 95.0%	上限 95.0%
16	33.9	33.8	34	37	36	34		16	34	34		425	361.25	488.75									截距	0.564532	0.561446	1.0055	0.315473	-0.540369	1.66943	-0.540369	1.66943
17	398	395	389	388	395	397		17	397	389		450	382.5	517.5									X 變數 1	0.997952	0.00269974	369.647	0	0.992639	1.00327	0.992639	1.00327
18	106	102	108	100	107	104		18	104	108		475	403.75	546.25
19	82.1	80.1	80	79	79	81		19	81	80		500	425	575
20	213	212	210	213	218	213		20	213	210		525	446.25	603.75
21	121	120	124	119	122	121		21	121	124		550	467.5	632.5
22	165	163	164	167	164	164		22	164	164		575	488.75	661.25															Number of samples (n)	300
23	55.4	56.1	53	48	57	56		23	56	53		600	510	690															Range of YSI Values (mg/dL)	34-507
24	158	157	157	160	156	158		24	158	157																			Slope	0.997952
25	126	125	124	124	120	126		25	126	124																			Upper 95% CI for slope	1.00327
26	205	202	200	195	206	204		26	204	200																			Lower 95% CI for slope	0.992639
27	208	208	217	209	212	208		27	208	217																			Intercept	0.564532
28	258	257	256	262	260	258		28	258	256																			Upper 95% CI for intercept	1.66943
29	41.3	40.1	42	48	46	41		29	41	42																			Lower 95% CI for intercept	-0.540369
30	155	154	159	161	156	155		30	155	159																			Standard Error	5.02859
31	187	186	191	186	192	187		31	187	191																			Correlation coefficient (R)	0.998911
32	80.1	78.5	80	79	79	79		32	79	80																			R square (R2)	0.997824
33	169	168	176	171	169	169		33	169	176
34	227	225	230	227	224	226		34	226	230
35	126	122	126	128	127	124		35	124	126
36	66.7	64.6	73	71	62	66		36	66	73
37	102	100	101	103	107	101		37	101	101
38	323	320	320	320	320	322		38	322	320
39	39.8	38.2	37	37	35	39		39	39	37
40	299	295	280	288	284	297		40	297	280
41	114	113	115	110	116	114		41	114	115
42	144	142	139	142	140	143		42	143	139
43	162	158	154	159	151	160		43	160	154
44	105	104	115	112	106	105		44	105	115
45	128	125	126	123	126	127		45	127	126
46	228	227	233	232	228	228		46	228	233
47	96.5	95.1	101	99	94	96		47	96	101
48	80.6	79.9	81	80	79	80		48	80	81
49	465	466	466	457	468	466		49	466	466
50	163	160	170	165	168	162		50	162	170
51	305	306	306	307	298	306		51	306	306
52	66.6	64.1	65	67	61	65		52	65	65
53	224	220	227	227	225	222		53	222	227
54	177	176	173	174	176	177		54	177	173
55	114	110	120	114	114	112		55	112	120
56	189	187	187	189	194	188		56	188	187
57	349	345	352	348	348	347		57	347	352
58	145	140	141	143	140	143		58	143	141
59	420	418	422	422	417	419		59	419	422
60	103	102	101	107	102	103		60	103	101
61	333	329	330	335	330	331		61	331	330
62	62.1	59.8	67	70	64	61		62	61	67
63	190	187	184	191	185	189		63	189	184
64	44.6	45.1	46	44	45	45		64	45	46
65	164	160	163	167	166	162		65	162	163
66	105	108	115	118	108	107		66	107	115
67	444	435	444	465	436	440		67	440	444
68	160	154	153	166	155	157		68	157	153
69	81.8	78.1	80	79	79	80		69	80	80
70	105	103	109	110	104	104		70	104	109
71	191	190	188	187	186	191		71	191	188
72	282	277	281	277	279	280		72	280	281
73	75.6	74.1	76	71	76	75		73	75	76
74	247	245	245	247	243	246		74	246	245
75	169	166	160	159	164	168		75	168	160
76	171	168	164	166	166	170		76	170	164
77	110	110	120	115	118	110		77	110	120
78	509	504	507	523	516	507		78	507	507
79	353	354	348	350	350	354		79	354	348
80	167	165	164	175	166	166		80	166	164
81	276	274	276	279	279	275		81	275	276
82	118	115	125	128	128	117		82	117	125
83	385	380	388	380	377	383		83	383	388
84	118	117	110	104	106	118		84	118	110
85	160	157	157	156	151	159		85	159	157
86	395	391	390	386	387	393		86	393	390
87	137	135	138	139	141	136		87	136	138
88	99.5	97.7	102	105	102	99		88	99	102
89	167	167	162	171	165	167		89	167	162
90	101	100.1	103	108	105	101		90	101	103
91	370	369	373	371	373	370		91	370	373
92	245	245	247	244	242	245		92	245	247
93	71.5	70.6	71	77	71	71		93	71	71
94	47.3	46.8	45	44	40	47		94	47	45
95	139	138	141	137	138	139		95	139	141
96	158	156	159	156	159	157		96	157	159
97	104	102	106	109	108	103		97	103	106
98	160	157	157	156	158	159		98	159	157
99	75.6	75.4	70	66	64	76		99	76	70
100	110	107	109	108	102	109		100	109	109
								1	82	79
								2	361	351
								3	141	140
								4	209	209
								5	115	116
								6	82	79
								7	120	125
								8	247	243
								9	153	153
								10	411	418
								11	132	125
								12	282	268
								13	78	81
								14	66	68
								15	261	263
								16	34	37
								17	397	388
								18	104	100
								19	81	79
								20	213	213
								21	121	119
								22	164	167
								23	56	48
								24	158	160
								25	126	124
								26	204	195
								27	208	209
								28	258	262
								29	41	48
								30	155	161
								31	187	186
								32	79	79
								33	169	171
								34	226	227
								35	124	128
								36	66	71
								37	101	103
								38	322	320
								39	39	37
								40	297	288
								41	114	110
								42	143	142
								43	160	159
								44	105	112
								45	127	123
								46	228	232
								47	96	99
								48	80	80
								49	466	457
								50	162	165
								51	306	307
								52	65	67
								53	222	227
								54	177	174
								55	112	114
								56	188	189
								57	347	348
								58	143	143
								59	419	422
								60	103	107
								61	331	335
								62	61	70
								63	189	191
								64	45	44
								65	162	167
								66	107	118
								67	440	465
								68	157	166
								69	80	79
								70	104	110
								71	191	187
								72	280	277
								73	75	71
								74	246	247
								75	168	159
								76	170	166
								77	110	115
								78	507	523
								79	354	350
								80	166	175
								81	275	279
								82	117	128
								83	383	380
								84	118	104
								85	159	156
								86	393	386
								87	136	139
								88	99	105
								89	167	171
								90	101	108
								91	370	371
								92	245	244
								93	71	77
								94	47	44
								95	139	137
								96	157	156
								97	103	109
								98	159	156
								99	76	66
								100	109	108
								1	82	79
								2	361	360
								3	141	142
								4	209	213
								5	115	107
								6	82	80
								7	120	129
								8	247	245
								9	153	159
								10	411	416
								11	132	122
								12	282	277
								13	78	81
								14	66	67
								15	261	259
								16	34	36
								17	397	395
								18	104	107
								19	81	79
								20	213	218
								21	121	122
								22	164	164
								23	56	57
								24	158	156
								25	126	120
								26	204	206
								27	208	212
								28	258	260
								29	41	46
								30	155	156
								31	187	192
								32	79	79
								33	169	169
								34	226	224
								35	124	127
								36	66	62
								37	101	107
								38	322	320
								39	39	35
								40	297	284
								41	114	116
								42	143	140
								43	160	151
								44	105	106
								45	127	126
								46	228	228
								47	96	94
								48	80	79
								49	466	468
								50	162	168
								51	306	298
								52	65	61
								53	222	225
								54	177	176
								55	112	114
								56	188	194
								57	347	348
								58	143	140
								59	419	417
								60	103	102
								61	331	330
								62	61	64
								63	189	185
								64	45	45
								65	162	166
								66	107	108
								67	440	436
								68	157	155
								69	80	79
								70	104	104
								71	191	186
								72	280	279
								73	75	76
								74	246	243
								75	168	164
								76	170	166
								77	110	118
								78	507	516
								79	354	350
								80	166	166
								81	275	279
								82	117	128
								83	383	377
								84	118	106
								85	159	151
								86	393	387
								87	136	141
								88	99	102
								89	167	165
								90	101	105
								91	370	373
								92	245	242
								93	71	71
								94	47	40
								95	139	138
								96	157	159
								97	103	108
								98	159	158
								99	76	64
								100	109	102

## Sheet: Accuracy-B
	1st Reference (Plasma)	2nd Reference (plasma)	5228 #B-Lot#1	5228 #B-Lot#2	5228 #B-Lot#3	Average of reference (mg/dL)			Average of reference (mg/dL)	5228 #B		X (mg/dL)	Low acceptance criteria (mg/dL)	High acceptance criteria (mg/dL)	y=x (mg/dL)	y=x (mg/dL)							Data Analysis (with 95% confidence interval)
No.	Data1	Data11	Data3	Data6	Data9	Data1&11 Average		No.	Data1&11 Average	data3&6&9		25	10	40	0	0							摘要輸出
1	81.8	82.1	81	80	81	82		1	82	81		50	35	65	100	100
2	362	360	351	350	367	361		2	361	351		75	60	90	200	200							迴歸統計
3	142	140	142	142	139	141		3	141	142		100	85	115	300	300							R 的倍數	0.999119
4	209	208	215	210	209	209		4	209	215		125	106.25	143.75	400	400							R 平方	0.998239
5	116	114	106	111	111	115		5	115	106		150	127.5	172.5	500	500							調整的 R 平方	0.998233
6	82.4	80.6	80	80	80	82		6	82	80		175	148.75	201.25	600	600							標準誤	4.52988
7	120	119	122	122	124	120		7	120	122		200	170	230									觀察值個數	300
8	247	246	245	243	243	247		8	247	245		225	191.25	258.75
9	156	150	155	153	152	153		9	153	155		250	212.5	287.5									ANOVA
10	412	410	416	416	411	411		10	411	416		275	233.75	316.25										自由度	SS	MS	F	顯著值
11	133	130	132	128	130	132		11	132	132		300	255	345									迴歸	1	3.46673e+06	3.46673e+06	168946	0
12	276	288	276	276	277	282		12	282	276		325	276.25	373.75				Meter-A	Meter-B	Meter-C			殘差	298	6114.89	20.5198
13	78.8	78	79	80	80	78		13	78	79		350	297.5	402.5			Slope	0.997952	0.999622	0.998279			總和	299	3.47284e+06
14	66.5	66.4	65	65	67	66		14	66	65		375	318.75	431.25			Intercept	0.564532	-0.0260706	0.196351
15	263	259	259	258	259	261		15	261	259		400	340	460			RSQ	0.997824	0.998239	0.998018				係數	標準誤	t 統計	P-值	下限 95%	上限 95%	下限 95.0%	上限 95.0%
16	33.9	33.8	39	37	38	34		16	34	39		425	361.25	488.75									截距	-0.0260706	0.505764	-0.051547	0.958924	-1.02139	0.96925	-1.02139	0.96925
17	398	395	385	389	396	397		17	397	385		450	382.5	517.5									X 變數 1	0.999622	0.00243199	411.03	0	0.994836	1.00441	0.994836	1.00441
18	106	102	104	102	104	104		18	104	104		475	403.75	546.25
19	82.1	80.1	70	72	71	81		19	81	70		500	425	575
20	213	212	209	211	205	213		20	213	209		525	446.25	603.75
21	121	120	125	131	124	121		21	121	125		550	467.5	632.5
22	165	163	169	165	165	164		22	164	169		575	488.75	661.25															Number of samples (n)	300
23	55.4	56.1	59	57	57	56		23	56	59		600	510	690															Range of YSI Values (mg/dL)	34-507
24	158	157	155	166	160	158		24	158	155																			Slope	0.999622
25	126	125	128	120	121	126		25	126	128																			Upper 95% CI for slope	1.00441
26	205	202	203	206	200	204		26	204	203																			Lower 95% CI for slope	0.994836
27	208	208	213	207	214	208		27	208	213																			Intercept	-0.0260706
28	258	257	256	258	261	258		28	258	256																			Upper 95% CI for intercept	0.96925
29	41.3	40.1	41	46	42	41		29	41	41																			Lower 95% CI for intercept	-1.02139
30	155	154	154	158	158	155		30	155	154																			Standard Error	4.52988
31	187	186	189	191	188	187		31	187	189																			Correlation coefficient (R)	0.999119
32	80.1	78.5	81	78	80	79		32	79	81																			R square (R2)	0.998239
33	169	168	179	174	171	169		33	169	179
34	227	225	228	227	231	226		34	226	228
35	126	122	127	131	120	124		35	124	127
36	66.7	64.6	66	64	63	66		36	66	66
37	102	100	106	111	107	101		37	101	106
38	323	320	319	321	321	322		38	322	319
39	39.8	38.2	30	37	36	39		39	39	30
40	299	295	295	295	306	297		40	297	295
41	114	113	116	116	118	114		41	114	116
42	144	142	141	138	140	143		42	143	141
43	162	158	160	160	157	160		43	160	160
44	105	104	100	100	105	105		44	105	100
45	128	125	124	125	123	127		45	127	124
46	228	227	225	229	223	228		46	228	225
47	96.5	95.1	96	101	101	96		47	96	96
48	80.6	79.9	79	80	80	80		48	80	79
49	465	466	469	462	467	466		49	466	469
50	163	160	166	176	168	162		50	162	166
51	305	306	308	310	306	306		51	306	308
52	66.6	64.1	68	62	65	65		52	65	68
53	224	220	227	226	223	222		53	222	227
54	177	176	173	180	178	177		54	177	173
55	114	110	116	109	114	112		55	112	116
56	189	187	192	190	194	188		56	188	192
57	349	345	345	350	351	347		57	347	345
58	145	140	139	135	137	143		58	143	139
59	420	418	425	423	418	419		59	419	425
60	103	102	104	109	111	103		60	103	104
61	333	329	323	336	325	331		61	331	323
62	62.1	59.8	64	65	69	61		62	61	64
63	190	187	190	189	191	189		63	189	190
64	44.6	45.1	45	44	43	45		64	45	45
65	164	160	165	166	165	162		65	162	165
66	105	108	106	105	107	107		66	107	106
67	444	435	434	452	440	440		67	440	434
68	160	154	155	162	154	157		68	157	155
69	81.8	78.1	79	79	80	80		69	80	79
70	105	103	107	107	98	104		70	104	107
71	191	190	190	187	191	191		71	191	190
72	282	277	279	279	278	280		72	280	279
73	75.6	74.1	76	77	72	75		73	75	76
74	247	245	240	242	245	246		74	246	240
75	169	166	158	160	162	168		75	168	158
76	171	168	164	169	166	170		76	170	164
77	110	110	114	114	113	110		77	110	114
78	509	504	506	508	514	507		78	507	506
79	353	354	353	350	348	354		79	354	353
80	167	165	171	166	163	166		80	166	171
81	276	274	274	277	276	275		81	275	274
82	118	115	114	117	118	117		82	117	114
83	385	380	398	381	375	383		83	383	398
84	118	117	110	114	118	118		84	118	110
85	160	157	152	155	159	159		85	159	152
86	395	391	398	392	393	393		86	393	398
87	137	135	136	136	133	136		87	136	136
88	99.5	97.7	98	105	99	99		88	99	98
89	167	167	162	167	166	167		89	167	162
90	101	100.1	115	102	113	101		90	101	115
91	370	369	371	370	371	370		91	370	371
92	245	245	243	245	247	245		92	245	243
93	71.5	70.6	74	76	76	71		93	71	74
94	47.3	46.8	47	44	43	47		94	47	47
95	139	138	141	151	139	139		95	139	141
96	158	156	156	157	159	157		96	157	156
97	104	102	99	107	101	103		97	103	99
98	160	157	157	154	155	159		98	159	157
99	75.6	75.4	65	64	66	76		99	76	65
100	110	107	109	102	106	109		100	109	109
								1	82	80
								2	361	350
								3	141	142
								4	209	210
								5	115	111
								6	82	80
								7	120	122
								8	247	243
								9	153	153
								10	411	416
								11	132	128
								12	282	276
								13	78	80
								14	66	65
								15	261	258
								16	34	37
								17	397	389
								18	104	102
								19	81	72
								20	213	211
								21	121	131
								22	164	165
								23	56	57
								24	158	166
								25	126	120
								26	204	206
								27	208	207
								28	258	258
								29	41	46
								30	155	158
								31	187	191
								32	79	78
								33	169	174
								34	226	227
								35	124	131
								36	66	64
								37	101	111
								38	322	321
								39	39	37
								40	297	295
								41	114	116
								42	143	138
								43	160	160
								44	105	100
								45	127	125
								46	228	229
								47	96	101
								48	80	80
								49	466	462
								50	162	176
								51	306	310
								52	65	62
								53	222	226
								54	177	180
								55	112	109
								56	188	190
								57	347	350
								58	143	135
								59	419	423
								60	103	109
								61	331	336
								62	61	65
								63	189	189
								64	45	44
								65	162	166
								66	107	105
								67	440	452
								68	157	162
								69	80	79
								70	104	107
								71	191	187
								72	280	279
								73	75	77
								74	246	242
								75	168	160
								76	170	169
								77	110	114
								78	507	508
								79	354	350
								80	166	166
								81	275	277
								82	117	117
								83	383	381
								84	118	114
								85	159	155
								86	393	392
								87	136	136
								88	99	105
								89	167	167
								90	101	102
								91	370	370
								92	245	245
								93	71	76
								94	47	44
								95	139	151
								96	157	157
								97	103	107
								98	159	154
								99	76	64
								100	109	102
								1	82	81
								2	361	367
								3	141	139
								4	209	209
								5	115	111
								6	82	80
								7	120	124
								8	247	243
								9	153	152
								10	411	411
								11	132	130
								12	282	277
								13	78	80
								14	66	67
								15	261	259
								16	34	38
								17	397	396
								18	104	104
								19	81	71
								20	213	205
								21	121	124
								22	164	165
								23	56	57
								24	158	160
								25	126	121
								26	204	200
								27	208	214
								28	258	261
								29	41	42
								30	155	158
								31	187	188
								32	79	80
								33	169	171
								34	226	231
								35	124	120
								36	66	63
								37	101	107
								38	322	321
								39	39	36
								40	297	306
								41	114	118
								42	143	140
								43	160	157
								44	105	105
								45	127	123
								46	228	223
								47	96	101
								48	80	80
								49	466	467
								50	162	168
								51	306	306
								52	65	65
								53	222	223
								54	177	178
								55	112	114
								56	188	194
								57	347	351
								58	143	137
								59	419	418
								60	103	111
								61	331	325
								62	61	69
								63	189	191
								64	45	43
								65	162	165
								66	107	107
								67	440	440
								68	157	154
								69	80	80
								70	104	98
								71	191	191
								72	280	278
								73	75	72
								74	246	245
								75	168	162
								76	170	166
								77	110	113
								78	507	514
								79	354	348
								80	166	163
								81	275	276
								82	117	118
								83	383	375
								84	118	118
								85	159	159
								86	393	393
								87	136	133
								88	99	99
								89	167	166
								90	101	113
								91	370	371
								92	245	247
								93	71	76
								94	47	43
								95	139	139
								96	157	159
								97	103	101
								98	159	155
								99	76	66
								100	109	106

## Sheet: Accuracy-C
	1st Reference (Plasma)	2nd Reference (plasma)	5228 #C-Lot#1	5228 #C-Lot#2	5228 #C-Lot#3	Average of reference (mg/dL)			Average of reference (mg/dL)	5228 #C		X (mg/dL)	Low acceptance criteria (mg/dL)	High acceptance criteria (mg/dL)	y=x (mg/dL)	y=x (mg/dL)							Data Analysis (with 95% confidence interval)
No.	Data1	Data11	Data4	Data7	Data10	Data1&11 Average		No.	Data1&11 Average	data4&7&10		25	10	40	0	0							摘要輸出
1	81.8	82.1	80	78	79	82		1	82	80		50	35	65	100	100
2	362	360	356	356	366	361		2	361	356		75	60	90	200	200							迴歸統計
3	142	140	142	141	138	141		3	141	142		100	85	115	300	300							R 的倍數	0.999008
4	209	208	209	213	210	209		4	209	209		125	106.25	143.75	400	400							R 平方	0.998018
5	116	114	105	114	111	115		5	115	105		150	127.5	172.5	500	500							調整的 R 平方	0.998011
6	82.4	80.6	81	79	81	82		6	82	81		175	148.75	201.25	600	600							標準誤	4.80041
7	120	119	120	125	113	120		7	120	120		200	170	230									觀察值個數	300
8	247	246	245	245	250	247		8	247	245		225	191.25	258.75
9	156	150	158	154	156	153		9	153	158		250	212.5	287.5									ANOVA
10	412	410	412	418	417	411		10	411	412		275	233.75	316.25										自由度	SS	MS	F	顯著值
11	133	130	134	138	129	132		11	132	134		300	255	345									迴歸	1	3.45742e+06	3.45742e+06	150036	0
12	276	288	274	280	271	282		12	282	274		325	276.25	373.75				Meter-A	Meter-B	Meter-C	Mean	SD	殘差	298	6867.09	23.0439
13	78.8	78	81	81	80	78		13	78	81		350	297.5	402.5			Slope	0.997952	0.999622	0.998279	0.998618	0.000885069	總和	299	3.46429e+06
14	66.5	66.4	65	60	65	66		14	66	65		375	318.75	431.25			Intercept	0.564532	-0.0260706	0.196351	0.244937	0.298284
15	263	259	262	260	257	261		15	261	262		400	340	460			RSQ	0.997824	0.998239	0.998018	0.998027	0.000207857		係數	標準誤	t 統計	P-值	下限 95%	上限 95%	下限 95.0%	上限 95.0%
16	33.9	33.8	35	38	33	34		16	34	35		425	361.25	488.75									截距	0.196351	0.535969	0.366347	0.714366	-0.858413	1.25111	-0.858413	1.25111
17	398	395	390	387	390	397		17	397	390		450	382.5	517.5									X 變數 1	0.998279	0.00257724	387.345	0	0.993207	1.00335	0.993207	1.00335
18	106	102	104	107	106	104		18	104	104		475	403.75	546.25
19	82.1	80.1	73	70	73	81		19	81	73		500	425	575
20	213	212	209	212	207	213		20	213	209		525	446.25	603.75
21	121	120	122	120	124	121		21	121	122		550	467.5	632.5
22	165	163	172	168	165	164		22	164	172		575	488.75	661.25															Number of samples (n)	300
23	55.4	56.1	57	57	49	56		23	56	57		600	510	690															Range of YSI Values (mg/dL)	34-507
24	158	157	158	159	160	158		24	158	158																			Slope	0.998279
25	126	125	123	123	126	126		25	126	123																			Upper 95% CI for slope	1.00335
26	205	202	191	190	195	204		26	204	191																			Lower 95% CI for slope	0.993207
27	208	208	212	206	213	208		27	208	212																			Intercept	0.196351
28	258	257	265	259	256	258		28	258	265																			Upper 95% CI for intercept	1.25111
29	41.3	40.1	42	43	47	41		29	41	42																			Lower 95% CI for intercept	-0.858413
30	155	154	155	158	156	155		30	155	155																			Standard Error	4.80041
31	187	186	187	193	193	187		31	187	187																			Correlation coefficient (R)	0.999008
32	80.1	78.5	80	80	80	79		32	79	80																			R square (R2)	0.998018
33	169	168	178	172	173	169		33	169	178
34	227	225	227	230	230	226		34	226	227
35	126	122	129	124	123	124		35	124	129
36	66.7	64.6	65	65	60	66		36	66	65
37	102	100	103	105	102	101		37	101	103
38	323	320	314	322	323	322		38	322	314
39	39.8	38.2	31	35	35	39		39	39	31
40	299	295	301	296	301	297		40	297	301
41	114	113	114	110	118	114		41	114	114
42	144	142	142	141	146	143		42	143	142
43	162	158	155	158	157	160		43	160	155
44	105	104	106	109	107	105		44	105	106
45	128	125	122	124	121	127		45	127	122
46	228	227	227	225	231	228		46	228	227
47	96.5	95.1	106	97	96	96		47	96	106
48	80.6	79.9	79	81	80	80		48	80	79
49	465	466	456	460	470	466		49	466	456
50	163	160	166	168	168	162		50	162	166
51	305	306	304	319	305	306		51	306	304
52	66.6	64.1	63	68	69	65		52	65	63
53	224	220	229	228	231	222		53	222	229
54	177	176	175	176	181	177		54	177	175
55	114	110	116	117	115	112		55	112	116
56	189	187	193	190	191	188		56	188	193
57	349	345	348	347	348	347		57	347	348
58	145	140	138	139	139	143		58	143	138
59	420	418	422	419	419	419		59	419	422
60	103	102	105	105	101	103		60	103	105
61	333	329	330	337	331	331		61	331	330
62	62.1	59.8	63	65	67	61		62	61	63
63	190	187	190	185	192	189		63	189	190
64	44.6	45.1	47	46	47	45		64	45	47
65	164	160	164	166	169	162		65	162	164
66	105	108	111	108	112	107		66	107	111
67	444	435	439	445	441	440		67	440	439
68	160	154	157	163	155	157		68	157	157
69	81.8	78.1	80	80	80	80		69	80	80
70	105	103	106	104	103	104		70	104	106
71	191	190	192	192	189	191		71	191	192
72	282	277	281	285	283	280		72	280	281
73	75.6	74.1	74	78	70	75		73	75	74
74	247	245	241	242	244	246		74	246	241
75	169	166	162	161	159	168		75	168	162
76	171	168	168	168	167	170		76	170	168
77	110	110	114	118	113	110		77	110	114
78	509	504	506	510	508	507		78	507	506
79	353	354	353	352	343	354		79	354	353
80	167	165	168	168	165	166		80	166	168
81	276	274	278	286	281	275		81	275	278
82	118	115	125	124	129	117		82	117	125
83	385	380	381	370	372	383		83	383	381
84	118	117	106	108	101	118		84	118	106
85	160	157	160	157	159	159		85	159	160
86	395	391	394	391	386	393		86	393	394
87	137	135	138	143	136	136		87	136	138
88	99.5	97.7	103	100	100	99		88	99	103
89	167	167	166	170	160	167		89	167	166
90	101	100.1	101	106	105	101		90	101	101
91	370	369	368	371	375	370		91	370	368
92	245	245	242	249	247	245		92	245	242
93	71.5	70.6	74	75	73	71		93	71	74
94	47.3	46.8	44	45	44	47		94	47	44
95	139	138	146	141	140	139		95	139	146
96	158	156	153	155	152	157		96	157	153
97	104	102	108	104	107	103		97	103	108
98	160	157	159	157	156	159		98	159	159
99	75.6	75.4	61	63	67	76		99	76	61
100	110	107	101	105	101	109		100	109	101
								1	82	78
								2	361	356
								3	141	141
								4	209	213
								5	115	114
								6	82	79
								7	120	125
								8	247	245
								9	153	154
								10	411	418
								11	132	138
								12	282	280
								13	78	81
								14	66	60
								15	261	260
								16	34	38
								17	397	387
								18	104	107
								19	81	70
								20	213	212
								21	121	120
								22	164	168
								23	56	57
								24	158	159
								25	126	123
								26	204	190
								27	208	206
								28	258	259
								29	41	43
								30	155	158
								31	187	193
								32	79	80
								33	169	172
								34	226	230
								35	124	124
								36	66	65
								37	101	105
								38	322	322
								39	39	35
								40	297	296
								41	114	110
								42	143	141
								43	160	158
								44	105	109
								45	127	124
								46	228	225
								47	96	97
								48	80	81
								49	466	460
								50	162	168
								51	306	319
								52	65	68
								53	222	228
								54	177	176
								55	112	117
								56	188	190
								57	347	347
								58	143	139
								59	419	419
								60	103	105
								61	331	337
								62	61	65
								63	189	185
								64	45	46
								65	162	166
								66	107	108
								67	440	445
								68	157	163
								69	80	80
								70	104	104
								71	191	192
								72	280	285
								73	75	78
								74	246	242
								75	168	161
								76	170	168
								77	110	118
								78	507	510
								79	354	352
								80	166	168
								81	275	286
								82	117	124
								83	383	370
								84	118	108
								85	159	157
								86	393	391
								87	136	143
								88	99	100
								89	167	170
								90	101	106
								91	370	371
								92	245	249
								93	71	75
								94	47	45
								95	139	141
								96	157	155
								97	103	104
							5228 #C-S3E02515A	98	159	157
							Data10	99	76	63
								100	109	105
								1	82	79
								2	361	366
								3	141	138
								4	209	210
								5	115	111
								6	82	81
								7	120	113
								8	247	250
								9	153	156
								10	411	417
								11	132	129
								12	282	271
								13	78	80
								14	66	65
								15	261	257
								16	34	33
								17	397	390
								18	104	106
								19	81	73
								20	213	207
								21	121	124
								22	164	165
								23	56	49
								24	158	160
								25	126	126
								26	204	195
								27	208	213
								28	258	256
								29	41	47
								30	155	156
								31	187	193
								32	79	80
								33	169	173
								34	226	230
								35	124	123
								36	66	60
								37	101	102
								38	322	323
								39	39	35
								40	297	301
								41	114	118
								42	143	146
								43	160	157
								44	105	107
								45	127	121
								46	228	231
								47	96	96
								48	80	80
								49	466	470
								50	162	168
								51	306	305
								52	65	69
								53	222	231
								54	177	181
								55	112	115
								56	188	191
								57	347	348
								58	143	139
								59	419	419
								60	103	101
								61	331	331
								62	61	67
								63	189	192
								64	45	47
								65	162	169
								66	107	112
								67	440	441
								68	157	155
								69	80	80
								70	104	103
								71	191	189
								72	280	283
								73	75	70
								74	246	244
								75	168	159
								76	170	167
								77	110	113
								78	507	508
								79	354	343
								80	166	165
								81	275	281
								82	117	129
								83	383	372
								84	118	101
								85	159	159
								86	393	386
								87	136	136
								88	99	100
								89	167	160
								90	101	105
								91	370	375
								92	245	247
								93	71	73
								94	47	44
								95	139	140
								96	157	152
								97	103	107
								98	159	156
								99	76	67
								100	109	101

## Sheet: difference chart 
	1st Reference (Plasma)	2nd Reference (plasma)	5228 #A-Lot#1	5228 #B-Lot#1	5228 #C-Lot#1	5228 #A-Lot#2	5228 #B-Lot#2	5228 #C-Lot#2	5228 #A-Lot#3	5228 #B-Lot#3	5228 #C-Lot#3	Average of reference (mg/dL)			Average of reference (mg/dL)	5228	Difference (mg/dL) (Meter-Average of Reference)	Ratio	classification		X (mg/dL)	Low difference (mg/dL)	High difference (mg/dL)
No.	Data1	Data11	Data2	Data3	Data4	Data5	Data6	Data7	Data8	Data9	Data10	Data1&11 Average		No.	Data1&11 Average	Data2~10	(Data2~10)-(Data1&11 Average)	Difference/Average of reference	reference<100 mg/dl : ±5,±10,±15mg/dl reference≧100 mg/dl : ±5,±10,±15%		25	-15	15
1	81.8	82.1	80	81	80	79	80	78	79	81	79	82		Data2	82	80	-2	-0.0243902	±5mg/dL	<100 mg/dL	50	-15	15
2	362	360	358	351	356	351	350	356	360	367	366	361		2	361	358	-3	-0.00831025	±5%	±5mg/dL	75	-15	15
3	142	140	143	142	142	140	142	141	142	139	138	141		3	141	143	2	0.0141844	±5%	±10mg/dL	100	-15	15
4	209	208	213	215	209	209	210	213	213	209	210	209		4	209	213	4	0.0191388	±5%	±15mg/dL	125	-18.75	18.75
5	116	114	114	106	105	116	111	114	107	111	111	115		5	115	114	-1	-0.00869565	±5%	＞15mg/dL,＜-15mg/dL	150	-22.5	22.5
6	82.4	80.6	81	80	81	79	80	79	80	80	81	82		6	82	81	-1	-0.0121951	±5mg/dL		175	-26.25	26.25
7	120	119	125	122	120	125	122	125	129	124	113	120		7	120	125	5	0.0416667	±5%	≧100 mg/dL	200	-30	30
8	247	246	248	245	245	243	243	245	245	243	250	247		8	247	248	1	0.00404858	±5%	±5%	225	-33.75	33.75
9	156	150	156	155	158	153	153	154	159	152	156	153		9	153	156	3	0.0196078	±5%	±10%	250	-37.5	37.5
10	412	410	415	416	412	418	416	418	416	411	417	411		10	411	415	4	0.00973236	±5%	±15%	275	-41.25	41.25
11	133	130	130	132	134	125	128	138	122	130	129	132		11	132	130	-2	-0.0151515	±5%	＞15%,＜-15%	300	-45	45
12	276	288	288	276	274	268	276	280	277	277	271	282		12	282	288	6	0.0212766	±5%		325	-48.75	48.75
13	78.8	78	80	79	81	81	80	81	81	80	80	78		13	78	80	2	0.025641	±5mg/dL		350	-52.5	52.5
14	66.5	66.4	68	65	65	68	65	60	67	67	65	66		14	66	68	2	0.030303	±5mg/dL		375	-56.25	56.25
15	263	259	257	259	262	263	258	260	259	259	257	261		15	261	257	-4	-0.0153257	±5%		400	-60	60
16	33.9	33.8	34	39	35	37	37	38	36	38	33	34		16	34	34	0	0	±5mg/dL		425	-63.75	63.75
17	398	395	389	385	390	388	389	387	395	396	390	397		17	397	389	-8	-0.0201511	±5%		450	-67.5	67.5
18	106	102	108	104	104	100	102	107	107	104	106	104		18	104	108	4	0.0384615	±5%		475	-71.25	71.25
19	82.1	80.1	80	70	73	79	72	70	79	71	73	81		19	81	80	-1	-0.0123457	±5mg/dL		500	-75	75
20	213	212	210	209	209	213	211	212	218	205	207	213		20	213	210	-3	-0.0140845	±5%		525	-78.75	78.75
21	121	120	124	125	122	119	131	120	122	124	124	121		21	121	124	3	0.0247934	±5%		550	-82.5	82.5
22	165	163	164	169	172	167	165	168	164	165	165	164		22	164	164	0	0	±5%		575	-86.25	86.25
23	55.4	56.1	53	59	57	48	57	57	57	57	49	56		23	56	53	-3	-0.0535714	±5mg/dL		600	-90	90
24	158	157	157	155	158	160	166	159	156	160	160	158		24	158	157	-1	-0.00632911	±5%
25	126	125	124	128	123	124	120	123	120	121	126	126		25	126	124	-2	-0.015873	±5%
26	205	202	200	203	191	195	206	190	206	200	195	204		26	204	200	-4	-0.0196078	±5%
27	208	208	217	213	212	209	207	206	212	214	213	208		27	208	217	9	0.0432692	±5%
28	258	257	256	256	265	262	258	259	260	261	256	258		28	258	256	-2	-0.00775194	±5%
29	41.3	40.1	42	41	42	48	46	43	46	42	47	41		29	41	42	1	0.0243902	±5mg/dL
30	155	154	159	154	155	161	158	158	156	158	156	155		30	155	159	4	0.0258065	±5%
31	187	186	191	189	187	186	191	193	192	188	193	187		31	187	191	4	0.0213904	±5%
32	80.1	78.5	80	81	80	79	78	80	79	80	80	79		32	79	80	1	0.0126582	±5mg/dL
33	169	168	176	179	178	171	174	172	169	171	173	169		33	169	176	7	0.0414201	±5%
34	227	225	230	228	227	227	227	230	224	231	230	226		34	226	230	4	0.0176991	±5%
35	126	122	126	127	129	128	131	124	127	120	123	124		35	124	126	2	0.016129	±5%
36	66.7	64.6	73	66	65	71	64	65	62	63	60	66		36	66	73	7	0.106061	±10mg/dL
37	102	100	101	106	103	103	111	105	107	107	102	101		37	101	101	0	0	±5%
38	323	320	320	319	314	320	321	322	320	321	323	322		38	322	320	-2	-0.00621118	±5%
39	39.8	38.2	37	30	31	37	37	35	35	36	35	39		39	39	37	-2	-0.0512821	±5mg/dL
40	299	295	280	295	301	288	295	296	284	306	301	297		40	297	280	-17	-0.0572391	±10%
41	114	113	115	116	114	110	116	110	116	118	118	114		41	114	115	1	0.00877193	±5%
42	144	142	139	141	142	142	138	141	140	140	146	143		42	143	139	-4	-0.027972	±5%
43	162	158	154	160	155	159	160	158	151	157	157	160		43	160	154	-6	-0.0375	±5%
44	105	104	115	100	106	112	100	109	106	105	107	105		44	105	115	10	0.0952381	±10%
45	128	125	126	124	122	123	125	124	126	123	121	127		45	127	126	-1	-0.00787402	±5%
46	228	227	233	225	227	232	229	225	228	223	231	228		46	228	233	5	0.0219298	±5%
47	96.5	95.1	101	96	106	99	101	97	94	101	96	96		47	96	101	5	0.0520833	±5mg/dL
48	80.6	79.9	81	79	79	80	80	81	79	80	80	80		48	80	81	1	0.0125	±5mg/dL
49	465	466	466	469	456	457	462	460	468	467	470	466		49	466	466	0	0	±5%
50	163	160	170	166	166	165	176	168	168	168	168	162		50	162	170	8	0.0493827	±5%
51	305	306	306	308	304	307	310	319	298	306	305	306		51	306	306	0	0	±5%
52	66.6	64.1	65	68	63	67	62	68	61	65	69	65		52	65	65	0	0	±5mg/dL		reference<100 mg/dL
53	224	220	227	227	229	227	226	228	225	223	231	222		53	222	227	5	0.0225225	±5%		Within ± 5 mg/dL		165	0.833
54	177	176	173	173	175	174	180	176	176	178	181	177		54	177	173	-4	-0.0225989	±5%		Within ± 10 mg/dL		191	0.965
55	114	110	120	116	116	114	109	117	114	114	115	112		55	112	120	8	0.0714286	±10%		Within ± 15 mg/dL		198	1
56	189	187	187	192	193	189	190	190	194	194	191	188		56	188	187	-1	-0.00531915	±5%		＞15 mg/dL,＜-15 mg/dL		0	0
57	349	345	352	345	348	348	350	347	348	351	348	347		57	347	352	5	0.0144092	±5%		Total		198	1
58	145	140	141	139	138	143	135	139	140	137	139	143		58	143	141	-2	-0.013986	±5%
59	420	418	422	425	422	422	423	419	417	418	419	419		59	419	422	3	0.0071599	±5%
60	103	102	101	104	105	107	109	105	102	111	101	103		60	103	101	-2	-0.0194175	±5%		reference≧100 mg/dL
61	333	329	330	323	330	335	336	337	330	325	331	331		61	331	330	-1	-0.00302115	±5%		Within ± 5%		638	0.909
62	62.1	59.8	67	64	63	70	65	65	64	69	67	61		62	61	67	6	0.0983607	±10mg/dL		Within ± 10 %		694	0.989
63	190	187	184	190	190	191	189	185	185	191	192	189		63	189	184	-5	-0.026455	±5%		Within ± 15 %		702	1
64	44.6	45.1	46	45	47	44	44	46	45	43	47	45		64	45	46	1	0.0222222	±5mg/dL		＞15%,＜-15%		0	0
65	164	160	163	165	164	167	166	166	166	165	169	162		65	162	163	1	0.00617284	±5%		Total		702	1
66	105	108	115	106	111	118	105	108	108	107	112	107		66	107	115	8	0.0747664	±10%
67	444	435	444	434	439	465	452	445	436	440	441	440		67	440	444	4	0.00909091	±5%
68	160	154	153	155	157	166	162	163	155	154	155	157		68	157	153	-4	-0.0254777	±5%		Within ± 15 mg/dL or ±15%		900	1
69	81.8	78.1	80	79	80	79	79	80	79	80	80	80		69	80	80	0	0	±5mg/dL		Total		900	1
70	105	103	109	107	106	110	107	104	104	98	103	104		70	104	109	5	0.0480769	±5%
71	191	190	188	190	192	187	187	192	186	191	189	191		71	191	188	-3	-0.0157068	±5%
72	282	277	281	279	281	277	279	285	279	278	283	280		72	280	281	1	0.00357143	±5%		System accuracy results for glucose concentration ＜5,55mmol/L (100 mg/dL)
73	75.6	74.1	76	76	74	71	77	78	76	72	70	75		73	75	76	1	0.0133333	±5mg/dL
74	247	245	245	240	241	247	242	242	243	245	244	246		74	246	245	-1	-0.00406504	±5%
75	169	166	160	158	162	159	160	161	164	162	159	168		75	168	160	-8	-0.047619	±5%		Interval		Within ± 0,28 mmol/L (Within ± 5 mg/dL)		Within ± 0,56 mmol/L (Within ± 10 mg/dL)		Within ± 0.83 mmol/L (Within ± 15 mg/dL)
76	171	168	164	164	168	166	169	168	166	166	167	170		76	170	164	-6	-0.0352941	±5%
77	110	110	120	114	114	115	114	118	118	113	113	110		77	110	120	10	0.0909091	±10%		Percentage of Values (%)		165/198 (83.3%)		191/198 (96.5%)		198/198 (100%)
78	509	504	507	506	506	523	508	510	516	514	508	507		78	507	507	0	0	±5%
79	353	354	348	353	353	350	350	352	350	348	343	354		79	354	348	-6	-0.0169492	±5%
80	167	165	164	171	168	175	166	168	166	163	165	166		80	166	164	-2	-0.0120482	±5%
81	276	274	276	274	278	279	277	286	279	276	281	275		81	275	276	1	0.00363636	±5%		System accuracy results for glucose concentration ≧5,55mmol/L (100 mg/dL)
82	118	115	125	114	125	128	117	124	128	118	129	117		82	117	125	8	0.0683761	±10%
83	385	380	388	398	381	380	381	370	377	375	372	383		83	383	388	5	0.0130548	±5%		Interval		Within ± 5%		Within ± 10%		Within ± 15%
84	118	117	110	110	106	104	114	108	106	118	101	118		84	118	110	-8	-0.0677966	±10%
85	160	157	157	152	160	156	155	157	151	159	159	159		85	159	157	-2	-0.0125786	±5%		Percentage of Values (%)		638/702 (90.9%)		694/702 (98.9%)		702/702 (100%)
86	395	391	390	398	394	386	392	391	387	393	386	393		86	393	390	-3	-0.00763359	±5%
87	137	135	138	136	138	139	136	143	141	133	136	136		87	136	138	2	0.0147059	±5%
88	99.5	97.7	102	98	103	105	105	100	102	99	100	99		88	99	102	3	0.030303	±5mg/dL
89	167	167	162	162	166	171	167	170	165	166	160	167		89	167	162	-5	-0.0299401	±5%		System accuracy results for glucose concentration between 1,11 mmol/L (20 mg/dL) and 33,3 mmol/L (600 mg/dL)
90	101	100.1	103	115	101	108	102	106	105	113	105	101		90	101	103	2	0.019802	±5%
91	370	369	373	371	368	371	370	371	373	371	375	370		91	370	373	3	0.00810811	±5%		Interval		Within ± 0.83 mmol/L or ±15% (Within ± 15 mg/dL or ±15%)
92	245	245	247	243	242	244	245	249	242	247	247	245		92	245	247	2	0.00816327	±5%
93	71.5	70.6	71	74	74	77	76	75	71	76	73	71		93	71	71	0	0	±5mg/dL		Percentage of Values (%)		900/900 ( 100% )
94	47.3	46.8	45	47	44	44	44	45	40	43	44	47		94	47	45	-2	-0.0425532	±5mg/dL
95	139	138	141	141	146	137	151	141	138	139	140	139		95	139	141	2	0.0143885	±5%
96	158	156	159	156	153	156	157	155	159	159	152	157		96	157	159	2	0.0127389	±5%
97	104	102	106	99	108	109	107	104	108	101	107	103		97	103	106	3	0.0291262	±5%
98	160	157	157	157	159	156	154	157	158	155	156	159		98	159	157	-2	-0.0125786	±5%
99	75.6	75.4	70	65	61	66	64	63	64	66	67	76		99	76	70	-6	-0.0789474	±10mg/dL
100	110	107	109	109	101	108	102	105	102	106	101	109		100	109	109	0	0	±5%
														Data3	82	81	-1	-0.0121951	±5mg/dL
														2	361	351	-10	-0.0277008	±5%
														3	141	142	1	0.0070922	±5%
														4	209	215	6	0.0287081	±5%
														5	115	106	-9	-0.0782609	±10%
														6	82	80	-2	-0.0243902	±5mg/dL
														7	120	122	2	0.0166667	±5%
														8	247	245	-2	-0.00809717	±5%
														9	153	155	2	0.0130719	±5%
														10	411	416	5	0.0121655	±5%
														11	132	132	0	0	±5%
														12	282	276	-6	-0.0212766	±5%
														13	78	79	1	0.0128205	±5mg/dL
														14	66	65	-1	-0.0151515	±5mg/dL
														15	261	259	-2	-0.00766284	±5%
														16	34	39	5	0.147059	±5mg/dL
														17	397	385	-12	-0.0302267	±5%
														18	104	104	0	0	±5%
														19	81	70	-11	-0.135802	±15mg/dL
														20	213	209	-4	-0.0187793	±5%
														21	121	125	4	0.0330579	±5%
														22	164	169	5	0.0304878	±5%
														23	56	59	3	0.0535714	±5mg/dL
														24	158	155	-3	-0.0189873	±5%
														25	126	128	2	0.015873	±5%
														26	204	203	-1	-0.00490196	±5%
														27	208	213	5	0.0240385	±5%
														28	258	256	-2	-0.00775194	±5%
														29	41	41	0	0	±5mg/dL
														30	155	154	-1	-0.00645161	±5%
														31	187	189	2	0.0106952	±5%
														32	79	81	2	0.0253165	±5mg/dL
														33	169	179	10	0.0591716	±10%
														34	226	228	2	0.00884956	±5%
														35	124	127	3	0.0241935	±5%
														36	66	66	0	0	±5mg/dL
														37	101	106	5	0.049505	±5%
														38	322	319	-3	-0.00931677	±5%
														39	39	30	-9	-0.230769	±10mg/dL
														40	297	295	-2	-0.00673401	±5%
														41	114	116	2	0.0175439	±5%
														42	143	141	-2	-0.013986	±5%
														43	160	160	0	0	±5%
														44	105	100	-5	-0.047619	±5%
														45	127	124	-3	-0.023622	±5%
														46	228	225	-3	-0.0131579	±5%
														47	96	96	0	0	±5mg/dL
														48	80	79	-1	-0.0125	±5mg/dL
														49	466	469	3	0.00643777	±5%
														50	162	166	4	0.0246914	±5%
														51	306	308	2	0.00653595	±5%
														52	65	68	3	0.0461538	±5mg/dL
														53	222	227	5	0.0225225	±5%
														54	177	173	-4	-0.0225989	±5%
														55	112	116	4	0.0357143	±5%
														56	188	192	4	0.0212766	±5%
														57	347	345	-2	-0.00576369	±5%
														58	143	139	-4	-0.027972	±5%
														59	419	425	6	0.0143198	±5%
														60	103	104	1	0.00970874	±5%
														61	331	323	-8	-0.0241692	±5%
														62	61	64	3	0.0491803	±5mg/dL
														63	189	190	1	0.00529101	±5%
														64	45	45	0	0	±5mg/dL
														65	162	165	3	0.0185185	±5%
														66	107	106	-1	-0.00934579	±5%
														67	440	434	-6	-0.0136364	±5%
														68	157	155	-2	-0.0127389	±5%
														69	80	79	-1	-0.0125	±5mg/dL
														70	104	107	3	0.0288462	±5%
														71	191	190	-1	-0.0052356	±5%
														72	280	279	-1	-0.00357143	±5%
														73	75	76	1	0.0133333	±5mg/dL
														74	246	240	-6	-0.0243902	±5%
														75	168	158	-10	-0.0595238	±10%
														76	170	164	-6	-0.0352941	±5%
														77	110	114	4	0.0363636	±5%
														78	507	506	-1	-0.00197239	±5%
														79	354	353	-1	-0.00282486	±5%
														80	166	171	5	0.0301205	±5%
														81	275	274	-1	-0.00363636	±5%
														82	117	114	-3	-0.025641	±5%
														83	383	398	15	0.0391645	±5%
														84	118	110	-8	-0.0677966	±10%
														85	159	152	-7	-0.0440252	±5%
														86	393	398	5	0.0127226	±5%
														87	136	136	0	0	±5%
														88	99	98	-1	-0.010101	±5mg/dL
														89	167	162	-5	-0.0299401	±5%
														90	101	115	14	0.138614	±15%
														91	370	371	1	0.0027027	±5%
														92	245	243	-2	-0.00816327	±5%
														93	71	74	3	0.0422535	±5mg/dL
														94	47	47	0	0	±5mg/dL
														95	139	141	2	0.0143885	±5%
														96	157	156	-1	-0.00636943	±5%
														97	103	99	-4	-0.038835	±5%
														98	159	157	-2	-0.0125786	±5%
														99	76	65	-11	-0.144737	±15mg/dL
														100	109	109	0	0	±5%
														Data4	82	80	-2	-0.0243902	±5mg/dL
														2	361	356	-5	-0.0138504	±5%
														3	141	142	1	0.0070922	±5%
														4	209	209	0	0	±5%
														5	115	105	-10	-0.0869565	±10%
														6	82	81	-1	-0.0121951	±5mg/dL
														7	120	120	0	0	±5%
														8	247	245	-2	-0.00809717	±5%
														9	153	158	5	0.0326797	±5%
														10	411	412	1	0.00243309	±5%
														11	132	134	2	0.0151515	±5%
														12	282	274	-8	-0.0283688	±5%
														13	78	81	3	0.0384615	±5mg/dL
														14	66	65	-1	-0.0151515	±5mg/dL
														15	261	262	1	0.00383142	±5%
														16	34	35	1	0.0294118	±5mg/dL
														17	397	390	-7	-0.0176322	±5%
														18	104	104	0	0	±5%
														19	81	73	-8	-0.0987654	±10mg/dL
														20	213	209	-4	-0.0187793	±5%
														21	121	122	1	0.00826446	±5%
														22	164	172	8	0.0487805	±5%
														23	56	57	1	0.0178571	±5mg/dL
														24	158	158	0	0	±5%
														25	126	123	-3	-0.0238095	±5%
														26	204	191	-13	-0.0637255	±10%
														27	208	212	4	0.0192308	±5%
														28	258	265	7	0.0271318	±5%
														29	41	42	1	0.0243902	±5mg/dL
														30	155	155	0	0	±5%
														31	187	187	0	0	±5%
														32	79	80	1	0.0126582	±5mg/dL
														33	169	178	9	0.0532544	±10%
														34	226	227	1	0.00442478	±5%
														35	124	129	5	0.0403226	±5%
														36	66	65	-1	-0.0151515	±5mg/dL
														37	101	103	2	0.019802	±5%
														38	322	314	-8	-0.0248447	±5%
														39	39	31	-8	-0.205128	±10mg/dL
														40	297	301	4	0.013468	±5%
														41	114	114	0	0	±5%
														42	143	142	-1	-0.00699301	±5%
														43	160	155	-5	-0.03125	±5%
														44	105	106	1	0.00952381	±5%
														45	127	122	-5	-0.0393701	±5%
														46	228	227	-1	-0.00438596	±5%
														47	96	106	10	0.104167	±10mg/dL
														48	80	79	-1	-0.0125	±5mg/dL
														49	466	456	-10	-0.0214592	±5%
														50	162	166	4	0.0246914	±5%
														51	306	304	-2	-0.00653595	±5%
														52	65	63	-2	-0.0307692	±5mg/dL
														53	222	229	7	0.0315315	±5%
														54	177	175	-2	-0.0112994	±5%
														55	112	116	4	0.0357143	±5%
														56	188	193	5	0.0265957	±5%
														57	347	348	1	0.00288184	±5%
														58	143	138	-5	-0.034965	±5%
														59	419	422	3	0.0071599	±5%
														60	103	105	2	0.0194175	±5%
														61	331	330	-1	-0.00302115	±5%
														62	61	63	2	0.0327869	±5mg/dL
														63	189	190	1	0.00529101	±5%
														64	45	47	2	0.0444444	±5mg/dL
														65	162	164	2	0.0123457	±5%
														66	107	111	4	0.0373832	±5%
														67	440	439	-1	-0.00227273	±5%
														68	157	157	0	0	±5%
														69	80	80	0	0	±5mg/dL
														70	104	106	2	0.0192308	±5%
														71	191	192	1	0.0052356	±5%
														72	280	281	1	0.00357143	±5%
														73	75	74	-1	-0.0133333	±5mg/dL
														74	246	241	-5	-0.0203252	±5%
														75	168	162	-6	-0.0357143	±5%
														76	170	168	-2	-0.0117647	±5%
														77	110	114	4	0.0363636	±5%
														78	507	506	-1	-0.00197239	±5%
														79	354	353	-1	-0.00282486	±5%
														80	166	168	2	0.0120482	±5%
														81	275	278	3	0.0109091	±5%
														82	117	125	8	0.0683761	±10%
														83	383	381	-2	-0.00522193	±5%
														84	118	106	-12	-0.101695	±15%
														85	159	160	1	0.00628931	±5%
														86	393	394	1	0.00254453	±5%
														87	136	138	2	0.0147059	±5%
														88	99	103	4	0.040404	±5mg/dL
														89	167	166	-1	-0.00598802	±5%
														90	101	101	0	0	±5%
														91	370	368	-2	-0.00540541	±5%
														92	245	242	-3	-0.0122449	±5%
														93	71	74	3	0.0422535	±5mg/dL
														94	47	44	-3	-0.0638298	±5mg/dL
														95	139	146	7	0.0503597	±10%
														96	157	153	-4	-0.0254777	±5%
														97	103	108	5	0.0485437	±5%
														98	159	159	0	0	±5%
														99	76	61	-15	-0.197368	±15mg/dL
														100	109	101	-8	-0.0733945	±10%
														Data5	82	79	-3	-0.0365854	±5mg/dL
														2	361	351	-10	-0.0277008	±5%
														3	141	140	-1	-0.0070922	±5%
														4	209	209	0	0	±5%
														5	115	116	1	0.00869565	±5%
														6	82	79	-3	-0.0365854	±5mg/dL
														7	120	125	5	0.0416667	±5%
														8	247	243	-4	-0.0161943	±5%
														9	153	153	0	0	±5%
														10	411	418	7	0.0170316	±5%
														11	132	125	-7	-0.0530303	±10%
														12	282	268	-14	-0.0496454	±5%
														13	78	81	3	0.0384615	±5mg/dL
														14	66	68	2	0.030303	±5mg/dL
														15	261	263	2	0.00766284	±5%
														16	34	37	3	0.0882353	±5mg/dL
														17	397	388	-9	-0.02267	±5%
														18	104	100	-4	-0.0384615	±5%
														19	81	79	-2	-0.0246914	±5mg/dL
														20	213	213	0	0	±5%
														21	121	119	-2	-0.0165289	±5%
														22	164	167	3	0.0182927	±5%
														23	56	48	-8	-0.142857	±10mg/dL
														24	158	160	2	0.0126582	±5%
														25	126	124	-2	-0.015873	±5%
														26	204	195	-9	-0.0441176	±5%
														27	208	209	1	0.00480769	±5%
														28	258	262	4	0.0155039	±5%
														29	41	48	7	0.170732	±10mg/dL
														30	155	161	6	0.0387097	±5%
														31	187	186	-1	-0.00534759	±5%
														32	79	79	0	0	±5mg/dL
														33	169	171	2	0.0118343	±5%
														34	226	227	1	0.00442478	±5%
														35	124	128	4	0.0322581	±5%
														36	66	71	5	0.0757576	±5mg/dL
														37	101	103	2	0.019802	±5%
														38	322	320	-2	-0.00621118	±5%
														39	39	37	-2	-0.0512821	±5mg/dL
														40	297	288	-9	-0.030303	±5%
														41	114	110	-4	-0.0350877	±5%
														42	143	142	-1	-0.00699301	±5%
														43	160	159	-1	-0.00625	±5%
														44	105	112	7	0.0666667	±10%
														45	127	123	-4	-0.0314961	±5%
														46	228	232	4	0.0175439	±5%
														47	96	99	3	0.03125	±5mg/dL
														48	80	80	0	0	±5mg/dL
														49	466	457	-9	-0.0193133	±5%
														50	162	165	3	0.0185185	±5%
														51	306	307	1	0.00326797	±5%
														52	65	67	2	0.0307692	±5mg/dL
														53	222	227	5	0.0225225	±5%
														54	177	174	-3	-0.0169492	±5%
														55	112	114	2	0.0178571	±5%
														56	188	189	1	0.00531915	±5%
														57	347	348	1	0.00288184	±5%
														58	143	143	0	0	±5%
														59	419	422	3	0.0071599	±5%
														60	103	107	4	0.038835	±5%
														61	331	335	4	0.0120846	±5%
														62	61	70	9	0.147541	±10mg/dL
														63	189	191	2	0.010582	±5%
														64	45	44	-1	-0.0222222	±5mg/dL
														65	162	167	5	0.0308642	±5%
														66	107	118	11	0.102804	±15%
														67	440	465	25	0.0568182	±10%
														68	157	166	9	0.0573248	±10%
														69	80	79	-1	-0.0125	±5mg/dL
														70	104	110	6	0.0576923	±10%
														71	191	187	-4	-0.0209424	±5%
														72	280	277	-3	-0.0107143	±5%
														73	75	71	-4	-0.0533333	±5mg/dL
														74	246	247	1	0.00406504	±5%
														75	168	159	-9	-0.0535714	±10%
														76	170	166	-4	-0.0235294	±5%
														77	110	115	5	0.0454545	±5%
														78	507	523	16	0.0315582	±5%
														79	354	350	-4	-0.0112994	±5%
														80	166	175	9	0.0542169	±10%
														81	275	279	4	0.0145455	±5%
														82	117	128	11	0.0940171	±10%
														83	383	380	-3	-0.0078329	±5%
														84	118	104	-14	-0.118644	±15%
														85	159	156	-3	-0.0188679	±5%
														86	393	386	-7	-0.0178117	±5%
														87	136	139	3	0.0220588	±5%
														88	99	105	6	0.0606061	±10mg/dL
														89	167	171	4	0.0239521	±5%
														90	101	108	7	0.0693069	±10%
														91	370	371	1	0.0027027	±5%
														92	245	244	-1	-0.00408163	±5%
														93	71	77	6	0.084507	±10mg/dL
														94	47	44	-3	-0.0638298	±5mg/dL
														95	139	137	-2	-0.0143885	±5%
														96	157	156	-1	-0.00636943	±5%
														97	103	109	6	0.0582524	±10%
														98	159	156	-3	-0.0188679	±5%
														99	76	66	-10	-0.131579	±10mg/dL
														100	109	108	-1	-0.00917431	±5%
														Data6	82	80	-2	-0.0243902	±5mg/dL
														2	361	350	-11	-0.0304709	±5%
														3	141	142	1	0.0070922	±5%
														4	209	210	1	0.00478469	±5%
														5	115	111	-4	-0.0347826	±5%
														6	82	80	-2	-0.0243902	±5mg/dL
														7	120	122	2	0.0166667	±5%
														8	247	243	-4	-0.0161943	±5%
														9	153	153	0	0	±5%
														10	411	416	5	0.0121655	±5%
														11	132	128	-4	-0.030303	±5%
														12	282	276	-6	-0.0212766	±5%
														13	78	80	2	0.025641	±5mg/dL
														14	66	65	-1	-0.0151515	±5mg/dL
														15	261	258	-3	-0.0114943	±5%
														16	34	37	3	0.0882353	±5mg/dL
														17	397	389	-8	-0.0201511	±5%
														18	104	102	-2	-0.0192308	±5%
														19	81	72	-9	-0.111111	±10mg/dL
														20	213	211	-2	-0.00938967	±5%
														21	121	131	10	0.0826446	±10%
														22	164	165	1	0.00609756	±5%
														23	56	57	1	0.0178571	±5mg/dL
														24	158	166	8	0.0506329	±10%
														25	126	120	-6	-0.047619	±5%
														26	204	206	2	0.00980392	±5%
														27	208	207	-1	-0.00480769	±5%
														28	258	258	0	0	±5%
														29	41	46	5	0.121951	±5mg/dL
														30	155	158	3	0.0193548	±5%
														31	187	191	4	0.0213904	±5%
														32	79	78	-1	-0.0126582	±5mg/dL
														33	169	174	5	0.0295858	±5%
														34	226	227	1	0.00442478	±5%
														35	124	131	7	0.0564516	±10%
														36	66	64	-2	-0.030303	±5mg/dL
														37	101	111	10	0.0990099	±10%
														38	322	321	-1	-0.00310559	±5%
														39	39	37	-2	-0.0512821	±5mg/dL
														40	297	295	-2	-0.00673401	±5%
														41	114	116	2	0.0175439	±5%
														42	143	138	-5	-0.034965	±5%
														43	160	160	0	0	±5%
														44	105	100	-5	-0.047619	±5%
														45	127	125	-2	-0.015748	±5%
														46	228	229	1	0.00438596	±5%
														47	96	101	5	0.0520833	±5mg/dL
														48	80	80	0	0	±5mg/dL
														49	466	462	-4	-0.00858369	±5%
														50	162	176	14	0.0864198	±10%
														51	306	310	4	0.0130719	±5%
														52	65	62	-3	-0.0461538	±5mg/dL
														53	222	226	4	0.018018	±5%
														54	177	180	3	0.0169492	±5%
														55	112	109	-3	-0.0267857	±5%
														56	188	190	2	0.0106383	±5%
														57	347	350	3	0.00864553	±5%
														58	143	135	-8	-0.0559441	±10%
														59	419	423	4	0.00954654	±5%
														60	103	109	6	0.0582524	±10%
														61	331	336	5	0.0151057	±5%
														62	61	65	4	0.0655738	±5mg/dL
														63	189	189	0	0	±5%
														64	45	44	-1	-0.0222222	±5mg/dL
														65	162	166	4	0.0246914	±5%
														66	107	105	-2	-0.0186916	±5%
														67	440	452	12	0.0272727	±5%
														68	157	162	5	0.0318471	±5%
														69	80	79	-1	-0.0125	±5mg/dL
														70	104	107	3	0.0288462	±5%
														71	191	187	-4	-0.0209424	±5%
														72	280	279	-1	-0.00357143	±5%
														73	75	77	2	0.0266667	±5mg/dL
														74	246	242	-4	-0.0162602	±5%
														75	168	160	-8	-0.047619	±5%
														76	170	169	-1	-0.00588235	±5%
														77	110	114	4	0.0363636	±5%
														78	507	508	1	0.00197239	±5%
														79	354	350	-4	-0.0112994	±5%
														80	166	166	0	0	±5%
														81	275	277	2	0.00727273	±5%
														82	117	117	0	0	±5%
														83	383	381	-2	-0.00522193	±5%
														84	118	114	-4	-0.0338983	±5%
														85	159	155	-4	-0.0251572	±5%
														86	393	392	-1	-0.00254453	±5%
														87	136	136	0	0	±5%
														88	99	105	6	0.0606061	±10mg/dL
														89	167	167	0	0	±5%
														90	101	102	1	0.00990099	±5%
														91	370	370	0	0	±5%
														92	245	245	0	0	±5%
														93	71	76	5	0.0704225	±5mg/dL
														94	47	44	-3	-0.0638298	±5mg/dL
														95	139	151	12	0.0863309	±10%
														96	157	157	0	0	±5%
														97	103	107	4	0.038835	±5%
														98	159	154	-5	-0.0314465	±5%
														99	76	64	-12	-0.157895	±15mg/dL
														100	109	102	-7	-0.0642202	±10%
														Data7	82	78	-4	-0.0487805	±5mg/dL
														2	361	356	-5	-0.0138504	±5%
														3	141	141	0	0	±5%
														4	209	213	4	0.0191388	±5%
														5	115	114	-1	-0.00869565	±5%
														6	82	79	-3	-0.0365854	±5mg/dL
														7	120	125	5	0.0416667	±5%
														8	247	245	-2	-0.00809717	±5%
														9	153	154	1	0.00653595	±5%
														10	411	418	7	0.0170316	±5%
														11	132	138	6	0.0454545	±5%
														12	282	280	-2	-0.0070922	±5%
														13	78	81	3	0.0384615	±5mg/dL
														14	66	60	-6	-0.0909091	±10mg/dL
														15	261	260	-1	-0.00383142	±5%
														16	34	38	4	0.117647	±5mg/dL
														17	397	387	-10	-0.0251889	±5%
														18	104	107	3	0.0288462	±5%
														19	81	70	-11	-0.135802	±15mg/dL
														20	213	212	-1	-0.00469484	±5%
														21	121	120	-1	-0.00826446	±5%
														22	164	168	4	0.0243902	±5%
														23	56	57	1	0.0178571	±5mg/dL
														24	158	159	1	0.00632911	±5%
														25	126	123	-3	-0.0238095	±5%
														26	204	190	-14	-0.0686275	±10%
														27	208	206	-2	-0.00961538	±5%
														28	258	259	1	0.00387597	±5%
														29	41	43	2	0.0487805	±5mg/dL
														30	155	158	3	0.0193548	±5%
														31	187	193	6	0.0320856	±5%
														32	79	80	1	0.0126582	±5mg/dL
														33	169	172	3	0.0177515	±5%
														34	226	230	4	0.0176991	±5%
														35	124	124	0	0	±5%
														36	66	65	-1	-0.0151515	±5mg/dL
														37	101	105	4	0.039604	±5%
														38	322	322	0	0	±5%
														39	39	35	-4	-0.102564	±5mg/dL
														40	297	296	-1	-0.003367	±5%
														41	114	110	-4	-0.0350877	±5%
														42	143	141	-2	-0.013986	±5%
														43	160	158	-2	-0.0125	±5%
														44	105	109	4	0.0380952	±5%
														45	127	124	-3	-0.023622	±5%
														46	228	225	-3	-0.0131579	±5%
														47	96	97	1	0.0104167	±5mg/dL
														48	80	81	1	0.0125	±5mg/dL
														49	466	460	-6	-0.0128755	±5%
														50	162	168	6	0.037037	±5%
														51	306	319	13	0.0424837	±5%
														52	65	68	3	0.0461538	±5mg/dL
														53	222	228	6	0.027027	±5%
														54	177	176	-1	-0.00564972	±5%
														55	112	117	5	0.0446429	±5%
														56	188	190	2	0.0106383	±5%
														57	347	347	0	0	±5%
														58	143	139	-4	-0.027972	±5%
														59	419	419	0	0	±5%
														60	103	105	2	0.0194175	±5%
														61	331	337	6	0.0181269	±5%
														62	61	65	4	0.0655738	±5mg/dL
														63	189	185	-4	-0.021164	±5%
														64	45	46	1	0.0222222	±5mg/dL
														65	162	166	4	0.0246914	±5%
														66	107	108	1	0.00934579	±5%
														67	440	445	5	0.0113636	±5%
														68	157	163	6	0.0382166	±5%
														69	80	80	0	0	±5mg/dL
														70	104	104	0	0	±5%
														71	191	192	1	0.0052356	±5%
														72	280	285	5	0.0178571	±5%
														73	75	78	3	0.04	±5mg/dL
														74	246	242	-4	-0.0162602	±5%
														75	168	161	-7	-0.0416667	±5%
														76	170	168	-2	-0.0117647	±5%
														77	110	118	8	0.0727273	±10%
														78	507	510	3	0.00591716	±5%
														79	354	352	-2	-0.00564972	±5%
														80	166	168	2	0.0120482	±5%
														81	275	286	11	0.04	±5%
														82	117	124	7	0.0598291	±10%
														83	383	370	-13	-0.0339426	±5%
														84	118	108	-10	-0.0847458	±10%
														85	159	157	-2	-0.0125786	±5%
														86	393	391	-2	-0.00508906	±5%
														87	136	143	7	0.0514706	±10%
														88	99	100	1	0.010101	±5mg/dL
														89	167	170	3	0.0179641	±5%
														90	101	106	5	0.049505	±5%
														91	370	371	1	0.0027027	±5%
														92	245	249	4	0.0163265	±5%
														93	71	75	4	0.056338	±5mg/dL
														94	47	45	-2	-0.0425532	±5mg/dL
														95	139	141	2	0.0143885	±5%
														96	157	155	-2	-0.0127389	±5%
														97	103	104	1	0.00970874	±5%
														98	159	157	-2	-0.0125786	±5%
														99	76	63	-13	-0.171053	±15mg/dL
														100	109	105	-4	-0.0366972	±5%
														Data8	82	79	-3	-0.0365854	±5mg/dL
														2	361	360	-1	-0.00277008	±5%
														3	141	142	1	0.0070922	±5%
														4	209	213	4	0.0191388	±5%
														5	115	107	-8	-0.0695652	±10%
														6	82	80	-2	-0.0243902	±5mg/dL
														7	120	129	9	0.075	±10%
														8	247	245	-2	-0.00809717	±5%
														9	153	159	6	0.0392157	±5%
														10	411	416	5	0.0121655	±5%
														11	132	122	-10	-0.0757576	±10%
														12	282	277	-5	-0.0177305	±5%
														13	78	81	3	0.0384615	±5mg/dL
														14	66	67	1	0.0151515	±5mg/dL
														15	261	259	-2	-0.00766284	±5%
														16	34	36	2	0.0588235	±5mg/dL
														17	397	395	-2	-0.00503778	±5%
														18	104	107	3	0.0288462	±5%
														19	81	79	-2	-0.0246914	±5mg/dL
														20	213	218	5	0.0234742	±5%
														21	121	122	1	0.00826446	±5%
														22	164	164	0	0	±5%
														23	56	57	1	0.0178571	±5mg/dL
														24	158	156	-2	-0.0126582	±5%
														25	126	120	-6	-0.047619	±5%
														26	204	206	2	0.00980392	±5%
														27	208	212	4	0.0192308	±5%
														28	258	260	2	0.00775194	±5%
														29	41	46	5	0.121951	±5mg/dL
														30	155	156	1	0.00645161	±5%
														31	187	192	5	0.026738	±5%
														32	79	79	0	0	±5mg/dL
														33	169	169	0	0	±5%
														34	226	224	-2	-0.00884956	±5%
														35	124	127	3	0.0241935	±5%
														36	66	62	-4	-0.0606061	±5mg/dL
														37	101	107	6	0.0594059	±10%
														38	322	320	-2	-0.00621118	±5%
														39	39	35	-4	-0.102564	±5mg/dL
														40	297	284	-13	-0.043771	±5%
														41	114	116	2	0.0175439	±5%
														42	143	140	-3	-0.020979	±5%
														43	160	151	-9	-0.05625	±10%
														44	105	106	1	0.00952381	±5%
														45	127	126	-1	-0.00787402	±5%
														46	228	228	0	0	±5%
														47	96	94	-2	-0.0208333	±5mg/dL
														48	80	79	-1	-0.0125	±5mg/dL
														49	466	468	2	0.00429185	±5%
														50	162	168	6	0.037037	±5%
														51	306	298	-8	-0.0261438	±5%
														52	65	61	-4	-0.0615385	±5mg/dL
														53	222	225	3	0.0135135	±5%
														54	177	176	-1	-0.00564972	±5%
														55	112	114	2	0.0178571	±5%
														56	188	194	6	0.0319149	±5%
														57	347	348	1	0.00288184	±5%
														58	143	140	-3	-0.020979	±5%
														59	419	417	-2	-0.00477327	±5%
														60	103	102	-1	-0.00970874	±5%
														61	331	330	-1	-0.00302115	±5%
														62	61	64	3	0.0491803	±5mg/dL
														63	189	185	-4	-0.021164	±5%
														64	45	45	0	0	±5mg/dL
														65	162	166	4	0.0246914	±5%
														66	107	108	1	0.00934579	±5%
														67	440	436	-4	-0.00909091	±5%
														68	157	155	-2	-0.0127389	±5%
														69	80	79	-1	-0.0125	±5mg/dL
														70	104	104	0	0	±5%
														71	191	186	-5	-0.026178	±5%
														72	280	279	-1	-0.00357143	±5%
														73	75	76	1	0.0133333	±5mg/dL
														74	246	243	-3	-0.0121951	±5%
														75	168	164	-4	-0.0238095	±5%
														76	170	166	-4	-0.0235294	±5%
														77	110	118	8	0.0727273	±10%
														78	507	516	9	0.0177515	±5%
														79	354	350	-4	-0.0112994	±5%
														80	166	166	0	0	±5%
														81	275	279	4	0.0145455	±5%
														82	117	128	11	0.0940171	±10%
														83	383	377	-6	-0.0156658	±5%
														84	118	106	-12	-0.101695	±15%
														85	159	151	-8	-0.0503145	±10%
														86	393	387	-6	-0.0152672	±5%
														87	136	141	5	0.0367647	±5%
														88	99	102	3	0.030303	±5mg/dL
														89	167	165	-2	-0.011976	±5%
														90	101	105	4	0.039604	±5%
														91	370	373	3	0.00810811	±5%
														92	245	242	-3	-0.0122449	±5%
														93	71	71	0	0	±5mg/dL
														94	47	40	-7	-0.148936	±10mg/dL
														95	139	138	-1	-0.00719424	±5%
														96	157	159	2	0.0127389	±5%
														97	103	108	5	0.0485437	±5%
														98	159	158	-1	-0.00628931	±5%
														99	76	64	-12	-0.157895	±15mg/dL
														100	109	102	-7	-0.0642202	±10%
														Data9	82	81	-1	-0.0121951	±5mg/dL
														2	361	367	6	0.0166205	±5%
														3	141	139	-2	-0.0141844	±5%
														4	209	209	0	0	±5%
														5	115	111	-4	-0.0347826	±5%
														6	82	80	-2	-0.0243902	±5mg/dL
														7	120	124	4	0.0333333	±5%
														8	247	243	-4	-0.0161943	±5%
														9	153	152	-1	-0.00653595	±5%
														10	411	411	0	0	±5%
														11	132	130	-2	-0.0151515	±5%
														12	282	277	-5	-0.0177305	±5%
														13	78	80	2	0.025641	±5mg/dL
														14	66	67	1	0.0151515	±5mg/dL
														15	261	259	-2	-0.00766284	±5%
														16	34	38	4	0.117647	±5mg/dL
														17	397	396	-1	-0.00251889	±5%
														18	104	104	0	0	±5%
														19	81	71	-10	-0.123457	±10mg/dL
														20	213	205	-8	-0.0375587	±5%
														21	121	124	3	0.0247934	±5%
														22	164	165	1	0.00609756	±5%
														23	56	57	1	0.0178571	±5mg/dL
														24	158	160	2	0.0126582	±5%
														25	126	121	-5	-0.0396825	±5%
														26	204	200	-4	-0.0196078	±5%
														27	208	214	6	0.0288462	±5%
														28	258	261	3	0.0116279	±5%
														29	41	42	1	0.0243902	±5mg/dL
														30	155	158	3	0.0193548	±5%
														31	187	188	1	0.00534759	±5%
														32	79	80	1	0.0126582	±5mg/dL
														33	169	171	2	0.0118343	±5%
														34	226	231	5	0.0221239	±5%
														35	124	120	-4	-0.0322581	±5%
														36	66	63	-3	-0.0454545	±5mg/dL
														37	101	107	6	0.0594059	±10%
														38	322	321	-1	-0.00310559	±5%
														39	39	36	-3	-0.0769231	±5mg/dL
														40	297	306	9	0.030303	±5%
														41	114	118	4	0.0350877	±5%
														42	143	140	-3	-0.020979	±5%
														43	160	157	-3	-0.01875	±5%
														44	105	105	0	0	±5%
														45	127	123	-4	-0.0314961	±5%
														46	228	223	-5	-0.0219298	±5%
														47	96	101	5	0.0520833	±5mg/dL
														48	80	80	0	0	±5mg/dL
														49	466	467	1	0.00214592	±5%
														50	162	168	6	0.037037	±5%
														51	306	306	0	0	±5%
														52	65	65	0	0	±5mg/dL
														53	222	223	1	0.0045045	±5%
														54	177	178	1	0.00564972	±5%
														55	112	114	2	0.0178571	±5%
														56	188	194	6	0.0319149	±5%
														57	347	351	4	0.0115274	±5%
														58	143	137	-6	-0.041958	±5%
														59	419	418	-1	-0.00238663	±5%
														60	103	111	8	0.0776699	±10%
														61	331	325	-6	-0.0181269	±5%
														62	61	69	8	0.131148	±10mg/dL
														63	189	191	2	0.010582	±5%
														64	45	43	-2	-0.0444444	±5mg/dL
														65	162	165	3	0.0185185	±5%
														66	107	107	0	0	±5%
														67	440	440	0	0	±5%
														68	157	154	-3	-0.0191083	±5%
														69	80	80	0	0	±5mg/dL
														70	104	98	-6	-0.0576923	±10%
														71	191	191	0	0	±5%
														72	280	278	-2	-0.00714286	±5%
														73	75	72	-3	-0.04	±5mg/dL
														74	246	245	-1	-0.00406504	±5%
														75	168	162	-6	-0.0357143	±5%
														76	170	166	-4	-0.0235294	±5%
														77	110	113	3	0.0272727	±5%
														78	507	514	7	0.0138067	±5%
														79	354	348	-6	-0.0169492	±5%
														80	166	163	-3	-0.0180723	±5%
														81	275	276	1	0.00363636	±5%
														82	117	118	1	0.00854701	±5%
														83	383	375	-8	-0.0208877	±5%
														84	118	118	0	0	±5%
														85	159	159	0	0	±5%
														86	393	393	0	0	±5%
														87	136	133	-3	-0.0220588	±5%
														88	99	99	0	0	±5mg/dL
														89	167	166	-1	-0.00598802	±5%
														90	101	113	12	0.118812	±15%
														91	370	371	1	0.0027027	±5%
														92	245	247	2	0.00816327	±5%
														93	71	76	5	0.0704225	±5mg/dL
														94	47	43	-4	-0.0851064	±5mg/dL
														95	139	139	0	0	±5%
														96	157	159	2	0.0127389	±5%
														97	103	101	-2	-0.0194175	±5%
														98	159	155	-4	-0.0251572	±5%
														99	76	66	-10	-0.131579	±10mg/dL
														100	109	106	-3	-0.0275229	±5%
														Data10	82	79	-3	-0.0365854	±5mg/dL
														2	361	366	5	0.0138504	±5%
														3	141	138	-3	-0.0212766	±5%
														4	209	210	1	0.00478469	±5%
														5	115	111	-4	-0.0347826	±5%
														6	82	81	-1	-0.0121951	±5mg/dL
														7	120	113	-7	-0.0583333	±10%
														8	247	250	3	0.0121457	±5%
														9	153	156	3	0.0196078	±5%
														10	411	417	6	0.0145985	±5%
														11	132	129	-3	-0.0227273	±5%
														12	282	271	-11	-0.0390071	±5%
														13	78	80	2	0.025641	±5mg/dL
														14	66	65	-1	-0.0151515	±5mg/dL
														15	261	257	-4	-0.0153257	±5%
														16	34	33	-1	-0.0294118	±5mg/dL
														17	397	390	-7	-0.0176322	±5%
														18	104	106	2	0.0192308	±5%
														19	81	73	-8	-0.0987654	±10mg/dL
														20	213	207	-6	-0.028169	±5%
														21	121	124	3	0.0247934	±5%
														22	164	165	1	0.00609756	±5%
														23	56	49	-7	-0.125	±10mg/dL
														24	158	160	2	0.0126582	±5%
														25	126	126	0	0	±5%
														26	204	195	-9	-0.0441176	±5%
														27	208	213	5	0.0240385	±5%
														28	258	256	-2	-0.00775194	±5%
														29	41	47	6	0.146341	±10mg/dL
														30	155	156	1	0.00645161	±5%
														31	187	193	6	0.0320856	±5%
														32	79	80	1	0.0126582	±5mg/dL
														33	169	173	4	0.0236686	±5%
														34	226	230	4	0.0176991	±5%
														35	124	123	-1	-0.00806452	±5%
														36	66	60	-6	-0.0909091	±10mg/dL
														37	101	102	1	0.00990099	±5%
														38	322	323	1	0.00310559	±5%
														39	39	35	-4	-0.102564	±5mg/dL
														40	297	301	4	0.013468	±5%
														41	114	118	4	0.0350877	±5%
														42	143	146	3	0.020979	±5%
														43	160	157	-3	-0.01875	±5%
														44	105	107	2	0.0190476	±5%
														45	127	121	-6	-0.0472441	±5%
														46	228	231	3	0.0131579	±5%
														47	96	96	0	0	±5mg/dL
														48	80	80	0	0	±5mg/dL
														49	466	470	4	0.00858369	±5%
														50	162	168	6	0.037037	±5%
														51	306	305	-1	-0.00326797	±5%
														52	65	69	4	0.0615385	±5mg/dL
														53	222	231	9	0.0405405	±5%
														54	177	181	4	0.0225989	±5%
														55	112	115	3	0.0267857	±5%
														56	188	191	3	0.0159574	±5%
														57	347	348	1	0.00288184	±5%
														58	143	139	-4	-0.027972	±5%
														59	419	419	0	0	±5%
														60	103	101	-2	-0.0194175	±5%
														61	331	331	0	0	±5%
														62	61	67	6	0.0983607	±10mg/dL
														63	189	192	3	0.015873	±5%
														64	45	47	2	0.0444444	±5mg/dL
														65	162	169	7	0.0432099	±5%
														66	107	112	5	0.046729	±5%
														67	440	441	1	0.00227273	±5%
														68	157	155	-2	-0.0127389	±5%
														69	80	80	0	0	±5mg/dL
														70	104	103	-1	-0.00961538	±5%
														71	191	189	-2	-0.0104712	±5%
														72	280	283	3	0.0107143	±5%
														73	75	70	-5	-0.0666667	±5mg/dL
														74	246	244	-2	-0.00813008	±5%
														75	168	159	-9	-0.0535714	±10%
														76	170	167	-3	-0.0176471	±5%
														77	110	113	3	0.0272727	±5%
														78	507	508	1	0.00197239	±5%
														79	354	343	-11	-0.0310734	±5%
														80	166	165	-1	-0.0060241	±5%
														81	275	281	6	0.0218182	±5%
														82	117	129	12	0.102564	±15%
														83	383	372	-11	-0.0287206	±5%
														84	118	101	-17	-0.144068	±15%
														85	159	159	0	0	±5%
														86	393	386	-7	-0.0178117	±5%
														87	136	136	0	0	±5%
														88	99	100	1	0.010101	±5mg/dL
														89	167	160	-7	-0.0419162	±5%
														90	101	105	4	0.039604	±5%
														91	370	375	5	0.0135135	±5%
														92	245	247	2	0.00816327	±5%
														93	71	73	2	0.028169	±5mg/dL
														94	47	44	-3	-0.0638298	±5mg/dL
														95	139	140	1	0.00719424	±5%
														96	157	152	-5	-0.0318471	±5%
														97	103	107	4	0.038835	±5%
														98	159	156	-3	-0.0188679	±5%
														99	76	67	-9	-0.118421	±10mg/dL
														100	109	101	-8	-0.0733945	±10%
