# Supplementary material for: Demonstration of disinfection procedure for the development of accurate blood glucose meters in accordance with ISO 15197:2013
Source: PLoS One. 2017 Jul 6;12(7):e0180617. doi: 10.1371/journal.pone.0180617 (PMC5500346; doi:10.1371/journal.pone.0180617)
Supplement: S6 File — (XLS) [file pone.0180617.s006.xls]

## Sheet: raw data
			1st Reference (Plasma)	5228 #A-Lot#1	5228 #B-Lot#1	5228 #C-Lot#1	5228 #A-Lot#2	5228 #B-Lot#2	5228 #C-Lot#2	5228 #A-Lot#3	5228 #B-Lot#3	5228 #C-Lot#3	2nd Reference (plasma)	Reference < 100 mg/dL	Reference > 100 mg/dL	Average of reference (mg/dL)		Sample Concentration Distribution
		No.	Data1	Data2	Data3	Data4	Data5	Data6	Data7	Data8	Data9	Data10	Data11	D11-D1	(Data11-Data1)/Data1	Data1&11Average		Concentration Interval	Glucose concentration mmol/L (mg/dL)	Count of samples	Percentage of samlpes	ISO15197 sec.6.3 Table 3
		001	102	96	105	102	100	102	101	101	98	100	100	-2	-0.0196078	101
		002	73.3	76	77	76	78	74	81	81	82	78	73.6	0.3	0.00409277	73		1	≤2.77 (≤50)	5	0.05	0.05
		003	127	121	127	130	125	125	122	119	123	121	125	-2	-0.015748	126		2	>2.77 to 4.44 (>50 to 80)	14	0.14	0.15
		004	206	209	206	205	211	208	207	206	207	205	205	-1	-0.00485437	206		3	>4.44 to 6.66 (>80 to 120)	21	0.21	0.2
		005	125	127	121	127	127	121	125	121	123	124	121	-4	-0.032	123		4	>6.66 to 11.10 (>120 to 200)	31	0.31	0.3
		006	153	147	153	144	147	153	146	148	153	146	147	-6	-0.0392157	150		5	>11.10 to 16.65 (>200 to 300)	14	0.14	0.15
		007	47.6	44	49	52	52	53	41	47	51	45	46.5	-1.1	-0.0231092	47		6	>16.65 to 22.20 (>300 to 400)	10	0.1	0.1
		008	81.2	84	79	83	84	84	87	83	80	85	79.4	-1.8	-0.0221675	80		7	>22.20 (>400)	5	0.05	0.05
		009	312	309	315	320	298	294	300	304	295	299	308	-4	-0.0128205	310		Total		100	1	1
		010	112	112	106	113	110	113	111	113	113	115	108	-4	-0.0357143	110
		011	413	408	417	398	409	417	400	425	421	426	412	-1	-0.00242131	413
		012	99.5	101	97	103	97	101	102	106	103	98	98.8	-0.7	-0.00703518	99
		013	88.6	80	81	79	81	81	79	80	81	82	87.4	-1.2	-0.013544	88
		014	151	148	146	148	148	149	157	157	154	156	149	-2	-0.013245	150
		015	344	356	358	333	324	359	336	346	351	340	346	2	0.00581395	345
		016	71.1	71	75	77	83	77	77	75	78	83	70.9	-0.2	-0.00281294	71
		017	230	233	234	225	230	236	234	229	227	230	231	1	0.00434783	231
		018	488	479	477	496	496	478	504	482	502	488	484	-4	-0.00819672	486
		019	87.9	88	83	81	82	81	83	87	83	79	89.1	1.2	0.0136519	89
		020	387	386	395	387	395	380	391	400	394	401	384	-3	-0.00775194	386
		021	129	118	124	123	124	123	120	122	130	120	124	-5	-0.0387597	127
		022	322	336	314	309	315	316	322	334	324	329	323	1	0.00310559	323
		023	62.6	57	62	60	57	60	57	55	57	59	59.8	-2.8	-0.0447284	61
		024	43.4	42	45	46	42	46	47	48	47	47	42.2	-1.2	-0.0276498	43
		025	165	163	167	164	164	165	170	162	167	168	164	-1	-0.00606061	165
		026	103	97	98	102	98	100	99	101	101	105	104	1	0.00970874	104
		027	293	292	285	288	293	290	289	289	289	284	291	-2	-0.00682594	292
		028	150	144	139	141	140	145	141	140	139	139	148	-2	-0.0133333	149
		029	88.8	85	87	85	85	89	83	86	86	88	85.6	-3.2	-0.036036	87
		030	136	136	136	138	145	137	132	134	134	139	134	-2	-0.0147059	135
		031	121	123	129	127	123	123	123	127	128	122	120	-1	-0.00826446	121
		032	63.3	65	63	66	66	71	69	68	67	65	65.6	2.3	0.0363349	64
		033	149	147	147	157	149	151	146	143	150	145	149	0	0	149
		034	168	169	170	168	172	165	174	173	169	168	167	-1	-0.00595238	168
		035	114	107	110	106	110	111	109	110	115	106	112	-2	-0.0175439	113
		036	210	203	209	203	206	203	206	207	206	207	206	-4	-0.0190476	208
		037	106	101	99	98	104	100	97	103	97	101	103	-3	-0.0283019	105
		038	369	374	372	370	377	375	380	371	372	378	368	-1	-0.00271003	369
		039	54.5	59	59	58	56	57	63	58	58	54	52.1	-2.4	-0.0440367	53
		040	417	404	416	413	416	409	411	417	413	411	411	-6	-0.0143885	414
		041	114	106	110	105	112	113	109	108	113	109	110	-4	-0.0350877	112
		042	195	193	189	194	192	192	191	194	198	194	193	-2	-0.0102564	194
		043	357	356	362	355	357	358	352	355	356	355	353	-4	-0.0112045	355
		044	102	98	101	103	107	101	100	99	100	99	102	0	0	102
		045	265	266	270	260	266	263	264	264	263	265	263	-2	-0.00754717	264
		046	282	281	285	276	286	279	278	280	281	283	278	-4	-0.0141844	280
		047	49.3	51	50	44	45	50	49	45	47	48	48.8	-0.5	-0.010142	49
		048	173	173	168	176	173	167	166	171	166	173	171	-2	-0.0115607	172
		049	65.1	65	71	65	64	59	64	66	65	64	64.2	-0.9	-0.0138249	65
		050	215	217	222	220	223	223	227	219	221	215	211	-4	-0.0186047	213
		051	125	123	122	124	123	125	126	129	124	125	120	-5	-0.04	123
		052	170	168	165	173	169	167	164	168	169	169	167	-3	-0.0176471	169
		053	78.6	81	78	76	76	76	75	75	86	76	77.6	-1	-0.0127226	78
		054	104	102	102	102	104	98	97	100	97	99	101	-3	-0.0288462	103
		055	137	136	139	136	145	139	139	140	137	136	133	-4	-0.0291971	135
		056	88.9	86	82	82	87	82	84	82	82	82	85.9	-3	-0.0337458	87
		057	224	222	219	219	222	225	219	216	218	220	221	-3	-0.0133929	223
		058	396	390	395	390	393	396	392	387	394	384	391	-5	-0.0126263	394
		059	142	134	133	129	134	141	137	140	136	140	137	-5	-0.0352113	140
		060	62.6	56	56	58	50	56	56	55	59	54	60.5	-2.1	-0.0335463	62
		061	424	432	408	430	418	407	410	428	420	411	416	-8	-0.0188679	420
		062	194	190	198	197	191	195	194	196	197	198	194	0	0	194
		063	100	102	97	106	95	104	101	96	103	100	98	-2	-0.02	99
		064	183	180	178	185	181	181	183	185	180	186	181	-2	-0.010929	182
		065	136	144	141	141	135	138	136	136	138	131	130	-6	-0.0441176	133
		066	185	187	184	182	183	182	182	184	183	184	182	-3	-0.0162162	184
		067	113	111	113	105	107	106	113	110	111	113	112	-1	-0.00884956	113
		068	123	118	122	124	122	125	120	127	117	121	123	0	0	123
		069	277	278	274	276	270	278	279	280	277	274	275	-2	-0.00722022	276
		070	35.6	37	33	33	36	33	37	32	31	35	35.1	-0.5	-0.0140449	35
		071	220	215	190	188	190	191	193	189	188	198	218	-2	-0.00909091	219
		072	140	136	135	138	138	141	133	134	136	141	137	-3	-0.0214286	139
		073	253	257	250	252	249	251	247	249	254	252	249	-4	-0.0158103	251
		074	66.8	69	72	67	69	67	69	71	67	62	64.4	-2.4	-0.0359281	66
		075	168	174	167	168	168	168	167	166	165	167	162	-6	-0.0357143	165
		076	332	335	334	330	329	328	334	336	335	332	336	4	0.0120482	334
		077	99.1	97	96	104	101	98	99	96	99	100	96.2	-2.9	-0.0292634	98
		078	311	315	309	308	310	311	314	311	312	311	308	-3	-0.0096463	310
		079	134	143	121	122	124	121	123	120	124	121	135	1	0.00746269	135
		080	82.6	85	92	80	84	82	84	79	83	78	82.2	-0.4	-0.00484262	82
		081	110	109	112	107	113	108	109	112	110	107	110	0	0	110
		082	182	184	182	184	185	180	185	181	183	182	181	-1	-0.00549451	182
		083	253	253	256	252	249	250	253	249	249	253	252	-1	-0.00395257	253
		084	78.6	73	75	71	74	76	75	70	77	76	75.8	-2.8	-0.0356234	77
		085	442	430	458	433	429	428	439	458	449	442	438	-4	-0.00904977	440
		086	105	109	114	110	111	107	109	113	107	105	104	-1	-0.00952381	105
		087	182	189	181	186	182	186	184	182	190	183	180	-2	-0.010989	181
		088	372	371	368	376	369	371	369	376	373	380	372	0	0	372
		089	66.1	65	71	65	64	59	64	66	65	64	64.2	-1.9	-0.0287443	65
		090	283	281	271	268	269	271	273	270	271	269	279	-4	-0.0141343	281
		091	122	126	127	122	119	123	124	128	129	125	121	-1	-0.00819672	122
		092	33.2	30	36	34	32	33	35	34	38	36	32.3	-0.9	-0.0271084	33
		093	75.3	78	78	73	79	79	73	72	81	79	75.6	0.3	0.00398406	75
		094	179	182	160	161	162	162	163	160	161	163	177	-2	-0.0111732	178
		095	128	123	125	126	131	125	124	126	118	124	126	-2	-0.015625	127
		096	86.6	85	86	81	88	83	82	87	80	87	85.8	-0.8	-0.00923788	86
		097	62.6	56	61	57	57	63	51	62	55	56	62	-0.6	-0.00958466	62
		098	246	253	254	250	249	246	251	246	254	250	244	-2	-0.00813008	245
		099	110	108	107	112	111	112	108	109	110	112	111	1	0.00909091	111	MAX	486
		100	131	133	142	141	134	140	139	140	136	138	129	-2	-0.0152672	130	MIN	33

## Sheet: Accuracy-A
	1st Reference (Plasma)	2nd Reference (plasma)	5228 #A-Lot#1	5228 #A-Lot#2	5228 #A-Lot#3	Average of reference (mg/dL)			Average of reference (mg/dL)	5228 #A		X (mg/dL)	Low acceptance criteria (mg/dL)	High acceptance criteria (mg/dL)	y=x (mg/dL)	y=x (mg/dL)							Data Analysis (with 95% confidence interval)
No.	Data1	Data11	Data2	Data5	Data8	Data1&11 Average		No.	Data1&11Average	data2&5&8		25	10	40	0	0							摘要輸出
1	102	100	96	100	101	101		1	101	96		50	35	65	100	100
2	73.3	73.6	76	75	73	73		2	73	76		75	60	90	200	200							迴歸統計
3	127	125	121	125	119	126		3	126	121		100	85	115	300	300							R 的倍數	0.998973
4	206	205	209	211	206	206		4	206	209		125	106.25	143.75	400	400							R 平方	0.997947
5	125	121	127	127	121	123		5	123	127		150	127.5	172.5	500	500							調整的 R 平方	0.99794
6	153	147	147	147	148	150		6	150	147		175	148.75	201.25	600	600							標準誤	4.87294
7	47.6	46.5	44	52	47	47		7	47	44		200	170	230									觀察值個數	300
8	81.2	79.4	84	84	83	80		8	80	84		225	191.25	258.75
9	312	308	309	298	304	310		9	310	309		250	212.5	287.5									ANOVA
10	112	108	112	110	113	110		10	110	112		275	233.75	316.25										自由度	SS	MS	F	顯著值
11	413	412	418	409	411	413		11	413	418		300	255	345									迴歸	1	3.43979e+06	3.43979e+06	144860	0
12	99.5	98.8	101	97	106	99		12	99	101		325	276.25	373.75				Meter-A	Meter-B	Meter-C			殘差	298	7076.17	23.7455
13	88.6	87.4	80	81	80	88		13	88	80		350	297.5	402.5			Slope	1.00284	1.00049	0.996454			總和	299	3.44686e+06
14	151	149	148	148	157	150		14	150	148		375	318.75	431.25			Intercept	-0.694278	0.0471321	-0.255451
15	344	346	351	344	346	345		15	345	351		400	340	460			RSQ	0.997947	0.998047	0.997681				係數	標準誤	t 統計	P-值	下限 95%	上限 95%	下限 95.0%	上限 95.0%
16	71.1	70.9	71	73	75	71		16	71	71		425	361.25	488.75									截距	-0.694278	0.53	-1.30996	0.191219	-1.7373	0.348739	-1.7373	0.348739
17	230	231	233	230	229	231		17	231	233		450	382.5	517.5									X 變數 1	1.00284	0.00263486	380.605	0	0.997656	1.00803	0.997656	1.00803
18	488	484	479	496	482	486		18	486	479		475	403.75	546.25
19	87.9	89.1	88	89	87	89		19	89	88		500	425	575
20	387	384	380	395	400	386		20	386	380		525	446.25	603.75
21	129	124	118	124	122	127		21	127	118		550	467.5	632.5
22	322	323	336	315	334	323		22	323	336		575	488.75	661.25															Number of samples (n)	300
23	62.6	59.8	57	57	63	61		23	61	57		600	510	690															Range of YSI Values (mg/dL)	33-486
24	43.4	42.2	42	42	48	43		24	43	42																			Slope	1.00284
25	165	164	163	164	162	165		25	165	163																			Upper 95% CI for slope	1.00803
26	103	104	97	98	101	104		26	104	97																			Lower 95% CI for slope	0.997656
27	293	291	292	293	289	292		27	292	292																			Intercept	-0.694278
28	150	148	144	140	140	149		28	149	144																			Upper 95% CI for intercept	0.348739
29	88.8	85.6	85	85	86	87		29	87	85																			Lower 95% CI for intercept	-1.7373
30	136	134	136	135	134	135		30	135	136																			Standard Error	4.87294
31	121	120	123	123	127	121		31	121	123																			Correlation coefficient (R)	0.998973
32	63.3	65.6	65	66	68	64		32	64	65																			R square (R2)	0.997947
33	149	149	147	149	143	149		33	149	147
34	168	167	169	172	173	168		34	168	169
35	114	112	107	110	110	113		35	113	107
36	210	206	203	206	207	208		36	208	203
37	106	103	101	104	103	105		37	105	101
38	369	368	370	377	371	369		38	369	370
39	54.5	52.1	59	56	58	53		39	53	59
40	417	411	414	409	410	414		40	414	414
41	114	110	106	112	108	112		41	112	106
42	195	193	193	192	194	194		42	194	193
43	357	353	356	357	355	355		43	355	356
44	102	102	98	107	99	102		44	102	98
45	265	263	266	266	264	264		45	264	266
46	282	278	281	286	280	280		46	280	281
47	49.3	48.8	51	49	45	49		47	49	51
48	173	171	173	173	171	172		48	172	173
49	65.1	64.2	65	64	66	65		49	65	65
50	215	211	217	223	219	213		50	213	217
51	125	120	123	123	129	123		51	123	123
52	170	167	168	169	168	169		52	169	168
53	78.6	77.6	81	76	75	78		53	78	81
54	104	101	102	104	100	103		54	103	102
55	137	133	136	145	135	135		55	135	136
56	88.9	85.9	86	87	86	87		56	87	86
57	224	221	222	222	219	223		57	223	222
58	396	391	401	400	387	394		58	394	401
59	142	137	134	134	140	140		59	140	134
60	62.6	60.5	56	60	62	62		60	62	56
61	424	416	432	418	428	420		61	420	432
62	194	194	190	191	196	194		62	194	190
63	100	98	102	95	96	99		63	99	102
64	183	181	180	181	185	182		64	182	180
65	136	130	144	135	136	133		65	133	144
66	185	182	187	183	184	184		66	184	187
67	113	112	111	107	110	113		67	113	111
68	123	123	118	122	127	123		68	123	118
69	277	275	278	270	280	276		69	276	278
70	35.6	35.1	37	36	32	35		70	35	37
71	220	218	215	202	199	219		71	219	215
72	140	137	136	138	134	139		72	139	136
73	253	249	257	249	249	251		73	251	257
74	66.8	64.4	69	69	71	66		74	66	69
75	168	162	174	168	166	165		75	165	174
76	332	336	335	329	336	334		76	334	335
77	99.1	96.2	97	98	96	98		77	98	97
78	311	308	315	310	311	310		78	310	315
79	134	135	143	133	130	135		79	135	143
80	82.6	82.2	85	84	79	82		80	82	85
81	110	110	109	113	112	110		81	110	109
82	182	181	184	185	181	182		82	182	184
83	253	252	253	249	249	253		83	253	253
84	78.6	75.8	73	74	77	77		84	77	73
85	442	438	430	429	458	440		85	440	430
86	105	104	109	111	106	105		86	105	109
87	182	180	189	182	182	181		87	181	189
88	372	372	371	369	376	372		88	372	371
89	66.1	64.2	65	64	66	65		89	65	65
90	283	279	281	269	270	281		90	281	281
91	122	121	126	121	128	122		91	122	126
92	33.2	32.3	30	32	34	33		92	33	30
93	75.3	75.6	78	76	72	75		93	75	78
94	179	177	182	162	160	178		94	178	182
95	128	126	123	131	126	127		95	127	123
96	86.6	85.8	85	88	87	86		96	86	85
97	62.6	62	56	61	62	62		97	62	56
98	246	244	253	249	246	245		98	245	253
99	110	111	108	111	109	111		99	111	108
100	131	129	133	134	140	130		100	130	133
								1	101	100
								2	73	75
								3	126	125
								4	206	211
								5	123	127
								6	150	147
								7	47	52
								8	80	84
								9	310	298
								10	110	110
								11	413	409
								12	99	97
								13	88	81
								14	150	148
								15	345	344
								16	71	73
								17	231	230
								18	486	496
								19	89	89
								20	386	395
								21	127	124
								22	323	315
								23	61	57
								24	43	42
								25	165	164
								26	104	98
								27	292	293
								28	149	140
								29	87	85
								30	135	135
								31	121	123
								32	64	66
								33	149	149
								34	168	172
								35	113	110
								36	208	206
								37	105	104
								38	369	377
								39	53	56
								40	414	409
								41	112	112
								42	194	192
								43	355	357
								44	102	107
								45	264	266
								46	280	286
								47	49	49
								48	172	173
								49	65	64
								50	213	223
								51	123	123
								52	169	169
								53	78	76
								54	103	104
								55	135	145
								56	87	87
								57	223	222
								58	394	400
								59	140	134
								60	62	60
								61	420	418
								62	194	191
								63	99	95
								64	182	181
								65	133	135
								66	184	183
								67	113	107
								68	123	122
								69	276	270
								70	35	36
								71	219	202
								72	139	138
								73	251	249
								74	66	69
								75	165	168
								76	334	329
								77	98	98
								78	310	310
								79	135	133
								80	82	84
								81	110	113
								82	182	185
								83	253	249
								84	77	74
								85	440	429
								86	105	111
								87	181	182
								88	372	369
								89	65	64
								90	281	269
								91	122	121
								92	33	32
								93	75	76
								94	178	162
								95	127	131
								96	86	88
								97	62	61
								98	245	249
								99	111	111
								100	130	134
								1	101	101
								2	73	73
								3	126	119
								4	206	206
								5	123	121
								6	150	148
								7	47	47
								8	80	83
								9	310	304
								10	110	113
								11	413	411
								12	99	106
								13	88	80
								14	150	157
								15	345	346
								16	71	75
								17	231	229
								18	486	482
								19	89	87
								20	386	400
								21	127	122
								22	323	334
								23	61	63
								24	43	48
								25	165	162
								26	104	101
								27	292	289
								28	149	140
								29	87	86
								30	135	134
								31	121	127
								32	64	68
								33	149	143
								34	168	173
								35	113	110
								36	208	207
								37	105	103
								38	369	371
								39	53	58
								40	414	410
								41	112	108
								42	194	194
								43	355	355
								44	102	99
								45	264	264
								46	280	280
								47	49	45
								48	172	171
								49	65	66
								50	213	219
								51	123	129
								52	169	168
								53	78	75
								54	103	100
								55	135	135
								56	87	86
								57	223	219
								58	394	387
								59	140	140
								60	62	62
								61	420	428
								62	194	196
								63	99	96
								64	182	185
								65	133	136
								66	184	184
								67	113	110
								68	123	127
								69	276	280
								70	35	32
								71	219	199
								72	139	134
								73	251	249
								74	66	71
								75	165	166
								76	334	336
								77	98	96
								78	310	311
								79	135	130
								80	82	79
								81	110	112
								82	182	181
								83	253	249
								84	77	77
								85	440	458
								86	105	106
								87	181	182
								88	372	376
								89	65	66
								90	281	270
								91	122	128
								92	33	34
								93	75	72
								94	178	160
								95	127	126
								96	86	87
								97	62	62
								98	245	246
								99	111	109
								100	130	140

## Sheet: Accuracy-B
	1st Reference (Plasma)	2nd Reference (plasma)	5228 #B-Lot#1	5228 #B-Lot#2	5228 #B-Lot#3	Average of reference (mg/dL)			Average of reference (mg/dL)	5228 #B		X (mg/dL)	Low acceptance criteria (mg/dL)	High acceptance criteria (mg/dL)	y=x (mg/dL)	y=x (mg/dL)							Data Analysis (with 95% confidence interval)
No.	Data1	Data11	Data3	Data6	Data9	Data1&11 Average		No.	Data1&11 Average	data3&6&9		25	10	40	0	0							摘要輸出
1	102	100	105	102	98	101		1	101	105		50	35	65	100	100
2	73.3	73.6	77	74	82	73		2	73	77		75	60	90	200	200							迴歸統計
3	127	125	127	125	123	126		3	126	127		100	85	115	300	300							R 的倍數	0.999023
4	206	205	206	208	207	206		4	206	206		125	106.25	143.75	400	400							R 平方	0.998047
5	125	121	121	121	123	123		5	123	121		150	127.5	172.5	500	500							調整的 R 平方	0.99804
6	153	147	153	153	153	150		6	150	153		175	148.75	201.25	600	600							標準誤	4.74204
7	47.6	46.5	49	53	47	47		7	47	49		200	170	230									觀察值個數	300
8	81.2	79.4	79	84	80	80		8	80	79		225	191.25	258.75
9	312	308	315	294	295	310		9	310	315		250	212.5	287.5									ANOVA
10	112	108	106	113	113	110		10	110	106		275	233.75	316.25										自由度	SS	MS	F	顯著值
11	413	412	417	417	413	413		11	413	417		300	255	345									迴歸	1	3.42365e+06	3.42365e+06	152250	0
12	99.5	98.8	97	101	103	99		12	99	97		325	276.25	373.75				Meter-A	Meter-B	Meter-C			殘差	298	6701.12	22.487
13	88.6	87.4	81	87	88	88		13	88	81		350	297.5	402.5			Slope	1.00284	1.00049	0.996454			總和	299	3.43035e+06
14	151	149	146	149	154	150		14	150	146		375	318.75	431.25			Intercept	-0.694278	0.0471321	-0.255451
15	344	346	358	359	343	345		15	345	358		400	340	460			RSQ	0.997947	0.998047	0.997681				係數	標準誤	t 統計	P-值	下限 95%	上限 95%	下限 95.0%	上限 95.0%
16	71.1	70.9	75	77	72	71		16	71	75		425	361.25	488.75									截距	0.0471321	0.515764	0.0913831	0.92725	-0.967868	1.06213	-0.967868	1.06213
17	230	231	234	236	227	231		17	231	234		450	382.5	517.5									X 變數 1	1.00049	0.00256408	390.193	0	0.99544	1.00553	0.99544	1.00553
18	488	484	477	478	502	486		18	486	477		475	403.75	546.25
19	87.9	89.1	85	86	88	89		19	89	85		500	425	575
20	387	384	395	386	390	386		20	386	395		525	446.25	603.75
21	129	124	124	123	125	127		21	127	124		550	467.5	632.5
22	322	323	314	316	324	323		22	323	314		575	488.75	661.25															Number of samples (n)	300
23	62.6	59.8	62	60	57	61		23	61	62		600	510	690															Range of YSI Values (mg/dL)	33-486
24	43.4	42.2	45	46	47	43		24	43	45																			Slope	1.00049
25	165	164	167	165	167	165		25	165	167																			Upper 95% CI for slope	1.00553
26	103	104	106	103	101	104		26	104	106																			Lower 95% CI for slope	0.99544
27	293	291	285	290	289	292		27	292	285																			Intercept	0.0471321
28	150	148	139	145	139	149		28	149	139																			Upper 95% CI for intercept	1.06213
29	88.8	85.6	87	89	86	87		29	87	87																			Lower 95% CI for intercept	-0.967868
30	136	134	136	137	134	135		30	135	136																			Standard Error	4.74204
31	121	120	129	123	128	121		31	121	129																			Correlation coefficient (R)	0.999023
32	63.3	65.6	63	71	67	64		32	64	63																			R square (R2)	0.998047
33	149	149	147	151	150	149		33	149	147
34	168	167	170	165	169	168		34	168	170
35	114	112	110	111	115	113		35	113	110
36	210	206	209	203	206	208		36	208	209
37	106	103	99	100	97	105		37	105	99
38	369	368	372	369	372	369		38	369	372
39	54.5	52.1	59	52	53	53		39	53	59
40	417	411	416	409	413	414		40	414	416
41	114	110	110	113	113	112		41	112	110
42	195	193	189	192	198	194		42	194	189
43	357	353	362	358	356	355		43	355	362
44	102	102	101	101	100	102		44	102	101
45	265	263	270	263	263	264		45	264	270
46	282	278	285	279	281	280		46	280	285
47	49.3	48.8	50	50	47	49		47	49	50
48	173	171	168	167	166	172		48	172	168
49	65.1	64.2	66	62	65	65		49	65	66
50	215	211	222	223	221	213		50	213	222
51	125	120	122	125	124	123		51	123	122
52	170	167	165	167	169	169		52	169	165
53	78.6	77.6	78	76	80	78		53	78	78
54	104	101	102	98	100	103		54	103	102
55	137	133	139	139	137	135		55	135	139
56	88.9	85.9	84	82	86	87		56	87	84
57	224	221	219	225	218	223		57	223	219
58	396	391	395	396	394	394		58	394	395
59	142	137	133	141	136	140		59	140	133
60	62.6	60.5	62	56	61	62		60	62	62
61	424	416	408	407	420	420		61	420	408
62	194	194	198	195	197	194		62	194	198
63	100	98	97	104	103	99		63	99	97
64	183	181	178	181	180	182		64	182	178
65	136	130	141	138	138	133		65	133	141
66	185	182	184	182	183	184		66	184	184
67	113	112	113	106	111	113		67	113	113
68	123	123	122	125	117	123		68	123	122
69	277	275	274	278	277	276		69	276	274
70	35.6	35.1	33	33	31	35		70	35	33
71	220	218	218	219	220	219		71	219	218
72	140	137	135	141	136	139		72	139	135
73	253	249	250	251	254	251		73	251	250
74	66.8	64.4	69	67	67	66		74	66	69
75	168	162	167	168	165	165		75	165	167
76	332	336	334	328	335	334		76	334	334
77	99.1	96.2	96	98	99	98		77	98	96
78	311	308	309	311	312	310		78	310	309
79	134	135	121	121	124	135		79	135	121
80	82.6	82.2	92	82	83	82		80	82	92
81	110	110	112	108	110	110		81	110	112
82	182	181	182	180	183	182		82	182	182
83	253	252	256	250	249	253		83	253	256
84	78.6	75.8	75	76	77	77		84	77	75
85	442	438	458	428	449	440		85	440	458
86	105	104	114	107	107	105		86	105	114
87	182	180	181	186	190	181		87	181	181
88	372	372	368	371	373	372		88	372	368
89	66.1	64.2	71	59	65	65		89	65	71
90	283	279	289	280	281	281		90	281	289
91	122	121	127	123	129	122		91	122	127
92	33.2	32.3	36	33	38	33		92	33	36
93	75.3	75.6	78	75	76	75		93	75	78
94	179	177	176	177	178	178		94	178	176
95	128	126	125	125	118	127		95	127	125
96	86.6	85.8	86	83	86	86		96	86	86
97	62.6	62	61	63	62	62		97	62	61
98	246	244	254	246	254	245		98	245	254
99	110	111	107	112	110	111		99	111	107
100	131	129	142	140	136	130		100	130	142
								1	101	102
								2	73	74
								3	126	125
								4	206	208
								5	123	121
								6	150	153
								7	47	53
								8	80	84
								9	310	294
								10	110	113
								11	413	417
								12	99	101
								13	88	87
								14	150	149
								15	345	359
								16	71	77
								17	231	236
								18	486	478
								19	89	86
								20	386	386
								21	127	123
								22	323	316
								23	61	60
								24	43	46
								25	165	165
								26	104	103
								27	292	290
								28	149	145
								29	87	89
								30	135	137
								31	121	123
								32	64	71
								33	149	151
								34	168	165
								35	113	111
								36	208	203
								37	105	100
								38	369	369
								39	53	52
								40	414	409
								41	112	113
								42	194	192
								43	355	358
								44	102	101
								45	264	263
								46	280	279
								47	49	50
								48	172	167
								49	65	62
								50	213	223
								51	123	125
								52	169	167
								53	78	76
								54	103	98
								55	135	139
								56	87	82
								57	223	225
								58	394	396
								59	140	141
								60	62	56
								61	420	407
								62	194	195
								63	99	104
								64	182	181
								65	133	138
								66	184	182
								67	113	106
								68	123	125
								69	276	278
								70	35	33
								71	219	219
								72	139	141
								73	251	251
								74	66	67
								75	165	168
								76	334	328
								77	98	98
								78	310	311
								79	135	121
								80	82	82
								81	110	108
								82	182	180
								83	253	250
								84	77	76
								85	440	428
								86	105	107
								87	181	186
								88	372	371
								89	65	59
								90	281	280
								91	122	123
								92	33	33
								93	75	75
								94	178	177
								95	127	125
								96	86	83
								97	62	63
								98	245	246
								99	111	112
								100	130	140
								1	101	98
								2	73	82
								3	126	123
								4	206	207
								5	123	123
								6	150	153
								7	47	47
								8	80	80
								9	310	295
								10	110	113
								11	413	413
								12	99	103
								13	88	88
								14	150	154
								15	345	343
								16	71	72
								17	231	227
								18	486	502
								19	89	88
								20	386	390
								21	127	125
								22	323	324
								23	61	57
								24	43	47
								25	165	167
								26	104	101
								27	292	289
								28	149	139
								29	87	86
								30	135	134
								31	121	128
								32	64	67
								33	149	150
								34	168	169
								35	113	115
								36	208	206
								37	105	97
								38	369	372
								39	53	53
								40	414	413
								41	112	113
								42	194	198
								43	355	356
								44	102	100
								45	264	263
								46	280	281
								47	49	47
								48	172	166
								49	65	65
								50	213	221
								51	123	124
								52	169	169
								53	78	80
								54	103	100
								55	135	137
								56	87	86
								57	223	218
								58	394	394
								59	140	136
								60	62	61
								61	420	420
								62	194	197
								63	99	103
								64	182	180
								65	133	138
								66	184	183
								67	113	111
								68	123	117
								69	276	277
								70	35	31
								71	219	220
								72	139	136
								73	251	254
								74	66	67
								75	165	165
								76	334	335
								77	98	99
								78	310	312
								79	135	124
								80	82	83
								81	110	110
								82	182	183
								83	253	249
								84	77	77
								85	440	449
								86	105	107
								87	181	190
								88	372	373
								89	65	65
								90	281	281
								91	122	129
								92	33	38
								93	75	76
								94	178	178
								95	127	118
								96	86	86
								97	62	62
								98	245	254
								99	111	110
								100	130	136

## Sheet: Accuracy-C
	1st Reference (Plasma)	2nd Reference (plasma)	5228 #C-Lot#1	5228 #C-Lot#2	5228 #C-Lot#3	Average of reference (mg/dL)			Average of reference (mg/dL)	5228 #C		X (mg/dL)	Low acceptance criteria (mg/dL)	High acceptance criteria (mg/dL)	y=x (mg/dL)	y=x (mg/dL)							Data Analysis (with 95% confidence interval)
No.	Data1	Data11	Data4	Data7	Data10	Data1&11 Average		No.	Data1&11 Average	data4&7&10		25	10	40	0	0							摘要輸出
1	102	100	102	101	100	101		1	101	102		50	35	65	100	100
2	73.3	73.6	76	81	78	73		2	73	76		75	60	90	200	200							迴歸統計
3	127	125	130	122	121	126		3	126	130		100	85	115	300	300							R 的倍數	0.99884
4	206	205	205	207	205	206		4	206	205		125	106.25	143.75	400	400							R 平方	0.997681
5	125	121	127	125	124	123		5	123	127		150	127.5	172.5	500	500							調整的 R 平方	0.997673
6	153	147	144	146	146	150		6	150	144		175	148.75	201.25	600	600							標準誤	5.14654
7	47.6	46.5	52	41	45	47		7	47	52		200	170	230									觀察值個數	300
8	81.2	79.4	83	87	85	80		8	80	83		225	191.25	258.75
9	312	308	320	300	299	310		9	310	320		250	212.5	287.5									ANOVA
10	112	108	113	111	115	110		10	110	113		275	233.75	316.25										自由度	SS	MS	F	顯著值
11	413	412	398	400	426	413		11	413	398		300	255	345									迴歸	1	3.39611e+06	3.39611e+06	128218	0
12	99.5	98.8	103	96	98	99		12	99	103		325	276.25	373.75				Meter-A	Meter-B	Meter-C	Mean	SD	殘差	298	7893.1	26.4869
13	88.6	87.4	79	79	82	88		13	88	79		350	297.5	402.5			Slope	1.00284	1.00049	0.996454	0.999927	0.00323012	總和	299	3.404e+06
14	151	149	148	157	156	150		14	150	148		375	318.75	431.25			Intercept	-0.694278	0.0471321	-0.255451	-0.300866	0.372786
15	344	346	333	336	340	345		15	345	333		400	340	460			RSQ	0.997947	0.998047	0.997681	0.997892	0.000188857		係數	標準誤	t 統計	P-值	下限 95%	上限 95%	下限 95.0%	上限 95.0%
16	71.1	70.9	77	77	83	71		16	71	77		425	361.25	488.75									截距	-0.255451	0.559759	-0.456358	0.648465	-1.35703	0.84613	-1.35703	0.84613
17	230	231	225	234	230	231		17	231	225		450	382.5	517.5									X 變數 1	0.996454	0.0027828	358.076	0	0.990977	1.00193	0.990977	1.00193
18	488	484	496	480	488	486		18	486	496		475	403.75	546.25
19	87.9	89.1	81	83	79	89		19	89	81		500	425	575
20	387	384	387	391	401	386		20	386	387		525	446.25	603.75
21	129	124	123	120	120	127		21	127	123		550	467.5	632.5
22	322	323	309	322	329	323		22	323	309		575	488.75	661.25															Number of samples (n)	300
23	62.6	59.8	60	63	59	61		23	61	60		600	510	690															Range of YSI Values (mg/dL)	33-486
24	43.4	42.2	46	47	47	43		24	43	46																			Slope	0.996454
25	165	164	164	170	168	165		25	165	164																			Upper 95% CI for slope	1.00193
26	103	104	102	99	105	104		26	104	102																			Lower 95% CI for slope	0.990977
27	293	291	288	289	284	292		27	292	288																			Intercept	-0.255451
28	150	148	141	141	139	149		28	149	141																			Upper 95% CI for intercept	0.84613
29	88.8	85.6	85	83	88	87		29	87	85																			Lower 95% CI for intercept	-1.35703
30	136	134	138	132	139	135		30	135	138																			Standard Error	5.14654
31	121	120	127	123	122	121		31	121	127																			Correlation coefficient (R)	0.99884
32	63.3	65.6	66	69	65	64		32	64	66																			R square (R2)	0.997681
33	149	149	157	146	145	149		33	149	157
34	168	167	168	174	168	168		34	168	168
35	114	112	106	109	106	113		35	113	106
36	210	206	203	206	207	208		36	208	203
37	106	103	98	97	101	105		37	105	98
38	369	368	370	380	378	369		38	369	370
39	54.5	52.1	58	55	54	53		39	53	58
40	417	411	413	411	411	414		40	414	413
41	114	110	105	109	109	112		41	112	105
42	195	193	194	191	194	194		42	194	194
43	357	353	355	352	355	355		43	355	355
44	102	102	103	100	99	102		44	102	103
45	265	263	260	264	265	264		45	264	260
46	282	278	276	278	283	280		46	280	276
47	49.3	48.8	44	49	48	49		47	49	44
48	173	171	176	166	173	172		48	172	176
49	65.1	64.2	65	64	64	65		49	65	65
50	215	211	210	211	215	213		50	213	210
51	125	120	124	126	125	123		51	123	124
52	170	167	173	164	169	169		52	169	173
53	78.6	77.6	76	75	76	78		53	78	76
54	104	101	102	97	99	103		54	103	102
55	137	133	136	139	136	135		55	135	136
56	88.9	85.9	82	84	82	87		56	87	82
57	224	221	219	219	220	223		57	223	219
58	396	391	390	392	384	394		58	394	390
59	142	137	139	137	140	140		59	140	139
60	62.6	60.5	58	56	54	62		60	62	58
61	424	416	430	410	411	420		61	420	430
62	194	194	197	194	198	194		62	194	197
63	100	98	106	101	100	99		63	99	106
64	183	181	185	183	186	182		64	182	185
65	136	130	141	136	131	133		65	133	141
66	185	182	182	182	184	184		66	184	182
67	113	112	105	113	113	113		67	113	105
68	123	123	124	120	121	123		68	123	124
69	277	275	276	279	274	276		69	276	276
70	35.6	35.1	33	37	35	35		70	35	33
71	220	218	220	219	215	219		71	219	220
72	140	137	138	133	141	139		72	139	138
73	253	249	252	247	252	251		73	251	252
74	66.8	64.4	67	69	62	66		74	66	67
75	168	162	168	167	167	165		75	165	168
76	332	336	330	334	332	334		76	334	330
77	99.1	96.2	104	99	100	98		77	98	104
78	311	308	308	314	311	310		78	310	308
79	134	135	122	123	121	135		79	135	122
80	82.6	82.2	80	84	78	82		80	82	80
81	110	110	107	109	107	110		81	110	107
82	182	181	184	185	182	182		82	182	184
83	253	252	252	253	253	253		83	253	252
84	78.6	75.8	71	75	76	77		84	77	71
85	442	438	433	439	442	440		85	440	433
86	105	104	110	109	105	105		86	105	110
87	182	180	186	184	183	181		87	181	186
88	372	372	376	369	369	372		88	372	376
89	66.1	64.2	65	64	64	65		89	65	65
90	283	279	268	273	269	281		90	281	268
91	122	121	122	124	125	122		91	122	122
92	33.2	32.3	34	35	36	33		92	33	34
93	75.3	75.6	73	73	79	75		93	75	73
94	179	177	161	163	163	178		94	178	161
95	128	126	126	124	124	127		95	127	126
96	86.6	85.8	81	82	87	86		96	86	81
97	62.6	62	62	62	63	62		97	62	62
98	246	244	250	251	250	245		98	245	250
99	110	111	112	108	112	111		99	111	112
100	131	129	141	139	138	130		100	130	141
								1	101	101
								2	73	81
								3	126	122
								4	206	207
								5	123	125
								6	150	146
								7	47	41
								8	80	87
								9	310	300
								10	110	111
								11	413	400
								12	99	96
								13	88	79
								14	150	157
								15	345	336
								16	71	77
								17	231	234
								18	486	480
								19	89	83
								20	386	391
								21	127	120
								22	323	322
								23	61	63
								24	43	47
								25	165	170
								26	104	99
								27	292	289
								28	149	141
								29	87	83
								30	135	132
								31	121	123
								32	64	69
								33	149	146
								34	168	174
								35	113	109
								36	208	206
								37	105	97
								38	369	380
								39	53	55
								40	414	411
								41	112	109
								42	194	191
								43	355	352
								44	102	100
								45	264	264
								46	280	278
								47	49	49
								48	172	166
								49	65	64
								50	213	211
								51	123	126
								52	169	164
								53	78	75
								54	103	97
								55	135	139
								56	87	84
								57	223	219
								58	394	392
								59	140	137
								60	62	56
								61	420	410
								62	194	194
								63	99	101
								64	182	183
								65	133	136
								66	184	182
								67	113	113
								68	123	120
								69	276	279
								70	35	37
								71	219	219
								72	139	133
								73	251	247
								74	66	69
								75	165	167
								76	334	334
								77	98	99
								78	310	314
								79	135	123
								80	82	84
								81	110	109
								82	182	185
								83	253	253
								84	77	75
								85	440	439
								86	105	109
								87	181	184
								88	372	369
								89	65	64
								90	281	273
								91	122	124
								92	33	35
								93	75	73
								94	178	163
								95	127	124
								96	86	82
								97	62	62
								98	245	251
								99	111	108
								100	130	139
								1	101	100
								2	73	78
								3	126	121
								4	206	205
								5	123	124
								6	150	146
								7	47	45
								8	80	85
								9	310	299
								10	110	115
								11	413	426
								12	99	98
								13	88	82
								14	150	156
								15	345	340
								16	71	83
								17	231	230
								18	486	488
								19	89	79
								20	386	401
								21	127	120
								22	323	329
								23	61	59
								24	43	47
								25	165	168
								26	104	105
								27	292	284
								28	149	139
								29	87	88
								30	135	139
								31	121	122
								32	64	65
								33	149	145
								34	168	168
								35	113	106
								36	208	207
								37	105	101
								38	369	378
								39	53	54
								40	414	411
								41	112	109
								42	194	194
								43	355	355
								44	102	99
								45	264	265
								46	280	283
								47	49	48
								48	172	173
								49	65	64
								50	213	215
								51	123	125
								52	169	169
								53	78	76
								54	103	99
								55	135	136
								56	87	82
								57	223	220
								58	394	384
								59	140	140
								60	62	54
								61	420	411
								62	194	198
								63	99	100
								64	182	186
								65	133	131
								66	184	184
								67	113	113
								68	123	121
								69	276	274
								70	35	35
								71	219	215
								72	139	141
								73	251	252
								74	66	62
								75	165	167
								76	334	332
								77	98	100
								78	310	311
								79	135	121
								80	82	78
								81	110	107
								82	182	182
								83	253	253
								84	77	76
								85	440	442
								86	105	105
								87	181	183
								88	372	369
								89	65	64
								90	281	269
								91	122	125
								92	33	36
								93	75	79
								94	178	163
								95	127	124
								96	86	87
								97	62	63
								98	245	250
								99	111	112
								100	130	138

## Sheet: difference chart
	1st Reference (Plasma)	2nd Reference (plasma)	5228 #A-Lot#1	5228 #B-Lot#1	5228 #C-Lot#1	5228 #A-Lot#2	5228 #B-Lot#2	5228 #C-Lot#2	5228 #A-Lot#3	5228 #B-Lot#3	5228 #C-Lot#3	Average of reference (mg/dL)			Average of reference (mg/dL)	5228	Difference (mg/dL) (Meter-Average of Reference)	Ratio	classification		X (mg/dL)	Low difference (mg/dL)	High difference (mg/dL)
No.	Data1	Data11	Data2	Data3	Data4	Data5	Data6	Data7	Data8	Data9	Data10	Data1&11 Average		No.	Data1&11 Average	Data2~10	(Data2~10)-(Data1&11 Average)	Difference/Average of reference	reference<100 mg/dl : ±5,±10,±15mg/dl reference≧100 mg/dl : ±5,±10,±15%		25	-15	15
1	102	100	96	105	102	100	102	101	101	98	100	101		Data2	101	96	-5	-0.049505	±5%	<100 mg/dL	50	-15	15
2	73.3	73.6	76	77	76	78	74	81	81	82	78	73		2	73	76	3	0.0410959	±5mg/dL	±5mg/dL	75	-15	15
3	127	125	121	127	130	125	125	122	119	123	121	126		3	126	121	-5	-0.0396825	±5%	±10mg/dL	100	-15	15
4	206	205	209	206	205	211	208	207	206	207	205	206		4	206	209	3	0.0145631	±5%	±15mg/dL	125	-18.75	18.75
5	125	121	127	121	127	127	121	125	121	123	124	123		5	123	127	4	0.0325203	±5%	＞15mg/dL,＜-15mg/dL	150	-22.5	22.5
6	153	147	147	153	144	147	153	146	148	153	146	150		6	150	147	-3	-0.02	±5%		175	-26.25	26.25
7	47.6	46.5	44	49	52	52	53	41	47	51	45	47		7	47	44	-3	-0.0638298	±5mg/dL	≧100 mg/dL	200	-30	30
8	81.2	79.4	84	79	83	84	84	87	83	80	85	80		8	80	84	4	0.05	±5mg/dL	±5%	225	-33.75	33.75
9	312	308	309	315	320	298	294	300	304	295	299	310		9	310	309	-1	-0.00322581	±5%	±10%	250	-37.5	37.5
10	112	108	112	106	113	110	113	111	113	113	115	110		10	110	112	2	0.0181818	±5%	±15%	275	-41.25	41.25
11	413	412	408	417	398	409	417	400	425	421	426	413		11	413	408	-5	-0.0121065	±5%	＞15%,＜-15%	300	-45	45
12	99.5	98.8	101	97	103	97	101	102	106	103	98	99		12	99	101	2	0.020202	±5mg/dL		325	-48.75	48.75
13	88.6	87.4	80	81	79	81	81	79	80	81	82	88		13	88	80	-8	-0.0909091	±10mg/dL		350	-52.5	52.5
14	151	149	148	146	148	148	149	157	157	154	156	150		14	150	148	-2	-0.0133333	±5%		375	-56.25	56.25
15	344	346	356	358	333	324	359	336	346	351	340	345		15	345	356	11	0.0318841	±5%		400	-60	60
16	71.1	70.9	71	75	77	83	77	77	75	78	83	71		16	71	71	0	0	±5mg/dL		425	-63.75	63.75
17	230	231	233	234	225	230	236	234	229	227	230	231		17	231	233	2	0.00865801	±5%		450	-67.5	67.5
18	488	484	479	477	496	496	478	504	482	502	488	486		18	486	479	-7	-0.0144033	±5%		475	-71.25	71.25
19	87.9	89.1	88	83	81	82	81	83	87	83	79	89		19	89	88	-1	-0.011236	±5mg/dL		500	-75	75
20	387	384	386	395	387	395	380	391	400	394	401	386		20	386	386	0	0	±5%		525	-78.75	78.75
21	129	124	118	124	123	124	123	120	122	130	120	127		21	127	118	-9	-0.0708661	±10%		550	-82.5	82.5
22	322	323	336	314	309	315	316	322	334	324	329	323		22	323	336	13	0.0402477	±5%		575	-86.25	86.25
23	62.6	59.8	57	62	60	57	60	57	55	57	59	61		23	61	57	-4	-0.0655738	±5mg/dL		600	-90	90
24	43.4	42.2	42	45	46	42	46	47	48	47	47	43		24	43	42	-1	-0.0232558	±5mg/dL
25	165	164	163	167	164	164	165	170	162	167	168	165		25	165	163	-2	-0.0121212	±5%
26	103	104	97	98	102	98	100	99	101	101	105	104		26	104	97	-7	-0.0673077	±10%
27	293	291	292	285	288	293	290	289	289	289	284	292		27	292	292	0	0	±5%
28	150	148	144	139	141	140	145	141	140	139	139	149		28	149	144	-5	-0.033557	±5%
29	88.8	85.6	85	87	85	85	89	83	86	86	88	87		29	87	85	-2	-0.0229885	±5mg/dL
30	136	134	136	136	138	145	137	132	134	134	139	135		30	135	136	1	0.00740741	±5%
31	121	120	123	129	127	123	123	123	127	128	122	121		31	121	123	2	0.0165289	±5%
32	63.3	65.6	65	63	66	66	71	69	68	67	65	64		32	64	65	1	0.015625	±5mg/dL
33	149	149	147	147	157	149	151	146	143	150	145	149		33	149	147	-2	-0.0134228	±5%
34	168	167	169	170	168	172	165	174	173	169	168	168		34	168	169	1	0.00595238	±5%
35	114	112	107	110	106	110	111	109	110	115	106	113		35	113	107	-6	-0.0530973	±10%
36	210	206	203	209	203	206	203	206	207	206	207	208		36	208	203	-5	-0.0240385	±5%
37	106	103	101	99	98	104	100	97	103	97	101	105		37	105	101	-4	-0.0380952	±5%
38	369	368	374	372	370	377	375	380	371	372	378	369		38	369	374	5	0.0135501	±5%
39	54.5	52.1	59	59	58	56	57	63	58	58	54	53		39	53	59	6	0.113208	±10mg/dL
40	417	411	404	416	413	416	409	411	417	413	411	414		40	414	404	-10	-0.0241546	±5%
41	114	110	106	110	105	112	113	109	108	113	109	112		41	112	106	-6	-0.0535714	±10%
42	195	193	193	189	194	192	192	191	194	198	194	194		42	194	193	-1	-0.00515464	±5%
43	357	353	356	362	355	357	358	352	355	356	355	355		43	355	356	1	0.0028169	±5%
44	102	102	98	101	103	107	101	100	99	100	99	102		44	102	98	-4	-0.0392157	±5%
45	265	263	266	270	260	266	263	264	264	263	265	264		45	264	266	2	0.00757576	±5%
46	282	278	281	285	276	286	279	278	280	281	283	280		46	280	281	1	0.00357143	±5%
47	49.3	48.8	51	50	44	45	50	49	45	47	48	49		47	49	51	2	0.0408163	±5mg/dL
48	173	171	173	168	176	173	167	166	171	166	173	172		48	172	173	1	0.00581395	±5%
49	65.1	64.2	65	71	65	64	59	64	66	65	64	65		49	65	65	0	0	±5mg/dL
50	215	211	217	222	220	223	223	227	219	221	215	213		50	213	217	4	0.0187793	±5%
51	125	120	123	122	124	123	125	126	129	124	125	123		51	123	123	0	0	±5%
52	170	167	168	165	173	169	167	164	168	169	169	169		52	169	168	-1	-0.00591716	±5%		reference<100 mg/dL
53	78.6	77.6	81	78	76	76	76	75	75	86	76	78		53	78	81	3	0.0384615	±5mg/dL		Within ± 5 mg/dL		194	0.77
54	104	101	102	102	102	104	98	97	100	97	99	103		54	103	102	-1	-0.00970874	±5%		Within ± 10 mg/dL		248	0.984
55	137	133	136	139	136	145	139	139	140	137	136	135		55	135	136	1	0.00740741	±5%		Within ± 15 mg/dL		252	1
56	88.9	85.9	86	82	82	87	82	84	82	82	82	87		56	87	86	-1	-0.0114943	±5mg/dL		＞15 mg/dL,＜-15 mg/dL		0	0
57	224	221	222	219	219	222	225	219	216	218	220	223		57	223	222	-1	-0.0044843	±5%		Total		252	1
58	396	391	390	395	390	393	396	392	387	394	384	394		58	394	390	-4	-0.0101523	±5%
59	142	137	134	133	129	134	141	137	140	136	140	140		59	140	134	-6	-0.0428571	±5%
60	62.6	60.5	56	56	58	50	56	56	55	59	54	62		60	62	56	-6	-0.0967742	±10mg/dL		reference≥100 mg/dL
61	424	416	432	408	430	418	407	410	428	420	411	420		61	420	432	12	0.0285714	±5%		Within ± 5%		571	0.881
62	194	194	190	198	197	191	195	194	196	197	198	194		62	194	190	-4	-0.0206186	±5%		Within ± 10 %		635	0.98
63	100	98	102	97	106	95	104	101	96	103	100	99		63	99	102	3	0.030303	±5mg/dL		Within ± 15 %		648	1
64	183	181	180	178	185	181	181	183	185	180	186	182		64	182	180	-2	-0.010989	±5%		＞15%,＜-15%		0	0
65	136	130	144	141	141	135	138	136	136	138	131	133		65	133	144	11	0.0827068	±10%		Total		648	1
66	185	182	187	184	182	183	182	182	184	183	184	184		66	184	187	3	0.0163043	±5%
67	113	112	111	113	105	107	106	113	110	111	113	113		67	113	111	-2	-0.0176991	±5%
68	123	123	118	122	124	122	125	120	127	117	121	123		68	123	118	-5	-0.0406504	±5%		Within ± 15 mg/dL or ±15%		900	1
69	277	275	278	274	276	270	278	279	280	277	274	276		69	276	278	2	0.00724638	±5%		Total		900	1
70	35.6	35.1	37	33	33	36	33	37	32	31	35	35		70	35	37	2	0.0571429	±5mg/dL
71	220	218	215	190	188	190	191	193	189	188	198	219		71	219	215	-4	-0.0182648	±5%
72	140	137	136	135	138	138	141	133	134	136	141	139		72	139	136	-3	-0.0215827	±5%		System accuracy results for glucose concentration ＜5,55mmol/L (100 mg/dL)
73	253	249	257	250	252	249	251	247	249	254	252	251		73	251	257	6	0.0239044	±5%
74	66.8	64.4	69	72	67	69	67	69	71	67	62	66		74	66	69	3	0.0454545	±5mg/dL
75	168	162	174	167	168	168	168	167	166	165	167	165		75	165	174	9	0.0545455	±10%		Interval		Within ± 0,28 mmol/L (Within ± 5 mg/dL)		Within ± 0,56 mmol/L (Within ± 10 mg/dL)		Within ± 0.83 mmol/L (Within ± 15 mg/dL)
76	332	336	335	334	330	329	328	334	336	335	332	334		76	334	335	1	0.00299401	±5%
77	99.1	96.2	97	96	104	101	98	99	96	99	100	98		77	98	97	-1	-0.0102041	±5mg/dL		Percentage of Values (%)		194/252 (77.0%)		248/252 (98.4%)		252/252 (100%)
78	311	308	315	309	308	310	311	314	311	312	311	310		78	310	315	5	0.016129	±5%
79	134	135	143	121	122	124	121	123	120	124	121	135		79	135	143	8	0.0592593	±10%
80	82.6	82.2	85	92	80	84	82	84	79	83	78	82		80	82	85	3	0.0365854	±5mg/dL
81	110	110	109	112	107	113	108	109	112	110	107	110		81	110	109	-1	-0.00909091	±5%		System accuracy results for glucose concentration ≧5,55mmol/L (100 mg/dL)
82	182	181	184	182	184	185	180	185	181	183	182	182		82	182	184	2	0.010989	±5%
83	253	252	253	256	252	249	250	253	249	249	253	253		83	253	253	0	0	±5%		Interval		Within ± 5%		Within ± 10%		Within ± 15%
84	78.6	75.8	73	75	71	74	76	75	70	77	76	77		84	77	73	-4	-0.0519481	±5mg/dL
85	442	438	430	458	433	429	428	439	458	449	442	440		85	440	430	-10	-0.0227273	±5%		Percentage of Values (%)		571/648 (88.1%)		635/648 (98.0%)		648/648 (100%)
86	105	104	109	114	110	111	107	109	113	107	105	105		86	105	109	4	0.0380952	±5%
87	182	180	189	181	186	182	186	184	182	190	183	181		87	181	189	8	0.0441989	±5%
88	372	372	371	368	376	369	371	369	376	373	380	372		88	372	371	-1	-0.00268817	±5%
89	66.1	64.2	65	71	65	64	59	64	66	65	64	65		89	65	65	0	0	±5mg/dL		System accuracy results for glucose concentration between 1,11 mmol/L (20 mg/dL) and 33,3 mmol/L (600 mg/dL)
90	283	279	281	271	268	269	271	273	270	271	269	281		90	281	281	0	0	±5%
91	122	121	126	127	122	119	123	124	128	129	125	122		91	122	126	4	0.0327869	±5%		Interval		Within ± 0.83 mmol/L or ±15% (Within ± 15 mg/dL or ±15%)
92	33.2	32.3	30	36	34	32	33	35	34	38	36	33		92	33	30	-3	-0.0909091	±5mg/dL
93	75.3	75.6	78	78	73	79	79	73	72	81	79	75		93	75	78	3	0.04	±5mg/dL		Percentage of Values (%)		900/900 ( 100% )
94	179	177	182	160	161	162	162	163	160	161	163	178		94	178	182	4	0.0224719	±5%
95	128	126	123	125	126	131	125	124	126	118	124	127		95	127	123	-4	-0.0314961	±5%
96	86.6	85.8	85	86	81	88	83	82	87	80	87	86		96	86	85	-1	-0.0116279	±5mg/dL
97	62.6	62	56	61	57	57	63	51	62	55	56	62		97	62	56	-6	-0.0967742	±10mg/dL
98	246	244	253	254	250	249	246	251	246	254	250	245		98	245	253	8	0.0326531	±5%
99	110	111	108	107	112	111	112	108	109	110	112	111		99	111	108	-3	-0.027027	±5%
100	131	129	133	142	141	134	140	139	140	136	138	130		100	130	133	3	0.0230769	±5%
														Data3	101	105	4	0.039604	±5%
														2	73	77	4	0.0547945	±5mg/dL
														3	126	127	1	0.00793651	±5%
														4	206	206	0	0	±5%
														5	123	121	-2	-0.0162602	±5%
														6	150	153	3	0.02	±5%
														7	47	49	2	0.0425532	±5mg/dL
														8	80	79	-1	-0.0125	±5mg/dL
														9	310	315	5	0.016129	±5%
														10	110	106	-4	-0.0363636	±5%
														11	413	417	4	0.00968523	±5%
														12	99	97	-2	-0.020202	±5mg/dL
														13	88	81	-7	-0.0795455	±10mg/dL
														14	150	146	-4	-0.0266667	±5%
														15	345	358	13	0.0376812	±5%
														16	71	75	4	0.056338	±5mg/dL
														17	231	234	3	0.012987	±5%
														18	486	477	-9	-0.0185185	±5%
														19	89	83	-6	-0.0674157	±10mg/dL
														20	386	395	9	0.0233161	±5%
														21	127	124	-3	-0.023622	±5%
														22	323	314	-9	-0.0278638	±5%
														23	61	62	1	0.0163934	±5mg/dL
														24	43	45	2	0.0465116	±5mg/dL
														25	165	167	2	0.0121212	±5%
														26	104	98	-6	-0.0576923	±10%
														27	292	285	-7	-0.0239726	±5%
														28	149	139	-10	-0.0671141	±10%
														29	87	87	0	0	±5mg/dL
														30	135	136	1	0.00740741	±5%
														31	121	129	8	0.0661157	±10%
														32	64	63	-1	-0.015625	±5mg/dL
														33	149	147	-2	-0.0134228	±5%
														34	168	170	2	0.0119048	±5%
														35	113	110	-3	-0.0265487	±5%
														36	208	209	1	0.00480769	±5%
														37	105	99	-6	-0.0571429	±10%
														38	369	372	3	0.00813008	±5%
														39	53	59	6	0.113208	±10mg/dL
														40	414	416	2	0.00483092	±5%
														41	112	110	-2	-0.0178571	±5%
														42	194	189	-5	-0.0257732	±5%
														43	355	362	7	0.0197183	±5%
														44	102	101	-1	-0.00980392	±5%
														45	264	270	6	0.0227273	±5%
														46	280	285	5	0.0178571	±5%
														47	49	50	1	0.0204082	±5mg/dL
														48	172	168	-4	-0.0232558	±5%
														49	65	71	6	0.0923077	±10mg/dL
														50	213	222	9	0.0422535	±5%
														51	123	122	-1	-0.00813008	±5%
														52	169	165	-4	-0.0236686	±5%
														53	78	78	0	0	±5mg/dL
														54	103	102	-1	-0.00970874	±5%
														55	135	139	4	0.0296296	±5%
														56	87	82	-5	-0.0574713	±5mg/dL
														57	223	219	-4	-0.0179372	±5%
														58	394	395	1	0.00253807	±5%
														59	140	133	-7	-0.05	±5%
														60	62	56	-6	-0.0967742	±10mg/dL
														61	420	408	-12	-0.0285714	±5%
														62	194	198	4	0.0206186	±5%
														63	99	97	-2	-0.020202	±5mg/dL
														64	182	178	-4	-0.021978	±5%
														65	133	141	8	0.0601504	±10%
														66	184	184	0	0	±5%
														67	113	113	0	0	±5%
														68	123	122	-1	-0.00813008	±5%
														69	276	274	-2	-0.00724638	±5%
														70	35	33	-2	-0.0571429	±5mg/dL
														71	219	190	-29	-0.13242	±15%
														72	139	135	-4	-0.028777	±5%
														73	251	250	-1	-0.00398406	±5%
														74	66	72	6	0.0909091	±10mg/dL
														75	165	167	2	0.0121212	±5%
														76	334	334	0	0	±5%
														77	98	96	-2	-0.0204082	±5mg/dL
														78	310	309	-1	-0.00322581	±5%
														79	135	121	-14	-0.103704	±15%
														80	82	92	10	0.121951	±10mg/dL
														81	110	112	2	0.0181818	±5%
														82	182	182	0	0	±5%
														83	253	256	3	0.0118577	±5%
														84	77	75	-2	-0.025974	±5mg/dL
														85	440	458	18	0.0409091	±5%
														86	105	114	9	0.0857143	±10%
														87	181	181	0	0	±5%
														88	372	368	-4	-0.0107527	±5%
														89	65	71	6	0.0923077	±10mg/dL
														90	281	271	-10	-0.0355872	±5%
														91	122	127	5	0.0409836	±5%
														92	33	36	3	0.0909091	±5mg/dL
														93	75	78	3	0.04	±5mg/dL
														94	178	160	-18	-0.101124	±15%
														95	127	125	-2	-0.015748	±5%
														96	86	86	0	0	±5mg/dL
														97	62	61	-1	-0.016129	±5mg/dL
														98	245	254	9	0.0367347	±5%
														99	111	107	-4	-0.036036	±5%
														100	130	142	12	0.0923077	±10%
														Data4	101	102	1	0.00990099	±5%
														2	73	76	3	0.0410959	±5mg/dL
														3	126	130	4	0.031746	±5%
														4	206	205	-1	-0.00485437	±5%
														5	123	127	4	0.0325203	±5%
														6	150	144	-6	-0.04	±5%
														7	47	52	5	0.106383	±5mg/dL
														8	80	83	3	0.0375	±5mg/dL
														9	310	320	10	0.0322581	±5%
														10	110	113	3	0.0272727	±5%
														11	413	398	-15	-0.0363196	±5%
														12	99	103	4	0.040404	±5mg/dL
														13	88	79	-9	-0.102273	±10mg/dL
														14	150	148	-2	-0.0133333	±5%
														15	345	333	-12	-0.0347826	±5%
														16	71	77	6	0.084507	±10mg/dL
														17	231	225	-6	-0.025974	±5%
														18	486	496	10	0.0205761	±5%
														19	89	81	-8	-0.0898876	±10mg/dL
														20	386	387	1	0.00259067	±5%
														21	127	123	-4	-0.0314961	±5%
														22	323	309	-14	-0.0433437	±5%
														23	61	60	-1	-0.0163934	±5mg/dL
														24	43	46	3	0.0697674	±5mg/dL
														25	165	164	-1	-0.00606061	±5%
														26	104	102	-2	-0.0192308	±5%
														27	292	288	-4	-0.0136986	±5%
														28	149	141	-8	-0.0536913	±10%
														29	87	85	-2	-0.0229885	±5mg/dL
														30	135	138	3	0.0222222	±5%
														31	121	127	6	0.0495868	±5%
														32	64	66	2	0.03125	±5mg/dL
														33	149	157	8	0.0536913	±10%
														34	168	168	0	0	±5%
														35	113	106	-7	-0.0619469	±10%
														36	208	203	-5	-0.0240385	±5%
														37	105	98	-7	-0.0666667	±10%
														38	369	370	1	0.00271003	±5%
														39	53	58	5	0.0943396	±5mg/dL
														40	414	413	-1	-0.00241546	±5%
														41	112	105	-7	-0.0625	±10%
														42	194	194	0	0	±5%
														43	355	355	0	0	±5%
														44	102	103	1	0.00980392	±5%
														45	264	260	-4	-0.0151515	±5%
														46	280	276	-4	-0.0142857	±5%
														47	49	44	-5	-0.102041	±5mg/dL
														48	172	176	4	0.0232558	±5%
														49	65	65	0	0	±5mg/dL
														50	213	220	7	0.0328638	±5%
														51	123	124	1	0.00813008	±5%
														52	169	173	4	0.0236686	±5%
														53	78	76	-2	-0.025641	±5mg/dL
														54	103	102	-1	-0.00970874	±5%
														55	135	136	1	0.00740741	±5%
														56	87	82	-5	-0.0574713	±5mg/dL
														57	223	219	-4	-0.0179372	±5%
														58	394	390	-4	-0.0101523	±5%
														59	140	129	-11	-0.0785714	±10%
														60	62	58	-4	-0.0645161	±5mg/dL
														61	420	430	10	0.0238095	±5%
														62	194	197	3	0.0154639	±5%
														63	99	106	7	0.0707071	±10mg/dL
														64	182	185	3	0.0164835	±5%
														65	133	141	8	0.0601504	±10%
														66	184	182	-2	-0.0108696	±5%
														67	113	105	-8	-0.0707965	±10%
														68	123	124	1	0.00813008	±5%
														69	276	276	0	0	±5%
														70	35	33	-2	-0.0571429	±5mg/dL
														71	219	188	-31	-0.141553	±15%
														72	139	138	-1	-0.00719424	±5%
														73	251	252	1	0.00398406	±5%
														74	66	67	1	0.0151515	±5mg/dL
														75	165	168	3	0.0181818	±5%
														76	334	330	-4	-0.011976	±5%
														77	98	104	6	0.0612245	±10mg/dL
														78	310	308	-2	-0.00645161	±5%
														79	135	122	-13	-0.0962963	±10%
														80	82	80	-2	-0.0243902	±5mg/dL
														81	110	107	-3	-0.0272727	±5%
														82	182	184	2	0.010989	±5%
														83	253	252	-1	-0.00395257	±5%
														84	77	71	-6	-0.0779221	±10mg/dL
														85	440	433	-7	-0.0159091	±5%
														86	105	110	5	0.047619	±5%
														87	181	186	5	0.0276243	±5%
														88	372	376	4	0.0107527	±5%
														89	65	65	0	0	±5mg/dL
														90	281	268	-13	-0.0462633	±5%
														91	122	122	0	0	±5%
														92	33	34	1	0.030303	±5mg/dL
														93	75	73	-2	-0.0266667	±5mg/dL
														94	178	161	-17	-0.0955056	±10%
														95	127	126	-1	-0.00787402	±5%
														96	86	81	-5	-0.0581395	±5mg/dL
														97	62	57	-5	-0.0806452	±5mg/dL
														98	245	250	5	0.0204082	±5%
														99	111	112	1	0.00900901	±5%
														100	130	141	11	0.0846154	±10%
														Data5	101	100	-1	-0.00990099	±5%
														2	73	78	5	0.0684932	±5mg/dL
														3	126	125	-1	-0.00793651	±5%
														4	206	211	5	0.0242718	±5%
														5	123	127	4	0.0325203	±5%
														6	150	147	-3	-0.02	±5%
														7	47	52	5	0.106383	±5mg/dL
														8	80	84	4	0.05	±5mg/dL
														9	310	298	-12	-0.0387097	±5%
														10	110	110	0	0	±5%
														11	413	409	-4	-0.00968523	±5%
														12	99	97	-2	-0.020202	±5mg/dL
														13	88	81	-7	-0.0795455	±10mg/dL
														14	150	148	-2	-0.0133333	±5%
														15	345	324	-21	-0.0608696	±10%
														16	71	83	12	0.169014	±15mg/dL
														17	231	230	-1	-0.004329	±5%
														18	486	496	10	0.0205761	±5%
														19	89	82	-7	-0.0786517	±10mg/dL
														20	386	395	9	0.0233161	±5%
														21	127	124	-3	-0.023622	±5%
														22	323	315	-8	-0.0247678	±5%
														23	61	57	-4	-0.0655738	±5mg/dL
														24	43	42	-1	-0.0232558	±5mg/dL
														25	165	164	-1	-0.00606061	±5%
														26	104	98	-6	-0.0576923	±10%
														27	292	293	1	0.00342466	±5%
														28	149	140	-9	-0.0604027	±10%
														29	87	85	-2	-0.0229885	±5mg/dL
														30	135	145	10	0.0740741	±10%
														31	121	123	2	0.0165289	±5%
														32	64	66	2	0.03125	±5mg/dL
														33	149	149	0	0	±5%
														34	168	172	4	0.0238095	±5%
														35	113	110	-3	-0.0265487	±5%
														36	208	206	-2	-0.00961538	±5%
														37	105	104	-1	-0.00952381	±5%
														38	369	377	8	0.0216802	±5%
														39	53	56	3	0.0566038	±5mg/dL
														40	414	416	2	0.00483092	±5%
														41	112	112	0	0	±5%
														42	194	192	-2	-0.0103093	±5%
														43	355	357	2	0.0056338	±5%
														44	102	107	5	0.0490196	±5%
														45	264	266	2	0.00757576	±5%
														46	280	286	6	0.0214286	±5%
														47	49	45	-4	-0.0816327	±5mg/dL
														48	172	173	1	0.00581395	±5%
														49	65	64	-1	-0.0153846	±5mg/dL
														50	213	223	10	0.0469484	±5%
														51	123	123	0	0	±5%
														52	169	169	0	0	±5%
														53	78	76	-2	-0.025641	±5mg/dL
														54	103	104	1	0.00970874	±5%
														55	135	145	10	0.0740741	±10%
														56	87	87	0	0	±5mg/dL
														57	223	222	-1	-0.0044843	±5%
														58	394	393	-1	-0.00253807	±5%
														59	140	134	-6	-0.0428571	±5%
														60	62	50	-12	-0.193548	±15mg/dL
														61	420	418	-2	-0.0047619	±5%
														62	194	191	-3	-0.0154639	±5%
														63	99	95	-4	-0.040404	±5mg/dL
														64	182	181	-1	-0.00549451	±5%
														65	133	135	2	0.0150376	±5%
														66	184	183	-1	-0.00543478	±5%
														67	113	107	-6	-0.0530973	±10%
														68	123	122	-1	-0.00813008	±5%
														69	276	270	-6	-0.0217391	±5%
														70	35	36	1	0.0285714	±5mg/dL
														71	219	190	-29	-0.13242	±15%
														72	139	138	-1	-0.00719424	±5%
														73	251	249	-2	-0.00796813	±5%
														74	66	69	3	0.0454545	±5mg/dL
														75	165	168	3	0.0181818	±5%
														76	334	329	-5	-0.0149701	±5%
														77	98	101	3	0.0306122	±5mg/dL
														78	310	310	0	0	±5%
														79	135	124	-11	-0.0814815	±10%
														80	82	84	2	0.0243902	±5mg/dL
														81	110	113	3	0.0272727	±5%
														82	182	185	3	0.0164835	±5%
														83	253	249	-4	-0.0158103	±5%
														84	77	74	-3	-0.038961	±5mg/dL
														85	440	429	-11	-0.025	±5%
														86	105	111	6	0.0571429	±10%
														87	181	182	1	0.00552486	±5%
														88	372	369	-3	-0.00806452	±5%
														89	65	64	-1	-0.0153846	±5mg/dL
														90	281	269	-12	-0.0427046	±5%
														91	122	119	-3	-0.0245902	±5%
														92	33	32	-1	-0.030303	±5mg/dL
														93	75	79	4	0.0533333	±5mg/dL
														94	178	162	-16	-0.0898876	±10%
														95	127	131	4	0.0314961	±5%
														96	86	88	2	0.0232558	±5mg/dL
														97	62	57	-5	-0.0806452	±5mg/dL
														98	245	249	4	0.0163265	±5%
														99	111	111	0	0	±5%
														100	130	134	4	0.0307692	±5%
														Data6	101	102	1	0.00990099	±5%
														2	73	74	1	0.0136986	±5mg/dL
														3	126	125	-1	-0.00793651	±5%
														4	206	208	2	0.00970874	±5%
														5	123	121	-2	-0.0162602	±5%
														6	150	153	3	0.02	±5%
														7	47	53	6	0.12766	±10mg/dL
														8	80	84	4	0.05	±5mg/dL
														9	310	294	-16	-0.0516129	±10%
														10	110	113	3	0.0272727	±5%
														11	413	417	4	0.00968523	±5%
														12	99	101	2	0.020202	±5mg/dL
														13	88	81	-7	-0.0795455	±10mg/dL
														14	150	149	-1	-0.00666667	±5%
														15	345	359	14	0.0405797	±5%
														16	71	77	6	0.084507	±10mg/dL
														17	231	236	5	0.021645	±5%
														18	486	478	-8	-0.0164609	±5%
														19	89	81	-8	-0.0898876	±10mg/dL
														20	386	380	-6	-0.015544	±5%
														21	127	123	-4	-0.0314961	±5%
														22	323	316	-7	-0.0216718	±5%
														23	61	60	-1	-0.0163934	±5mg/dL
														24	43	46	3	0.0697674	±5mg/dL
														25	165	165	0	0	±5%
														26	104	100	-4	-0.0384615	±5%
														27	292	290	-2	-0.00684932	±5%
														28	149	145	-4	-0.0268456	±5%
														29	87	89	2	0.0229885	±5mg/dL
														30	135	137	2	0.0148148	±5%
														31	121	123	2	0.0165289	±5%
														32	64	71	7	0.109375	±10mg/dL
														33	149	151	2	0.0134228	±5%
														34	168	165	-3	-0.0178571	±5%
														35	113	111	-2	-0.0176991	±5%
														36	208	203	-5	-0.0240385	±5%
														37	105	100	-5	-0.047619	±5%
														38	369	375	6	0.0162602	±5%
														39	53	57	4	0.0754717	±5mg/dL
														40	414	409	-5	-0.0120773	±5%
														41	112	113	1	0.00892857	±5%
														42	194	192	-2	-0.0103093	±5%
														43	355	358	3	0.0084507	±5%
														44	102	101	-1	-0.00980392	±5%
														45	264	263	-1	-0.00378788	±5%
														46	280	279	-1	-0.00357143	±5%
														47	49	50	1	0.0204082	±5mg/dL
														48	172	167	-5	-0.0290698	±5%
														49	65	59	-6	-0.0923077	±10mg/dL
														50	213	223	10	0.0469484	±5%
														51	123	125	2	0.0162602	±5%
														52	169	167	-2	-0.0118343	±5%
														53	78	76	-2	-0.025641	±5mg/dL
														54	103	98	-5	-0.0485437	±5%
														55	135	139	4	0.0296296	±5%
														56	87	82	-5	-0.0574713	±5mg/dL
														57	223	225	2	0.00896861	±5%
														58	394	396	2	0.00507614	±5%
														59	140	141	1	0.00714286	±5%
														60	62	56	-6	-0.0967742	±10mg/dL
														61	420	407	-13	-0.0309524	±5%
														62	194	195	1	0.00515464	±5%
														63	99	104	5	0.0505051	±5mg/dL
														64	182	181	-1	-0.00549451	±5%
														65	133	138	5	0.037594	±5%
														66	184	182	-2	-0.0108696	±5%
														67	113	106	-7	-0.0619469	±10%
														68	123	125	2	0.0162602	±5%
														69	276	278	2	0.00724638	±5%
														70	35	33	-2	-0.0571429	±5mg/dL
														71	219	191	-28	-0.127854	±15%
														72	139	141	2	0.0143885	±5%
														73	251	251	0	0	±5%
														74	66	67	1	0.0151515	±5mg/dL
														75	165	168	3	0.0181818	±5%
														76	334	328	-6	-0.0179641	±5%
														77	98	98	0	0	±5mg/dL
														78	310	311	1	0.00322581	±5%
														79	135	121	-14	-0.103704	±15%
														80	82	82	0	0	±5mg/dL
														81	110	108	-2	-0.0181818	±5%
														82	182	180	-2	-0.010989	±5%
														83	253	250	-3	-0.0118577	±5%
														84	77	76	-1	-0.012987	±5mg/dL
														85	440	428	-12	-0.0272727	±5%
														86	105	107	2	0.0190476	±5%
														87	181	186	5	0.0276243	±5%
														88	372	371	-1	-0.00268817	±5%
														89	65	59	-6	-0.0923077	±10mg/dL
														90	281	271	-10	-0.0355872	±5%
														91	122	123	1	0.00819672	±5%
														92	33	33	0	0	±5mg/dL
														93	75	79	4	0.0533333	±5mg/dL
														94	178	162	-16	-0.0898876	±10%
														95	127	125	-2	-0.015748	±5%
														96	86	83	-3	-0.0348837	±5mg/dL
														97	62	63	1	0.016129	±5mg/dL
														98	245	246	1	0.00408163	±5%
														99	111	112	1	0.00900901	±5%
														100	130	140	10	0.0769231	±10%
														Data7	101	101	0	0	±5%
														2	73	81	8	0.109589	±10mg/dL
														3	126	122	-4	-0.031746	±5%
														4	206	207	1	0.00485437	±5%
														5	123	125	2	0.0162602	±5%
														6	150	146	-4	-0.0266667	±5%
														7	47	41	-6	-0.12766	±10mg/dL
														8	80	87	7	0.0875	±10mg/dL
														9	310	300	-10	-0.0322581	±5%
														10	110	111	1	0.00909091	±5%
														11	413	400	-13	-0.031477	±5%
														12	99	102	3	0.030303	±5mg/dL
														13	88	79	-9	-0.102273	±10mg/dL
														14	150	157	7	0.0466667	±5%
														15	345	336	-9	-0.026087	±5%
														16	71	77	6	0.084507	±10mg/dL
														17	231	234	3	0.012987	±5%
														18	486	504	18	0.037037	±5%
														19	89	83	-6	-0.0674157	±10mg/dL
														20	386	391	5	0.0129534	±5%
														21	127	120	-7	-0.0551181	±10%
														22	323	322	-1	-0.00309598	±5%
														23	61	57	-4	-0.0655738	±5mg/dL
														24	43	47	4	0.0930233	±5mg/dL
														25	165	170	5	0.030303	±5%
														26	104	99	-5	-0.0480769	±5%
														27	292	289	-3	-0.010274	±5%
														28	149	141	-8	-0.0536913	±10%
														29	87	83	-4	-0.045977	±5mg/dL
														30	135	132	-3	-0.0222222	±5%
														31	121	123	2	0.0165289	±5%
														32	64	69	5	0.078125	±5mg/dL
														33	149	146	-3	-0.0201342	±5%
														34	168	174	6	0.0357143	±5%
														35	113	109	-4	-0.0353982	±5%
														36	208	206	-2	-0.00961538	±5%
														37	105	97	-8	-0.0761905	±10%
														38	369	380	11	0.0298103	±5%
														39	53	63	10	0.188679	±10mg/dL
														40	414	411	-3	-0.00724638	±5%
														41	112	109	-3	-0.0267857	±5%
														42	194	191	-3	-0.0154639	±5%
														43	355	352	-3	-0.0084507	±5%
														44	102	100	-2	-0.0196078	±5%
														45	264	264	0	0	±5%
														46	280	278	-2	-0.00714286	±5%
														47	49	49	0	0	±5mg/dL
														48	172	166	-6	-0.0348837	±5%
														49	65	64	-1	-0.0153846	±5mg/dL
														50	213	227	14	0.0657277	±10%
														51	123	126	3	0.0243902	±5%
														52	169	164	-5	-0.0295858	±5%
														53	78	75	-3	-0.0384615	±5mg/dL
														54	103	97	-6	-0.0582524	±10%
														55	135	139	4	0.0296296	±5%
														56	87	84	-3	-0.0344828	±5mg/dL
														57	223	219	-4	-0.0179372	±5%
														58	394	392	-2	-0.00507614	±5%
														59	140	137	-3	-0.0214286	±5%
														60	62	56	-6	-0.0967742	±10mg/dL
														61	420	410	-10	-0.0238095	±5%
														62	194	194	0	0	±5%
														63	99	101	2	0.020202	±5mg/dL
														64	182	183	1	0.00549451	±5%
														65	133	136	3	0.0225564	±5%
														66	184	182	-2	-0.0108696	±5%
														67	113	113	0	0	±5%
														68	123	120	-3	-0.0243902	±5%
														69	276	279	3	0.0108696	±5%
														70	35	37	2	0.0571429	±5mg/dL
														71	219	193	-26	-0.118721	±15%
														72	139	133	-6	-0.0431655	±5%
														73	251	247	-4	-0.0159363	±5%
														74	66	69	3	0.0454545	±5mg/dL
														75	165	167	2	0.0121212	±5%
														76	334	334	0	0	±5%
														77	98	99	1	0.0102041	±5mg/dL
														78	310	314	4	0.0129032	±5%
														79	135	123	-12	-0.0888889	±10%
														80	82	84	2	0.0243902	±5mg/dL
														81	110	109	-1	-0.00909091	±5%
														82	182	185	3	0.0164835	±5%
														83	253	253	0	0	±5%
														84	77	75	-2	-0.025974	±5mg/dL
														85	440	439	-1	-0.00227273	±5%
														86	105	109	4	0.0380952	±5%
														87	181	184	3	0.0165746	±5%
														88	372	369	-3	-0.00806452	±5%
														89	65	64	-1	-0.0153846	±5mg/dL
														90	281	273	-8	-0.0284698	±5%
														91	122	124	2	0.0163934	±5%
														92	33	35	2	0.0606061	±5mg/dL
														93	75	73	-2	-0.0266667	±5mg/dL
														94	178	163	-15	-0.0842697	±10%
														95	127	124	-3	-0.023622	±5%
														96	86	82	-4	-0.0465116	±5mg/dL
														97	62	51	-11	-0.177419	±15mg/dL
														98	245	251	6	0.0244898	±5%
														99	111	108	-3	-0.027027	±5%
														100	130	139	9	0.0692308	±10%
														Data8	101	101	0	0	±5%
														2	73	81	8	0.109589	±10mg/dL
														3	126	119	-7	-0.0555556	±10%
														4	206	206	0	0	±5%
														5	123	121	-2	-0.0162602	±5%
														6	150	148	-2	-0.0133333	±5%
														7	47	47	0	0	±5mg/dL
														8	80	83	3	0.0375	±5mg/dL
														9	310	304	-6	-0.0193548	±5%
														10	110	113	3	0.0272727	±5%
														11	413	425	12	0.0290557	±5%
														12	99	106	7	0.0707071	±10mg/dL
														13	88	80	-8	-0.0909091	±10mg/dL
														14	150	157	7	0.0466667	±5%
														15	345	346	1	0.00289855	±5%
														16	71	75	4	0.056338	±5mg/dL
														17	231	229	-2	-0.00865801	±5%
														18	486	482	-4	-0.00823045	±5%
														19	89	87	-2	-0.0224719	±5mg/dL
														20	386	400	14	0.0362694	±5%
														21	127	122	-5	-0.0393701	±5%
														22	323	334	11	0.0340557	±5%
														23	61	55	-6	-0.0983607	±10mg/dL
														24	43	48	5	0.116279	±5mg/dL
														25	165	162	-3	-0.0181818	±5%
														26	104	101	-3	-0.0288462	±5%
														27	292	289	-3	-0.010274	±5%
														28	149	140	-9	-0.0604027	±10%
														29	87	86	-1	-0.0114943	±5mg/dL
														30	135	134	-1	-0.00740741	±5%
														31	121	127	6	0.0495868	±5%
														32	64	68	4	0.0625	±5mg/dL
														33	149	143	-6	-0.0402685	±5%
														34	168	173	5	0.0297619	±5%
														35	113	110	-3	-0.0265487	±5%
														36	208	207	-1	-0.00480769	±5%
														37	105	103	-2	-0.0190476	±5%
														38	369	371	2	0.00542005	±5%
														39	53	58	5	0.0943396	±5mg/dL
														40	414	417	3	0.00724638	±5%
														41	112	108	-4	-0.0357143	±5%
														42	194	194	0	0	±5%
														43	355	355	0	0	±5%
														44	102	99	-3	-0.0294118	±5%
														45	264	264	0	0	±5%
														46	280	280	0	0	±5%
														47	49	45	-4	-0.0816327	±5mg/dL
														48	172	171	-1	-0.00581395	±5%
														49	65	66	1	0.0153846	±5mg/dL
														50	213	219	6	0.028169	±5%
														51	123	129	6	0.0487805	±5%
														52	169	168	-1	-0.00591716	±5%
														53	78	75	-3	-0.0384615	±5mg/dL
														54	103	100	-3	-0.0291262	±5%
														55	135	140	5	0.037037	±5%
														56	87	82	-5	-0.0574713	±5mg/dL
														57	223	216	-7	-0.0313901	±5%
														58	394	387	-7	-0.0177665	±5%
														59	140	140	0	0	±5%
														60	62	55	-7	-0.112903	±10mg/dL
														61	420	428	8	0.0190476	±5%
														62	194	196	2	0.0103093	±5%
														63	99	96	-3	-0.030303	±5mg/dL
														64	182	185	3	0.0164835	±5%
														65	133	136	3	0.0225564	±5%
														66	184	184	0	0	±5%
														67	113	110	-3	-0.0265487	±5%
														68	123	127	4	0.0325203	±5%
														69	276	280	4	0.0144928	±5%
														70	35	32	-3	-0.0857143	±5mg/dL
														71	219	189	-30	-0.136986	±15%
														72	139	134	-5	-0.0359712	±5%
														73	251	249	-2	-0.00796813	±5%
														74	66	71	5	0.0757576	±5mg/dL
														75	165	166	1	0.00606061	±5%
														76	334	336	2	0.00598802	±5%
														77	98	96	-2	-0.0204082	±5mg/dL
														78	310	311	1	0.00322581	±5%
														79	135	120	-15	-0.111111	±15%
														80	82	79	-3	-0.0365854	±5mg/dL
														81	110	112	2	0.0181818	±5%
														82	182	181	-1	-0.00549451	±5%
														83	253	249	-4	-0.0158103	±5%
														84	77	70	-7	-0.0909091	±10mg/dL
														85	440	458	18	0.0409091	±5%
														86	105	113	8	0.0761905	±10%
														87	181	182	1	0.00552486	±5%
														88	372	376	4	0.0107527	±5%
														89	65	66	1	0.0153846	±5mg/dL
														90	281	270	-11	-0.0391459	±5%
														91	122	128	6	0.0491803	±5%
														92	33	34	1	0.030303	±5mg/dL
														93	75	72	-3	-0.04	±5mg/dL
														94	178	160	-18	-0.101124	±15%
														95	127	126	-1	-0.00787402	±5%
														96	86	87	1	0.0116279	±5mg/dL
														97	62	62	0	0	±5mg/dL
														98	245	246	1	0.00408163	±5%
														99	111	109	-2	-0.018018	±5%
														100	130	140	10	0.0769231	±10%
														Data9	101	98	-3	-0.029703	±5%
														2	73	82	9	0.123288	±10mg/dL
														3	126	123	-3	-0.0238095	±5%
														4	206	207	1	0.00485437	±5%
														5	123	123	0	0	±5%
														6	150	153	3	0.02	±5%
														7	47	51	4	0.0851064	±5mg/dL
														8	80	80	0	0	±5mg/dL
														9	310	295	-15	-0.0483871	±5%
														10	110	113	3	0.0272727	±5%
														11	413	421	8	0.0193705	±5%
														12	99	103	4	0.040404	±5mg/dL
														13	88	81	-7	-0.0795455	±10mg/dL
														14	150	154	4	0.0266667	±5%
														15	345	351	6	0.0173913	±5%
														16	71	78	7	0.0985915	±10mg/dL
														17	231	227	-4	-0.017316	±5%
														18	486	502	16	0.0329218	±5%
														19	89	83	-6	-0.0674157	±10mg/dL
														20	386	394	8	0.0207254	±5%
														21	127	130	3	0.023622	±5%
														22	323	324	1	0.00309598	±5%
														23	61	57	-4	-0.0655738	±5mg/dL
														24	43	47	4	0.0930233	±5mg/dL
														25	165	167	2	0.0121212	±5%
														26	104	101	-3	-0.0288462	±5%
														27	292	289	-3	-0.010274	±5%
														28	149	139	-10	-0.0671141	±10%
														29	87	86	-1	-0.0114943	±5mg/dL
														30	135	134	-1	-0.00740741	±5%
														31	121	128	7	0.0578512	±10%
														32	64	67	3	0.046875	±5mg/dL
														33	149	150	1	0.00671141	±5%
														34	168	169	1	0.00595238	±5%
														35	113	115	2	0.0176991	±5%
														36	208	206	-2	-0.00961538	±5%
														37	105	97	-8	-0.0761905	±10%
														38	369	372	3	0.00813008	±5%
														39	53	58	5	0.0943396	±5mg/dL
														40	414	413	-1	-0.00241546	±5%
														41	112	113	1	0.00892857	±5%
														42	194	198	4	0.0206186	±5%
														43	355	356	1	0.0028169	±5%
														44	102	100	-2	-0.0196078	±5%
														45	264	263	-1	-0.00378788	±5%
														46	280	281	1	0.00357143	±5%
														47	49	47	-2	-0.0408163	±5mg/dL
														48	172	166	-6	-0.0348837	±5%
														49	65	65	0	0	±5mg/dL
														50	213	221	8	0.0375587	±5%
														51	123	124	1	0.00813008	±5%
														52	169	169	0	0	±5%
														53	78	86	8	0.102564	±10mg/dL
														54	103	97	-6	-0.0582524	±10%
														55	135	137	2	0.0148148	±5%
														56	87	82	-5	-0.0574713	±5mg/dL
														57	223	218	-5	-0.0224215	±5%
														58	394	394	0	0	±5%
														59	140	136	-4	-0.0285714	±5%
														60	62	59	-3	-0.0483871	±5mg/dL
														61	420	420	0	0	±5%
														62	194	197	3	0.0154639	±5%
														63	99	103	4	0.040404	±5mg/dL
														64	182	180	-2	-0.010989	±5%
														65	133	138	5	0.037594	±5%
														66	184	183	-1	-0.00543478	±5%
														67	113	111	-2	-0.0176991	±5%
														68	123	117	-6	-0.0487805	±5%
														69	276	277	1	0.00362319	±5%
														70	35	31	-4	-0.114286	±5mg/dL
														71	219	188	-31	-0.141553	±15%
														72	139	136	-3	-0.0215827	±5%
														73	251	254	3	0.0119522	±5%
														74	66	67	1	0.0151515	±5mg/dL
														75	165	165	0	0	±5%
														76	334	335	1	0.00299401	±5%
														77	98	99	1	0.0102041	±5mg/dL
														78	310	312	2	0.00645161	±5%
														79	135	124	-11	-0.0814815	±10%
														80	82	83	1	0.0121951	±5mg/dL
														81	110	110	0	0	±5%
														82	182	183	1	0.00549451	±5%
														83	253	249	-4	-0.0158103	±5%
														84	77	77	0	0	±5mg/dL
														85	440	449	9	0.0204545	±5%
														86	105	107	2	0.0190476	±5%
														87	181	190	9	0.0497238	±5%
														88	372	373	1	0.00268817	±5%
														89	65	65	0	0	±5mg/dL
														90	281	271	-10	-0.0355872	±5%
														91	122	129	7	0.057377	±10%
														92	33	38	5	0.151515	±5mg/dL
														93	75	81	6	0.08	±10mg/dL
														94	178	161	-17	-0.0955056	±10%
														95	127	118	-9	-0.0708661	±10%
														96	86	80	-6	-0.0697674	±10mg/dL
														97	62	55	-7	-0.112903	±10mg/dL
														98	245	254	9	0.0367347	±5%
														99	111	110	-1	-0.00900901	±5%
														100	130	136	6	0.0461538	±5%
														Data10	101	100	-1	-0.00990099	±5%
														2	73	78	5	0.0684932	±5mg/dL
														3	126	121	-5	-0.0396825	±5%
														4	206	205	-1	-0.00485437	±5%
														5	123	124	1	0.00813008	±5%
														6	150	146	-4	-0.0266667	±5%
														7	47	45	-2	-0.0425532	±5mg/dL
														8	80	85	5	0.0625	±5mg/dL
														9	310	299	-11	-0.0354839	±5%
														10	110	115	5	0.0454545	±5%
														11	413	426	13	0.031477	±5%
														12	99	98	-1	-0.010101	±5mg/dL
														13	88	82	-6	-0.0681818	±10mg/dL
														14	150	156	6	0.04	±5%
														15	345	340	-5	-0.0144928	±5%
														16	71	83	12	0.169014	±15mg/dL
														17	231	230	-1	-0.004329	±5%
														18	486	488	2	0.00411523	±5%
														19	89	79	-10	-0.11236	±10mg/dL
														20	386	401	15	0.0388601	±5%
														21	127	120	-7	-0.0551181	±10%
														22	323	329	6	0.0185759	±5%
														23	61	59	-2	-0.0327869	±5mg/dL
														24	43	47	4	0.0930233	±5mg/dL
														25	165	168	3	0.0181818	±5%
														26	104	105	1	0.00961538	±5%
														27	292	284	-8	-0.0273973	±5%
														28	149	139	-10	-0.0671141	±10%
														29	87	88	1	0.0114943	±5mg/dL
														30	135	139	4	0.0296296	±5%
														31	121	122	1	0.00826446	±5%
														32	64	65	1	0.015625	±5mg/dL
														33	149	145	-4	-0.0268456	±5%
														34	168	168	0	0	±5%
														35	113	106	-7	-0.0619469	±10%
														36	208	207	-1	-0.00480769	±5%
														37	105	101	-4	-0.0380952	±5%
														38	369	378	9	0.0243902	±5%
														39	53	54	1	0.0188679	±5mg/dL
														40	414	411	-3	-0.00724638	±5%
														41	112	109	-3	-0.0267857	±5%
														42	194	194	0	0	±5%
														43	355	355	0	0	±5%
														44	102	99	-3	-0.0294118	±5%
														45	264	265	1	0.00378788	±5%
														46	280	283	3	0.0107143	±5%
														47	49	48	-1	-0.0204082	±5mg/dL
														48	172	173	1	0.00581395	±5%
														49	65	64	-1	-0.0153846	±5mg/dL
														50	213	215	2	0.00938967	±5%
														51	123	125	2	0.0162602	±5%
														52	169	169	0	0	±5%
														53	78	76	-2	-0.025641	±5mg/dL
														54	103	99	-4	-0.038835	±5%
														55	135	136	1	0.00740741	±5%
														56	87	82	-5	-0.0574713	±5mg/dL
														57	223	220	-3	-0.0134529	±5%
														58	394	384	-10	-0.0253807	±5%
														59	140	140	0	0	±5%
														60	62	54	-8	-0.129032	±10mg/dL
														61	420	411	-9	-0.0214286	±5%
														62	194	198	4	0.0206186	±5%
														63	99	100	1	0.010101	±5mg/dL
														64	182	186	4	0.021978	±5%
														65	133	131	-2	-0.0150376	±5%
														66	184	184	0	0	±5%
														67	113	113	0	0	±5%
														68	123	121	-2	-0.0162602	±5%
														69	276	274	-2	-0.00724638	±5%
														70	35	35	0	0	±5mg/dL
														71	219	198	-21	-0.0958904	±10%
														72	139	141	2	0.0143885	±5%
														73	251	252	1	0.00398406	±5%
														74	66	62	-4	-0.0606061	±5mg/dL
														75	165	167	2	0.0121212	±5%
														76	334	332	-2	-0.00598802	±5%
														77	98	100	2	0.0204082	±5mg/dL
														78	310	311	1	0.00322581	±5%
														79	135	121	-14	-0.103704	±15%
														80	82	78	-4	-0.0487805	±5mg/dL
														81	110	107	-3	-0.0272727	±5%
														82	182	182	0	0	±5%
														83	253	253	0	0	±5%
														84	77	76	-1	-0.012987	±5mg/dL
														85	440	442	2	0.00454545	±5%
														86	105	105	0	0	±5%
														87	181	183	2	0.0110497	±5%
														88	372	380	8	0.0215054	±5%
														89	65	64	-1	-0.0153846	±5mg/dL
														90	281	269	-12	-0.0427046	±5%
														91	122	125	3	0.0245902	±5%
														92	33	36	3	0.0909091	±5mg/dL
														93	75	79	4	0.0533333	±5mg/dL
														94	178	163	-15	-0.0842697	±10%
														95	127	124	-3	-0.023622	±5%
														96	86	87	1	0.0116279	±5mg/dL
														97	62	56	-6	-0.0967742	±10mg/dL
														98	245	250	5	0.0204082	±5%
														99	111	112	1	0.00900901	±5%
														100	130	138	8	0.0615385	±10%
