# Supplementary material for: Demonstration of disinfection procedure for the development of accurate blood glucose meters in accordance with ISO 15197:2013
Source: PLoS One. 2017 Jul 6;12(7):e0180617. doi: 10.1371/journal.pone.0180617 (PMC5500346; doi:10.1371/journal.pone.0180617)
Supplement: S7 File — (XLS) [file pone.0180617.s007.xls]

## Sheet: raw data
			1st Reference (Plasma)	6228 #A-Lot#1	6228 #B-Lot#1	6228 #C-Lot#1	6228 #A-Lot#2	6228 #B-Lot#2	6228 #C-Lot#2	6228 #A-Lot#3	6228 #B-Lot#3	6228 #C-Lot#3	2nd Reference (plasma)	Reference < 100 mg/dL	Reference > 100 mg/dL	Average of reference (mg/dL)		Sample Concentration Distribution
		No.	Data1	Data2	Data3	Data4	Data5	Data6	Data7	Data8	Data9	Data10	Data11	D11-D1	(Data11-Data1)/Data1	Data1&11Average		Concentration Interval	Glucose concentration mmol/L (mg/dL)	Count of samples	Percentage of samlpes	ISO15197 sec.6.3 Table 3
		001	160	161	178	163	165	172	163	162	160	160	162	2	0.0125	161
		002	217	207	223	225	215	214	227	217	206	217	219	2	0.00921659	218		1	≤2.77 (≤50)	5	0.05	0.05
		003	107	109	109	97	110	112	115	106	106	119	107	0	0	107		2	>2.77 to 4.44 (>50 to 80)	15	0.15	0.15
		004	79.4	75	87	76	78	77	73	84	77	76	79.7	0.3	0.00377834	80		3	>4.44 to 6.66 (>80 to 120)	20	0.2	0.2
		005	164	166	163	163	161	160	161	164	167	159	159	-5	-0.0304878	162		4	>6.66 to 11.10 (>120 to 200)	30	0.3	0.3
		006	413	394	408	397	412	411	397	413	397	393	409	-4	-0.00968523	411		5	>11.10 to 16.65 (>200 to 300)	15	0.15	0.15
		007	65	60	69	66	66	65	60	67	59	63	65.5	0.5	0.00769231	65		6	>16.65 to 22.20 (>300 to 400)	10	0.1	0.1
		008	166	164	188	170	169	168	166	185	162	162	166	0	0	166		7	>22.20 (>400)	5	0.05	0.05
		009	172	161	185	165	173	171	171	195	167	175	168	-4	-0.0232558	170		Total		100	1	1
		010	216	218	225	216	225	225	215	220	214	229	217	1	0.00462963	217
		011	64.8	61	70	70	63	69	62	64	60	59	65.2	0.4	0.00617284	65
		012	76.3	85	80	84	84	79	80	80	74	79	74.5	-1.8	-0.0235911	75
		013	122	109	118	110	119	120	118	115	112	116	119	-3	-0.0245902	121
		014	212	214	213	209	210	210	214	214	220	209	209	-3	-0.0141509	211
		015	76.6	79	85	87	84	90	83	84	84	88	77.5	0.9	0.0117493	77
		016	226	210	247	217	227	225	216	246	214	219	224	-2	-0.00884956	225
		017	123	119	134	120	123	123	140	131	120	115	122	-1	-0.00813008	123
		018	223	219	220	219	222	222	222	216	228	215	222	-1	-0.0044843	223
		019	80.4	85	85	83	86	86	84	84	85	85	80.1	-0.3	-0.00373134	80
		020	379	373	374	367	373	367	367	383	377	383	377	-2	-0.00527704	378
		021	130	138	123	128	132	125	126	130	132	129	127	-3	-0.0230769	129
		022	85.9	80	84	80	76	84	76	75	83	73	83.9	-2	-0.0232829	85
		023	363	368	372	368	369	378	334	327	367	366	365	2	0.00550964	364
		024	166	171	146	163	166	167	174	167	164	167	164	-2	-0.0120482	165
		025	132	133	114	134	128	128	127	130	127	126	130	-2	-0.0151515	131
		026	263	246	267	276	255	257	248	273	250	248	264	1	0.00380228	264
		027	40.2	39	44	45	44	46	44	51	44	41	41	0.8	0.0199005	41
		028	159	155	182	160	165	162	167	161	161	165	160	1	0.00628931	160
		029	275	275	268	271	272	274	271	268	261	270	271	-4	-0.0145455	273
		030	64.6	68	70	68	62	70	68	68	71	69	66.8	2.2	0.0340557	66
		031	98	91	87	98	86	91	96	99	96	93	98	0	0	98
		032	205	203	201	230	204	206	199	229	204	204	207	2	0.0097561	206
		033	259	257	260	257	257	255	255	262	257	255	258	-1	-0.003861	259
		034	83.5	84	84	86	82	84	84	83	83	86	81.5	-2	-0.0239521	83
		035	152	144	171	147	155	158	152	168	150	159	152	0	0	152
		036	89.1	89	91	89	89	88	89	85	89	87	88.1	-1	-0.0112233	89
		037	219	220	222	225	223	218	221	219	224	219	218	-1	-0.00456621	219
		038	58	61	49	61	59	50	59	51	59	59	58.7	0.7	0.012069	58
		039	523	558	543	518	564	543	523	585	531	534	520	-3	-0.00573614	522
		040	41.6	33	38	36	38	33	36	38	37	38	40	-1.6	-0.0384615	41
		041	186	173	206	180	191	183	182	205	183	179	188	2	0.0107527	187
		042	127	128	130	131	125	123	137	128	129	129	125	-2	-0.015748	126
		043	71	78	70	75	72	71	71	68	70	69	69	-2	-0.028169	70
		044	35.5	37	36	41	41	39	40	35	38	40	35.4	-0.1	-0.0028169	35
		045	126	127	129	128	130	129	129	117	135	129	124	-2	-0.015873	125
		046	288	287	301	288	293	279	289	283	291	288	286	-2	-0.00694444	287
		047	134	132	125	119	129	127	132	113	133	131	130	-4	-0.0298507	132
		048	71.3	74	70	60	70	67	76	63	64	70	70.3	-1	-0.0140252	71
		049	101	113	100	89	102	104	105	89	98	109	99.5	-1.5	-0.0148515	100
		050	80.9	72	88	74	79	78	75	75	74	78	81.5	0.6	0.00741656	81
		051	365	336	359	369	353	350	373	348	347	370	366	1	0.00273973	366
		052	349	357	348	338	353	349	353	349	346	350	343	-6	-0.017192	346
		053	313	315	291	306	311	301	310	312	299	318	310	-3	-0.00958466	312
		054	104	96	109	102	104	102	107	110	103	102	103	-1	-0.00961538	104
		055	338	328	332	332	336	334	336	336	335	333	334	-4	-0.0118343	336
		056	177	169	172	149	168	166	168	151	172	174	173	-4	-0.0225989	175
		057	169	155	176	158	165	163	162	164	160	163	170	1	0.00591716	170
		058	120	121	123	109	115	114	123	111	123	121	118	-2	-0.0166667	119
		059	150	148	145	145	148	149	144	138	146	146	149	-1	-0.00666667	150
		060	158	149	151	157	155	156	154	151	145	148	158	0	0	158
		061	64.9	65	69	66	67	72	68	71	66	73	62.9	-2	-0.0308166	64
		062	198	205	199	176	195	200	198	202	194	207	197	-1	-0.00505051	198
		063	187	179	202	183	187	196	181	206	185	192	188	1	0.00534759	188
		064	347	333	370	372	341	342	335	377	333	358	350	3	0.00864553	349
		065	141	128	148	149	137	139	128	151	133	136	142	1	0.0070922	142
		066	158	147	173	149	169	153	151	165	153	156	158	0	0	158
		067	102	104	114	95	112	108	103	116	104	100	102	0	0	102
		068	112	112	119	112	116	113	105	125	110	113	113	1	0.00892857	113
		069	47.6	49	50	41	48	46	46	49	47	47	49.3	1.7	0.0357143	48
		070	172	177	172	173	173	174	174	178	174	177	167	-5	-0.0290698	170
		071	109	118	119	110	113	122	109	118	113	115	113	4	0.0366972	111
		072	137	131	132	146	140	137	148	135	135	132	141	4	0.0291971	139
		073	105	99	119	108	108	111	96	103	102	100	106	1	0.00952381	106
		074	430	404	459	405	413	414	404	455	418	412	427	-3	-0.00697674	429
		075	259	261	266	252	254	259	254	232	255	265	257	-2	-0.00772201	258
		076	302	291	302	295	315	303	297	292	285	302	304	2	0.00662252	303
		077	116	124	130	107	123	123	110	109	125	121	115	-1	-0.00862069	116
		078	175	174	169	169	179	183	181	169	173	178	181	6	0.0342857	178
		079	262	256	287	295	282	275	273	277	266	272	270	8	0.0305344	266
		080	114	115	126	124	123	127	116	128	121	117	114	0	0	114
		081	367	364	409	357	365	395	364	366	390	360	375	8	0.0217984	371
		082	464	474	501	431	466	486	433	464	483	453	455	-9	-0.0193966	460
		083	74.8	78	75	79	80	83	84	77	75	81	76.8	2	0.026738	76
		084	49.4	46	47	49	49	43	48	46	43	47	50.9	1.5	0.0303644	50
		085	139	140	153	134	153	135	145	152	131	137	139	0	0	139
		086	104	98	114	115	103	109	103	110	100	94	105	1	0.00961538	105
		087	105	105	108	119	111	116	110	110	109	121	108	3	0.0285714	107
		088	388	386	402	392	393	400	403	396	392	400	401	13	0.0335052	395
		089	257	254	267	257	263	264	267	261	254	267	267	10	0.0389105	262
		090	190	183	203	181	190	184	178	203	177	183	192	2	0.0105263	191
		091	117	102	114	120	107	103	124	113	102	117	121	4	0.034188	119
		092	104	110	98	103	96	113	113	105	106	107	106	2	0.0192308	105
		093	74.9	68	78	82	76	69	72	68	71	61	74.5	-0.4	-0.00534045	75
		094	109	97	105	105	104	117	98	109	98	105	109	0	0	109
		095	393	377	411	408	386	381	426	380	370	388	408	15	0.0381679	401
		096	168	146	165	149	160	163	156	169	150	151	171	3	0.0178571	170
		097	78.1	75	83	82	78	77	74	64	74	76	77	-1.1	-0.0140845	78
		098	268	259	301	265	281	273	266	276	266	266	273	5	0.0186567	271
		099	158	148	170	151	171	153	148	170	152	152	158	0	0	158	MAX	522
		100	76.1	62	68	63	67	64	62	73	62	64	76.8	0.7	0.00919842	76	MIN	35

## Sheet: Accuracy-A
	1st Reference (Plasma)	2nd Reference (plasma)	6228 #A-Lot#1	6228 #A-Lot#2	6228 #A-Lot#3	Average of reference (mg/dL)			Average of reference (mg/dL)	6228 #A		X (mg/dL)	Low acceptance criteria (mg/dL)	High acceptance criteria (mg/dL)	y=x (mg/dL)	y=x (mg/dL)							Data Analysis (with 95% confidence interval)				*每次都要迴歸分析
No.	Data1	Data11	Data2	Data5	Data8	Data1&11 Average		No.	Data1&11Average	data2&5&8		25	10	40	0	0							摘要輸出
1	160	162	161	165	162	161		1	161	161		50	35	65	100	100
2	217	219	207	215	217	218		2	218	207		75	60	90	200	200							迴歸統計
3	107	107	109	110	106	107		3	107	109		100	85	115	300	300							R 的倍數	0.995654
4	79.4	79.7	75	78	84	80		4	80	75		125	106.25	143.75	400	400							R 平方	0.991327
5	164	159	166	161	164	162		5	162	166		150	127.5	172.5	500	500							調整的 R 平方	0.991298
6	413	409	394	412	413	411		6	411	394		175	148.75	201.25	600	600							標準誤	10.1171
7	65	65.5	60	66	67	65		7	65	60		200	170	230									觀察值個數	300
8	166	166	164	169	185	166		8	166	164		225	191.25	258.75
9	172	168	161	173	195	170		9	170	161		250	212.5	287.5									ANOVA
10	216	217	218	225	220	217		10	217	218		275	233.75	316.25										自由度	SS	MS	F	顯著值
11	64.8	65.2	61	63	64	65		11	65	61		300	255	345									迴歸	1	3.48621e+06	3.48621e+06	34060.1	0
12	76.3	74.5	85	84	80	75		12	75	85		325	276.25	373.75				Meter-A	Meter-B	Meter-C			殘差	298	30501.8	102.355
13	122	119	109	119	115	121		13	121	109		350	297.5	402.5			Slope	1.0045	1.00955	0.986906			總和	299	3.51672e+06
14	212	209	214	210	214	211		14	211	214		375	318.75	431.25			Intercept	-1.18276	-0.953845	0.759596
15	76.6	77.5	79	84	84	77		15	77	79		400	340	460			RSQ	0.991327	0.992606	0.994209				係數	標準誤	t 統計	P-值	下限 95%	上限 95%	下限 95.0%	上限 95.0%
16	226	224	210	227	246	225		16	225	210		425	361.25	488.75									截距	-1.18276	1.11548	-1.06031	0.289862	-3.37798	1.01246	-3.37798	1.01246
17	123	122	119	123	131	123		17	123	119		450	382.5	517.5									X 變數 1	1.0045	0.00544287	184.554	0	0.993791	1.01521	0.993791	1.01521
18	223	222	219	222	216	223		18	223	219		475	403.75	546.25
19	80.4	80.1	85	86	84	80		19	80	85		500	425	575
20	379	377	373	373	383	378		20	378	373		525	446.25	603.75
21	130	127	138	132	130	129		21	129	138		550	467.5	632.5
22	85.9	83.9	80	76	75	85		22	85	80		575	488.75	661.25															Number of samples (n)	300
23	363	365	368	369	327	364		23	364	368		600	510	690															Range of YSI Values (mg/dL)	35	-	522
24	166	164	171	166	167	165		24	165	171																			Slope	1.0045
25	132	130	133	128	130	131		25	131	133																			Upper 95% CI for slope	1.01521
26	263	264	246	255	273	264		26	264	246																			Lower 95% CI for slope	0.993791
27	40.2	41	39	44	51	41		27	41	39																			Intercept	-1.18276
28	159	160	155	165	161	160		28	160	155																			Upper 95% CI for intercept	1.01246
29	275	271	275	272	268	273		29	273	275																			Lower 95% CI for intercept	-3.37798
30	64.6	66.8	68	62	68	66		30	66	68																			Standard Error	10.1171
31	98	98	91	86	99	98		31	98	91																			Correlation coefficient (R)	0.995654
32	205	207	203	204	229	206		32	206	203																			R square (R2)	0.991327
33	259	258	257	257	262	259		33	259	257
34	83.5	81.5	84	82	83	83		34	83	84
35	152	152	144	155	168	152		35	152	144
36	89.1	88.1	89	89	85	89		36	89	89
37	219	218	220	223	219	219		37	219	220
38	58	58.7	61	59	51	58		38	58	61
39	523	520	558	564	585	522		39	522	558
40	41.6	40	33	38	38	41		40	41	33
41	186	188	173	191	205	187		41	187	173
42	127	125	128	125	128	126		42	126	128
43	71	69	78	72	68	70		43	70	78
44	35.5	35.4	37	41	35	35		44	35	37
45	126	124	127	130	117	125		45	125	127
46	288	286	287	293	283	287		46	287	287
47	134	130	132	129	113	132		47	132	132
48	71.3	70.3	74	70	63	71		48	71	74
49	101	99.5	113	102	89	100		49	100	113
50	80.9	81.5	72	79	75	81		50	81	72
51	365	366	336	353	348	366		51	366	336
52	349	343	357	353	349	346		52	346	357
53	313	310	315	311	312	312		53	312	315
54	104	103	96	104	110	104		54	104	96
55	338	334	328	336	336	336		55	336	328
56	177	173	169	168	151	175		56	175	169
57	169	170	155	165	164	170		57	170	155
58	120	118	121	115	111	119		58	119	121
59	150	149	148	148	138	150		59	150	148
60	158	158	149	155	151	158		60	158	149
61	64.9	62.9	65	67	71	64		61	64	65
62	198	197	205	195	202	198		62	198	205
63	187	188	179	187	206	188		63	188	179
64	347	350	333	341	377	349		64	349	333
65	141	142	128	137	151	142		65	142	128
66	158	158	147	169	165	158		66	158	147
67	102	102	104	112	116	102		67	102	104
68	112	113	112	116	125	113		68	113	112
69	47.6	49.3	49	48	49	48		69	48	49
70	172	167	177	173	178	170		70	170	177
71	109	113	118	113	118	111		71	111	118
72	137	141	131	140	135	139		72	139	131
73	105	106	99	108	103	106		73	106	99
74	430	427	404	413	455	429		74	429	404
75	259	257	261	254	232	258		75	258	261
76	302	304	291	315	292	303		76	303	291
77	116	115	124	123	109	116		77	116	124
78	175	181	174	179	169	178		78	178	174
79	262	270	256	282	277	266		79	266	256
80	114	114	115	123	128	114		80	114	115
81	367	375	364	365	366	371		81	371	364
82	464	455	474	466	464	460		82	460	474
83	74.8	76.8	78	80	77	76		83	76	78
84	49.4	50.9	46	49	46	50		84	50	46
85	139	139	140	153	152	139		85	139	140
86	104	105	98	103	110	105		86	105	98
87	105	108	105	111	110	107		87	107	105
88	388	401	386	393	396	395		88	395	386
89	257	267	254	263	261	262		89	262	254
90	190	192	183	190	203	191		90	191	183
91	117	121	102	107	113	119		91	119	102
92	104	106	110	96	105	105		92	105	110
93	74.9	74.5	68	76	68	75		93	75	68
94	109	109	97	104	109	109		94	109	97
95	393	408	377	386	380	401		95	401	377
96	168	171	146	160	169	170		96	170	146
97	78.1	77	75	78	64	78		97	78	75
98	268	273	259	281	276	271		98	271	259
99	158	158	148	171	170	158		99	158	148
100	76.1	76.8	62	67	73	76		100	76	62
								1	161	165
								2	218	215
								3	107	110
								4	80	78
								5	162	161
								6	411	412
								7	65	66
								8	166	169
								9	170	173
								10	217	225
								11	65	63
								12	75	84
								13	121	119
								14	211	210
								15	77	84
								16	225	227
								17	123	123
								18	223	222
								19	80	86
								20	378	373
								21	129	132
								22	85	76
								23	364	369
								24	165	166
								25	131	128
								26	264	255
								27	41	44
								28	160	165
								29	273	272
								30	66	62
								31	98	86
								32	206	204
								33	259	257
								34	83	82
								35	152	155
								36	89	89
								37	219	223
								38	58	59
								39	522	564
								40	41	38
								41	187	191
								42	126	125
								43	70	72
								44	35	41
								45	125	130
								46	287	293
								47	132	129
								48	71	70
								49	100	102
								50	81	79
								51	366	353
								52	346	353
								53	312	311
								54	104	104
								55	336	336
								56	175	168
								57	170	165
								58	119	115
								59	150	148
								60	158	155
								61	64	67
								62	198	195
								63	188	187
								64	349	341
								65	142	137
								66	158	169
								67	102	112
								68	113	116
								69	48	48
								70	170	173
								71	111	113
								72	139	140
								73	106	108
								74	429	413
								75	258	254
								76	303	315
								77	116	123
								78	178	179
								79	266	282
								80	114	123
								81	371	365
								82	460	466
								83	76	80
								84	50	49
								85	139	153
								86	105	103
								87	107	111
								88	395	393
								89	262	263
								90	191	190
								91	119	107
								92	105	96
								93	75	76
								94	109	104
								95	401	386
								96	170	160
								97	78	78
								98	271	281
								99	158	171
								100	76	67
								1	161	162
								2	218	217
								3	107	106
								4	80	84
								5	162	164
								6	411	413
								7	65	67
								8	166	185
								9	170	195
								10	217	220
								11	65	64
								12	75	80
								13	121	115
								14	211	214
								15	77	84
								16	225	246
								17	123	131
								18	223	216
								19	80	84
								20	378	383
								21	129	130
								22	85	75
								23	364	327
								24	165	167
								25	131	130
								26	264	273
								27	41	51
								28	160	161
								29	273	268
								30	66	68
								31	98	99
								32	206	229
								33	259	262
								34	83	83
								35	152	168
								36	89	85
								37	219	219
								38	58	51
								39	522	585
								40	41	38
								41	187	205
								42	126	128
								43	70	68
								44	35	35
								45	125	117
								46	287	283
								47	132	113
								48	71	63
								49	100	89
								50	81	75
								51	366	348
								52	346	349
								53	312	312
								54	104	110
								55	336	336
								56	175	151
								57	170	164
								58	119	111
								59	150	138
								60	158	151
								61	64	71
								62	198	202
								63	188	206
								64	349	377
								65	142	151
								66	158	165
								67	102	116
								68	113	125
								69	48	49
								70	170	178
								71	111	118
								72	139	135
								73	106	103
								74	429	455
								75	258	232
								76	303	292
								77	116	109
								78	178	169
								79	266	277
								80	114	128
								81	371	366
								82	460	464
								83	76	77
								84	50	46
								85	139	152
								86	105	110
								87	107	110
								88	395	396
								89	262	261
								90	191	203
								91	119	113
								92	105	105
								93	75	68
								94	109	109
								95	401	380
								96	170	169
								97	78	64
								98	271	276
								99	158	170
								100	76	73

## Sheet: Accuracy-B
	1st Reference (Plasma)	2nd Reference (plasma)	6228 #B-Lot#1	6228 #B-Lot#2	6228 #B-Lot#3	Average of reference (mg/dL)			Average of reference (mg/dL)	6228 #B		X (mg/dL)	Low acceptance criteria (mg/dL)	High acceptance criteria (mg/dL)	y=x (mg/dL)	y=x (mg/dL)							Data Analysis (with 95% confidence interval)				*每次都要迴歸分析
No.	Data1	Data11	Data3	Data6	Data9	Data1&11 Average		No.	Data1&11 Average	data3&6&9		25	10	40	0	0							摘要輸出
1	160	162	178	172	160	161		1	161	178		50	35	65	100	100
2	217	219	223	214	206	218		2	218	223		75	60	90	200	200							迴歸統計
3	107	107	109	112	106	107		3	107	109		100	85	115	300	300							R 的倍數	0.996296
4	79.4	79.7	87	77	77	80		4	80	87		125	106.25	143.75	400	400							R 平方	0.992606
5	164	159	163	160	167	162		5	162	163		150	127.5	172.5	500	500							調整的 R 平方	0.992581
6	413	409	408	411	397	411		6	411	408		175	148.75	201.25	600	600							標準誤	9.38232
7	65	65.5	69	65	59	65		7	65	69		200	170	230									觀察值個數	300
8	166	166	188	168	162	166		8	166	188		225	191.25	258.75
9	172	168	185	171	167	170		9	170	185		250	212.5	287.5									ANOVA
10	216	217	225	225	214	217		10	217	225		275	233.75	316.25										自由度	SS	MS	F	顯著值
11	64.8	65.2	70	69	60	65		11	65	70		300	255	345									迴歸	1	3.52133e+06	3.52133e+06	40002.4	0
12	76.3	74.5	80	79	74	75		12	75	80		325	276.25	373.75				Meter-A	Meter-B	Meter-C			殘差	298	26232.3	88.028
13	122	119	118	120	112	121		13	121	118		350	297.5	402.5			Slope	1.0045	1.00955	0.986906			總和	299	3.54756e+06
14	212	209	213	210	220	211		14	211	213		375	318.75	431.25			Intercept	-1.18276	-0.953845	0.759596
15	76.6	77.5	85	90	84	77		15	77	85		400	340	460			RSQ	0.991327	0.992606	0.994209				係數	標準誤	t 統計	P-值	下限 95%	上限 95%	下限 95.0%	上限 95.0%
16	226	224	247	225	214	225		16	225	247		425	361.25	488.75									截距	-0.953845	1.03447	-0.92206	0.357243	-2.98964	1.08195	-2.98964	1.08195
17	123	122	134	123	120	123		17	123	134		450	382.5	517.5									X 變數 1	1.00955	0.00504759	200.006	0	0.999615	1.01948	0.999615	1.01948
18	223	222	220	222	228	223		18	223	220		475	403.75	546.25
19	80.4	80.1	85	86	85	80		19	80	85		500	425	575
20	379	377	374	367	377	378		20	378	374		525	446.25	603.75
21	130	127	123	125	132	129		21	129	123		550	467.5	632.5
22	85.9	83.9	84	84	83	85		22	85	84		575	488.75	661.25															Number of samples (n)	300
23	363	365	372	378	367	364		23	364	372		600	510	690															Range of YSI Values (mg/dL)	35	-	522
24	166	164	146	167	164	165		24	165	146																			Slope	1.00955
25	132	130	114	128	127	131		25	131	114																			Upper 95% CI for slope	1.01948
26	263	264	267	257	250	264		26	264	267																			Lower 95% CI for slope	0.999615
27	40.2	41	44	46	44	41		27	41	44																			Intercept	-0.953845
28	159	160	182	162	161	160		28	160	182																			Upper 95% CI for intercept	1.08195
29	275	271	268	274	261	273		29	273	268																			Lower 95% CI for intercept	-2.98964
30	64.6	66.8	70	70	71	66		30	66	70																			Standard Error	9.38232
31	98	98	87	91	96	98		31	98	87																			Correlation coefficient (R)	0.996296
32	205	207	201	206	204	206		32	206	201																			R square (R2)	0.992606
33	259	258	260	255	257	259		33	259	260
34	83.5	81.5	84	84	83	83		34	83	84
35	152	152	171	158	150	152		35	152	171
36	89.1	88.1	91	88	89	89		36	89	91
37	219	218	222	218	224	219		37	219	222
38	58	58.7	49	50	59	58		38	58	49
39	523	520	543	543	531	522		39	522	543
40	41.6	40	38	33	37	41		40	41	38
41	186	188	206	183	183	187		41	187	206
42	127	125	130	123	129	126		42	126	130
43	71	69	70	71	70	70		43	70	70
44	35.5	35.4	36	39	38	35		44	35	36
45	126	124	129	129	135	125		45	125	129
46	288	286	301	279	291	287		46	287	301
47	134	130	125	127	133	132		47	132	125
48	71.3	70.3	70	67	64	71		48	71	70
49	101	99.5	100	104	98	100		49	100	100
50	80.9	81.5	88	78	74	81		50	81	88
51	365	366	359	350	347	366		51	366	359
52	349	343	348	349	346	346		52	346	348
53	313	310	291	301	299	312		53	312	291
54	104	103	109	102	103	104		54	104	109
55	338	334	332	334	335	336		55	336	332
56	177	173	172	166	172	175		56	175	172
57	169	170	176	163	160	170		57	170	176
58	120	118	123	114	123	119		58	119	123
59	150	149	145	149	146	150		59	150	145
60	158	158	151	156	145	158		60	158	151
61	64.9	62.9	69	72	66	64		61	64	69
62	198	197	199	200	194	198		62	198	199
63	187	188	202	196	185	188		63	188	202
64	347	350	370	342	333	349		64	349	370
65	141	142	148	139	133	142		65	142	148
66	158	158	173	153	153	158		66	158	173
67	102	102	114	108	104	102		67	102	114
68	112	113	119	113	110	113		68	113	119
69	47.6	49.3	50	46	47	48		69	48	50
70	172	167	172	174	174	170		70	170	172
71	109	113	119	122	113	111		71	111	119
72	137	141	132	137	135	139		72	139	132
73	105	106	119	111	102	106		73	106	119
74	430	427	459	414	418	429		74	429	459
75	259	257	266	259	255	258		75	258	266
76	302	304	302	303	285	303		76	303	302
77	116	115	130	123	125	116		77	116	130
78	175	181	169	183	173	178		78	178	169
79	262	270	287	275	266	266		79	266	287
80	114	114	126	127	121	114		80	114	126
81	367	375	409	395	390	371		81	371	409
82	464	455	501	486	483	460		82	460	501
83	74.8	76.8	75	83	75	76		83	76	75
84	49.4	50.9	47	43	43	50		84	50	47
85	139	139	153	135	131	139		85	139	153
86	104	105	114	109	100	105		86	105	114
87	105	108	108	116	109	107		87	107	108
88	388	401	402	400	392	395		88	395	402
89	257	267	267	264	254	262		89	262	267
90	190	192	203	184	177	191		90	191	203
91	117	121	114	103	102	119		91	119	114
92	104	106	98	113	106	105		92	105	98
93	74.9	74.5	78	69	71	75		93	75	78
94	109	109	105	117	98	109		94	109	105
95	393	408	411	381	370	401		95	401	411
96	168	171	165	163	150	170		96	170	165
97	78.1	77	83	77	74	78		97	78	83
98	268	273	301	273	266	271		98	271	301
99	158	158	170	153	152	158		99	158	170
100	76.1	76.8	68	64	62	76		100	76	68
								1	161	172
								2	218	214
								3	107	112
								4	80	77
								5	162	160
								6	411	411
								7	65	65
								8	166	168
								9	170	171
								10	217	225
								11	65	69
								12	75	79
								13	121	120
								14	211	210
								15	77	90
								16	225	225
								17	123	123
								18	223	222
								19	80	86
								20	378	367
								21	129	125
								22	85	84
								23	364	378
								24	165	167
								25	131	128
								26	264	257
								27	41	46
								28	160	162
								29	273	274
								30	66	70
								31	98	91
								32	206	206
								33	259	255
								34	83	84
								35	152	158
								36	89	88
								37	219	218
								38	58	50
								39	522	543
								40	41	33
								41	187	183
								42	126	123
								43	70	71
								44	35	39
								45	125	129
								46	287	279
								47	132	127
								48	71	67
								49	100	104
								50	81	78
								51	366	350
								52	346	349
								53	312	301
								54	104	102
								55	336	334
								56	175	166
								57	170	163
								58	119	114
								59	150	149
								60	158	156
								61	64	72
								62	198	200
								63	188	196
								64	349	342
								65	142	139
								66	158	153
								67	102	108
								68	113	113
								69	48	46
								70	170	174
								71	111	122
								72	139	137
								73	106	111
								74	429	414
								75	258	259
								76	303	303
								77	116	123
								78	178	183
								79	266	275
								80	114	127
								81	371	395
								82	460	486
								83	76	83
								84	50	43
								85	139	135
								86	105	109
								87	107	116
								88	395	400
								89	262	264
								90	191	184
								91	119	103
								92	105	113
								93	75	69
								94	109	117
								95	401	381
								96	170	163
								97	78	77
								98	271	273
								99	158	153
								100	76	64
								1	161	160
								2	218	206
								3	107	106
								4	80	77
								5	162	167
								6	411	397
								7	65	59
								8	166	162
								9	170	167
								10	217	214
								11	65	60
								12	75	74
								13	121	112
								14	211	220
								15	77	84
								16	225	214
								17	123	120
								18	223	228
								19	80	85
								20	378	377
								21	129	132
								22	85	83
								23	364	367
								24	165	164
								25	131	127
								26	264	250
								27	41	44
								28	160	161
								29	273	261
								30	66	71
								31	98	96
								32	206	204
								33	259	257
								34	83	83
								35	152	150
								36	89	89
								37	219	224
								38	58	59
								39	522	531
								40	41	37
								41	187	183
								42	126	129
								43	70	70
								44	35	38
								45	125	135
								46	287	291
								47	132	133
								48	71	64
								49	100	98
								50	81	74
								51	366	347
								52	346	346
								53	312	299
								54	104	103
								55	336	335
								56	175	172
								57	170	160
								58	119	123
								59	150	146
								60	158	145
								61	64	66
								62	198	194
								63	188	185
								64	349	333
								65	142	133
								66	158	153
								67	102	104
								68	113	110
								69	48	47
								70	170	174
								71	111	113
								72	139	135
								73	106	102
								74	429	418
								75	258	255
								76	303	285
								77	116	125
								78	178	173
								79	266	266
								80	114	121
								81	371	390
								82	460	483
								83	76	75
								84	50	43
								85	139	131
								86	105	100
								87	107	109
								88	395	392
								89	262	254
								90	191	177
								91	119	102
								92	105	106
								93	75	71
								94	109	98
								95	401	370
								96	170	150
								97	78	74
								98	271	266
								99	158	152
								100	76	62

## Sheet: Accuracy-C
	1st Reference (Plasma)	2nd Reference (plasma)	6228 #C-Lot#1	6228 #C-Lot#2	6228 #C-Lot#3	Average of reference (mg/dL)			Average of reference (mg/dL)	6228 #C		X (mg/dL)	Low acceptance criteria (mg/dL)	High acceptance criteria (mg/dL)	y=x (mg/dL)	y=x (mg/dL)							Data Analysis (with 95% confidence interval)				*每次都要迴歸分析
No.	Data1	Data11	Data4	Data7	Data10	Data1&11 Average		No.	Data1&11 Average	data4&7&10		25	10	40	0	0							摘要輸出
1	160	162	163	163	160	161		1	161	163		50	35	65	100	100
2	217	219	225	227	217	218		2	218	225		75	60	90	200	200							迴歸統計
3	107	107	97	115	119	107		3	107	97		100	85	115	300	300							R 的倍數	0.9971
4	79.4	79.7	76	73	76	80		4	80	76		125	106.25	143.75	400	400							R 平方	0.994209
5	164	159	163	161	159	162		5	162	163		150	127.5	172.5	500	500							調整的 R 平方	0.994189
6	413	409	397	397	393	411		6	411	397		175	148.75	201.25	600	600							標準誤	8.11048
7	65	65.5	66	60	63	65		7	65	66		200	170	230									觀察值個數	300
8	166	166	170	166	162	166		8	166	170		225	191.25	258.75
9	172	168	165	171	175	170		9	170	165		250	212.5	287.5									ANOVA
10	216	217	216	215	229	217		10	217	216		275	233.75	316.25										自由度	SS	MS	F	顯著值
11	64.8	65.2	70	62	59	65		11	65	70		300	255	345									迴歸	1	3.36514e+06	3.36514e+06	51157.7	0
12	76.3	74.5	84	80	79	75		12	75	84		325	276.25	373.75				Meter-A	Meter-B	Meter-C	Mean	SD	殘差	298	19602.4	65.7798
13	122	119	110	118	116	121		13	121	110		350	297.5	402.5			Slope	1.0045	1.00955	0.986906	1.00032	0.011887	總和	299	3.38475e+06
14	212	209	209	214	209	211		14	211	209		375	318.75	431.25			Intercept	-1.18276	-0.953845	0.759596	-0.459003	1.06153
15	76.6	77.5	87	83	88	77		15	77	87		400	340	460			RSQ	0.991327	0.992606	0.994209	0.992714	0.00144402		係數	標準誤	t 統計	P-值	下限 95%	上限 95%	下限 95.0%	上限 95.0%
16	226	224	217	216	219	225		16	225	217		425	361.25	488.75									截距	0.759596	0.894242	0.84943	0.396324	-1.00023	2.51942	-1.00023	2.51942
17	123	122	120	140	115	123		17	123	120		450	382.5	517.5									X 變數 1	0.986906	0.00436335	226.181	0	0.978319	0.995493	0.978319	0.995493
18	223	222	219	222	215	223		18	223	219		475	403.75	546.25
19	80.4	80.1	83	84	85	80		19	80	83		500	425	575
20	379	377	367	367	383	378		20	378	367		525	446.25	603.75
21	130	127	128	126	129	129		21	129	128		550	467.5	632.5
22	85.9	83.9	80	76	73	85		22	85	80		575	488.75	661.25															Number of samples (n)	300
23	363	365	368	334	366	364		23	364	368		600	510	690															Range of YSI Values (mg/dL)	35	-	522
24	166	164	163	174	167	165		24	165	163																			Slope	0.986906
25	132	130	134	127	126	131		25	131	134																			Upper 95% CI for slope	0.995493
26	263	264	276	248	248	264		26	264	276																			Lower 95% CI for slope	0.978319
27	40.2	41	45	44	41	41		27	41	45																			Intercept	0.759596
28	159	160	160	167	165	160		28	160	160																			Upper 95% CI for intercept	2.51942
29	275	271	271	271	270	273		29	273	271																			Lower 95% CI for intercept	-1.00023
30	64.6	66.8	68	68	69	66		30	66	68																			Standard Error	8.11048
31	98	98	98	96	93	98		31	98	98																			Correlation coefficient (R)	0.9971
32	205	207	230	199	204	206		32	206	230																			R square (R2)	0.994209
33	259	258	257	255	255	259		33	259	257
34	83.5	81.5	86	84	86	83		34	83	86
35	152	152	147	152	159	152		35	152	147
36	89.1	88.1	89	89	87	89		36	89	89
37	219	218	225	221	219	219		37	219	225
38	58	58.7	61	59	59	58		38	58	61
39	523	520	518	523	534	522		39	522	518
40	41.6	40	36	36	38	41		40	41	36
41	186	188	180	182	179	187		41	187	180
42	127	125	131	137	129	126		42	126	131
43	71	69	75	71	69	70		43	70	75
44	35.5	35.4	41	40	40	35		44	35	41
45	126	124	128	129	129	125		45	125	128
46	288	286	288	289	288	287		46	287	288
47	134	130	119	132	131	132		47	132	119
48	71.3	70.3	60	76	70	71		48	71	60
49	101	99.5	89	105	109	100		49	100	89
50	80.9	81.5	74	75	78	81		50	81	74
51	365	366	369	373	370	366		51	366	369
52	349	343	338	353	350	346		52	346	338
53	313	310	306	310	318	312		53	312	306
54	104	103	102	107	102	104		54	104	102
55	338	334	332	336	333	336		55	336	332
56	177	173	149	168	174	175		56	175	149
57	169	170	158	162	163	170		57	170	158
58	120	118	109	123	121	119		58	119	109
59	150	149	145	144	146	150		59	150	145
60	158	158	157	154	148	158		60	158	157
61	64.9	62.9	66	68	73	64		61	64	66
62	198	197	176	198	207	198		62	198	176
63	187	188	183	181	192	188		63	188	183
64	347	350	372	335	358	349		64	349	372
65	141	142	149	128	136	142		65	142	149
66	158	158	149	151	156	158		66	158	149
67	102	102	95	103	100	102		67	102	95
68	112	113	112	105	113	113		68	113	112
69	47.6	49.3	41	46	47	48		69	48	41
70	172	167	173	174	177	170		70	170	173
71	109	113	110	109	115	111		71	111	110
72	137	141	146	148	132	139		72	139	146
73	105	106	108	96	100	106		73	106	108
74	430	427	405	404	412	429		74	429	405
75	259	257	252	254	265	258		75	258	252
76	302	304	295	297	302	303		76	303	295
77	116	115	107	110	121	116		77	116	107
78	175	181	169	181	178	178		78	178	169
79	262	270	295	273	272	266		79	266	295
80	114	114	124	116	117	114		80	114	124
81	367	375	357	364	360	371		81	371	357
82	464	455	431	433	453	460		82	460	431
83	74.8	76.8	79	84	81	76		83	76	79
84	49.4	50.9	49	48	47	50		84	50	49
85	139	139	134	145	137	139		85	139	134
86	104	105	115	103	94	105		86	105	115
87	105	108	119	110	121	107		87	107	119
88	388	401	392	403	400	395		88	395	392
89	257	267	257	267	267	262		89	262	257
90	190	192	181	178	183	191		90	191	181
91	117	121	120	124	117	119		91	119	120
92	104	106	103	113	107	105		92	105	103
93	74.9	74.5	82	72	61	75		93	75	82
94	109	109	105	98	105	109		94	109	105
95	393	408	408	426	388	401		95	401	408
96	168	171	149	156	151	170		96	170	149
97	78.1	77	82	74	76	78		97	78	82
98	268	273	265	266	266	271		98	271	265
99	158	158	151	148	152	158		99	158	151
100	76.1	76.8	63	62	64	76		100	76	63
								1	161	163
								2	218	227
								3	107	115
								4	80	73
								5	162	161
								6	411	397
								7	65	60
								8	166	166
								9	170	171
								10	217	215
								11	65	62
								12	75	80
								13	121	118
								14	211	214
								15	77	83
								16	225	216
								17	123	140
								18	223	222
								19	80	84
								20	378	367
								21	129	126
								22	85	76
								23	364	334
								24	165	174
								25	131	127
								26	264	248
								27	41	44
								28	160	167
								29	273	271
								30	66	68
								31	98	96
								32	206	199
								33	259	255
								34	83	84
								35	152	152
								36	89	89
								37	219	221
								38	58	59
								39	522	523
								40	41	36
								41	187	182
								42	126	137
								43	70	71
								44	35	40
								45	125	129
								46	287	289
								47	132	132
								48	71	76
								49	100	105
								50	81	75
								51	366	373
								52	346	353
								53	312	310
								54	104	107
								55	336	336
								56	175	168
								57	170	162
								58	119	123
								59	150	144
								60	158	154
								61	64	68
								62	198	198
								63	188	181
								64	349	335
								65	142	128
								66	158	151
								67	102	103
								68	113	105
								69	48	46
								70	170	174
								71	111	109
								72	139	148
								73	106	96
								74	429	404
								75	258	254
								76	303	297
								77	116	110
								78	178	181
								79	266	273
								80	114	116
								81	371	364
								82	460	433
								83	76	84
								84	50	48
								85	139	145
								86	105	103
								87	107	110
								88	395	403
								89	262	267
								90	191	178
								91	119	124
								92	105	113
								93	75	72
								94	109	98
								95	401	426
								96	170	156
								97	78	74
								98	271	266
								99	158	148
								100	76	62
								1	161	160
								2	218	217
								3	107	119
								4	80	76
								5	162	159
								6	411	393
								7	65	63
								8	166	162
								9	170	175
								10	217	229
								11	65	59
								12	75	79
								13	121	116
								14	211	209
								15	77	88
								16	225	219
								17	123	115
								18	223	215
								19	80	85
								20	378	383
								21	129	129
								22	85	73
								23	364	366
								24	165	167
								25	131	126
								26	264	248
								27	41	41
								28	160	165
								29	273	270
								30	66	69
								31	98	93
								32	206	204
								33	259	255
								34	83	86
								35	152	159
								36	89	87
								37	219	219
								38	58	59
								39	522	534
								40	41	38
								41	187	179
								42	126	129
								43	70	69
								44	35	40
								45	125	129
								46	287	288
								47	132	131
								48	71	70
								49	100	109
								50	81	78
								51	366	370
								52	346	350
								53	312	318
								54	104	102
								55	336	333
								56	175	174
								57	170	163
								58	119	121
								59	150	146
								60	158	148
								61	64	73
								62	198	207
								63	188	192
								64	349	358
								65	142	136
								66	158	156
								67	102	100
								68	113	113
								69	48	47
								70	170	177
								71	111	115
								72	139	132
								73	106	100
								74	429	412
								75	258	265
								76	303	302
								77	116	121
								78	178	178
								79	266	272
								80	114	117
								81	371	360
								82	460	453
								83	76	81
								84	50	47
								85	139	137
								86	105	94
								87	107	121
								88	395	400
								89	262	267
								90	191	183
								91	119	117
								92	105	107
								93	75	61
								94	109	105
								95	401	388
								96	170	151
								97	78	76
								98	271	266
								99	158	152
								100	76	64

## Sheet: difference chart 
	1st Reference (Plasma)	2nd Reference (plasma)	6228 #A-Lot#1	6228 #B-Lot#1	6228 #C-Lot#1	6228 #A-Lot#2	6228 #B-Lot#2	6228 #C-Lot#2	6228 #A-Lot#3	6228 #B-Lot#3	6228 #C-Lot#3	Average of reference (mg/dL)			Average of reference (mg/dL)	6228	Difference (mg/dL) (Meter-Average of Reference)	Ratio	classification			X (mg/dL)	Low difference (mg/dL)	High difference (mg/dL)
No.	Data1	Data11	Data2	Data3	Data4	Data5	Data6	Data7	Data8	Data9	Data10	Data1&11 Average		No.	Data1&11 Average	Data2~10	(Data2~10)-(Data1&11 Average)	Difference/Average of reference	reference<100 mg/dl : ±5,±10,±15mg/dl reference≧100 mg/dl : ±5,±10,±15%	double check點		25	-15	15
1	160	162	161	178	163	165	172	163	162	160	160	161		Data2	161	161	0	0	±5%	±5%	<100 mg/dL	50	-15	15
2	217	219	207	223	225	215	214	227	217	206	217	218		2	218	207	-11	-0.0504587	±10%	±10%	±5mg/dL	75	-15	15
3	107	107	109	109	97	110	112	115	106	106	119	107		3	107	109	2	0.0186916	±5%	±5%	±10mg/dL	100	-15	15
4	79.4	79.7	75	87	76	78	77	73	84	77	76	80		4	80	75	-5	-0.0625	±5mg/dL	±5mg/dL	±15mg/dL	125	-18.75	18.75
5	164	159	166	163	163	161	160	161	164	167	159	162		5	162	166	4	0.0246914	±5%	±5%	＞15mg/dL,＜-15mg/dL	150	-22.5	22.5
6	413	409	394	408	397	412	411	397	413	397	393	411		6	411	394	-17	-0.0413625	±5%	±5%		175	-26.25	26.25
7	65	65.5	60	69	66	66	65	60	67	59	63	65		7	65	60	-5	-0.0769231	±5mg/dL	±5mg/dL	≧100 mg/dL	200	-30	30
8	166	166	164	188	170	169	168	166	185	162	162	166		8	166	164	-2	-0.0120482	±5%	±5%	±5%	225	-33.75	33.75
9	172	168	161	185	165	173	171	171	195	167	175	170		9	170	161	-9	-0.0529412	±10%	±10%	±10%	250	-37.5	37.5
10	216	217	218	225	216	225	225	215	220	214	229	217		10	217	218	1	0.00460829	±5%	±5%	±15%	275	-41.25	41.25
11	64.8	65.2	61	70	70	63	69	62	64	60	59	65		11	65	61	-4	-0.0615385	±5mg/dL	±5mg/dL	＞15%,＜-15%	300	-45	45
12	76.3	74.5	85	80	84	84	79	80	80	74	79	75		12	75	85	10	0.133333	±10mg/dL	±10mg/dL		325	-48.75	48.75
13	122	119	109	118	110	119	120	118	115	112	116	121		13	121	109	-12	-0.0991736	±10%	±10%		350	-52.5	52.5
14	212	209	214	213	209	210	210	214	214	220	209	211		14	211	214	3	0.014218	±5%	±5%		375	-56.25	56.25
15	76.6	77.5	79	85	87	84	90	83	84	84	88	77		15	77	79	2	0.025974	±5mg/dL	±5mg/dL		400	-60	60
16	226	224	210	247	217	227	225	216	246	214	219	225		16	225	210	-15	-0.0666667	±10%	±10%		425	-63.75	63.75
17	123	122	119	134	120	123	123	140	131	120	115	123		17	123	119	-4	-0.0325203	±5%	±5%		450	-67.5	67.5
18	223	222	219	220	219	222	222	222	216	228	215	223		18	223	219	-4	-0.0179372	±5%	±5%		475	-71.25	71.25
19	80.4	80.1	85	85	83	86	86	84	84	85	85	80		19	80	85	5	0.0625	±5mg/dL	±5mg/dL		500	-75	75
20	379	377	373	374	367	373	367	367	383	377	383	378		20	378	373	-5	-0.0132275	±5%	±5%		525	-78.75	78.75
21	130	127	138	123	128	132	125	126	130	132	129	129		21	129	138	9	0.0697674	±10%	±10%		550	-82.5	82.5
22	85.9	83.9	80	84	80	76	84	76	75	83	73	85		22	85	80	-5	-0.0588235	±5mg/dL	±5mg/dL		575	-86.25	86.25
23	363	365	368	372	368	369	378	334	327	367	366	364		23	364	368	4	0.010989	±5%	±5%		600	-90	90
24	166	164	171	146	163	166	167	174	167	164	167	165		24	165	171	6	0.0363636	±5%	±5%
25	132	130	133	114	134	128	128	127	130	127	126	131		25	131	133	2	0.0152672	±5%	±5%
26	263	264	246	267	276	255	257	248	273	250	248	264		26	264	246	-18	-0.0681818	±10%	±10%
27	40.2	41	39	44	45	44	46	44	51	44	41	41		27	41	39	-2	-0.0487805	±5mg/dL	±5mg/dL
28	159	160	155	182	160	165	162	167	161	161	165	160		28	160	155	-5	-0.03125	±5%	±5%
29	275	271	275	268	271	272	274	271	268	261	270	273		29	273	275	2	0.00732601	±5%	±5%
30	64.6	66.8	68	70	68	62	70	68	68	71	69	66		30	66	68	2	0.030303	±5mg/dL	±5mg/dL
31	98	98	91	87	98	86	91	96	99	96	93	98		31	98	91	-7	-0.0714286	±10mg/dL	±10mg/dL
32	205	207	203	201	230	204	206	199	229	204	204	206		32	206	203	-3	-0.0145631	±5%	±5%
33	259	258	257	260	257	257	255	255	262	257	255	259		33	259	257	-2	-0.00772201	±5%	±5%
34	83.5	81.5	84	84	86	82	84	84	83	83	86	83		34	83	84	1	0.0120482	±5mg/dL	±5mg/dL
35	152	152	144	171	147	155	158	152	168	150	159	152		35	152	144	-8	-0.0526316	±10%	±10%
36	89.1	88.1	89	91	89	89	88	89	85	89	87	89		36	89	89	0	0	±5mg/dL	±5mg/dL
37	219	218	220	222	225	223	218	221	219	224	219	219		37	219	220	1	0.00456621	±5%	±5%
38	58	58.7	61	49	61	59	50	59	51	59	59	58		38	58	61	3	0.0517241	±5mg/dL	±5mg/dL
39	523	520	558	543	518	564	543	523	585	531	534	522		39	522	558	36	0.0689655	±10%	±10%
40	41.6	40	33	38	36	38	33	36	38	37	38	41		40	41	33	-8	-0.195122	±10mg/dL	±10mg/dL
41	186	188	173	206	180	191	183	182	205	183	179	187		41	187	173	-14	-0.0748663	±10%	±10%
42	127	125	128	130	131	125	123	137	128	129	129	126		42	126	128	2	0.015873	±5%	±5%
43	71	69	78	70	75	72	71	71	68	70	69	70		43	70	78	8	0.114286	±10mg/dL	±10mg/dL
44	35.5	35.4	37	36	41	41	39	40	35	38	40	35		44	35	37	2	0.0571429	±5mg/dL	±5mg/dL
45	126	124	127	129	128	130	129	129	117	135	129	125		45	125	127	2	0.016	±5%	±5%
46	288	286	287	301	288	293	279	289	283	291	288	287		46	287	287	0	0	±5%	±5%
47	134	130	132	125	119	129	127	132	113	133	131	132		47	132	132	0	0	±5%	±5%
48	71.3	70.3	74	70	60	70	67	76	63	64	70	71		48	71	74	3	0.0422535	±5mg/dL	±5mg/dL
49	101	99.5	113	100	89	102	104	105	89	98	109	100		49	100	113	13	0.13	±15%	±15%
50	80.9	81.5	72	88	74	79	78	75	75	74	78	81		50	81	72	-9	-0.111111	±10mg/dL	±10mg/dL
51	365	366	336	359	369	353	350	373	348	347	370	366		51	366	336	-30	-0.0819672	±10%	±10%
52	349	343	357	348	338	353	349	353	349	346	350	346		52	346	357	11	0.0317919	±5%	±5%		reference<100 mg/dL
53	313	310	315	291	306	311	301	310	312	299	318	312		53	312	315	3	0.00961538	±5%	±5%		Within ± 5 mg/dL		160	0.711
54	104	103	96	109	102	104	102	107	110	103	102	104		54	104	96	-8	-0.0769231	±10%	±10%		Within ± 10 mg/dL		211	0.938
55	338	334	328	332	332	336	334	336	336	335	333	336		55	336	328	-8	-0.0238095	±5%	±5%		Within ± 15 mg/dL		225	1
56	177	173	169	172	149	168	166	168	151	172	174	175		56	175	169	-6	-0.0342857	±5%	±5%		＞15 mg/dL,＜-15 mg/dL		0	0
57	169	170	155	176	158	165	163	162	164	160	163	170		57	170	155	-15	-0.0882353	±10%	±10%		Total		225	1
58	120	118	121	123	109	115	114	123	111	123	121	119		58	119	121	2	0.0168067	±5%	±5%
59	150	149	148	145	145	148	149	144	138	146	146	150		59	150	148	-2	-0.0133333	±5%	±5%
60	158	158	149	151	157	155	156	154	151	145	148	158		60	158	149	-9	-0.056962	±10%	±10%		reference≧100 mg/dL
61	64.9	62.9	65	69	66	67	72	68	71	66	73	64		61	64	65	1	0.015625	±5mg/dL	±5mg/dL		Within ± 5%		489	0.724
62	198	197	205	199	176	195	200	198	202	194	207	198		62	198	205	7	0.0353535	±5%	±5%		Within ± 10 %		624	0.924
63	187	188	179	202	183	187	196	181	206	185	192	188		63	188	179	-9	-0.0478723	±5%	±5%		Within ± 15 %		675	1
64	347	350	333	370	372	341	342	335	377	333	358	349		64	349	333	-16	-0.0458453	±5%	±5%		＞15%,＜-15%		0	0
65	141	142	128	148	149	137	139	128	151	133	136	142		65	142	128	-14	-0.0985915	±10%	±10%		Total		675	1
66	158	158	147	173	149	169	153	151	165	153	156	158		66	158	147	-11	-0.0696203	±10%	±10%
67	102	102	104	114	95	112	108	103	116	104	100	102		67	102	104	2	0.0196078	±5%	±5%
68	112	113	112	119	112	116	113	105	125	110	113	113		68	113	112	-1	-0.00884956	±5%	±5%		Within ± 15 mg/dL or ±15%		900	1
69	47.6	49.3	49	50	41	48	46	46	49	47	47	48		69	48	49	1	0.0208333	±5mg/dL	±5mg/dL		Total		900	1
70	172	167	177	172	173	173	174	174	178	174	177	170		70	170	177	7	0.0411765	±5%	±5%
71	109	113	118	119	110	113	122	109	118	113	115	111		71	111	118	7	0.0630631	±10%	±10%
72	137	141	131	132	146	140	137	148	135	135	132	139		72	139	131	-8	-0.057554	±10%	±10%		System accuracy results for glucose concentration ＜5.55mmol/L (100 mg/dL)
73	105	106	99	119	108	108	111	96	103	102	100	106		73	106	99	-7	-0.0660377	±10%	±10%
74	430	427	404	459	405	413	414	404	455	418	412	429		74	429	404	-25	-0.0582751	±10%	±10%		Interval	Within ± 0,28 mmol/L (Within ± 5 mg/dL)			Within ± 0,56 mmol/L (Within ± 10 mg/dL)			Within ± 0.83 mmol/L (Within ± 15 mg/dL)
75	259	257	261	266	252	254	259	254	232	255	265	258		75	258	261	3	0.0116279	±5%	±5%
76	302	304	291	302	295	315	303	297	292	285	302	303		76	303	291	-12	-0.039604	±5%	±5%		Percentage of Values (%)	160	/	225	211	/	225	225	/	225
77	116	115	124	130	107	123	123	110	109	125	121	116		77	116	124	8	0.0689655	±10%	±10%			(	0.711	)	(	0.938	)	(	1	)
78	175	181	174	169	169	179	183	181	169	173	178	178		78	178	174	-4	-0.0224719	±5%	±5%
79	262	270	256	287	295	282	275	273	277	266	272	266		79	266	256	-10	-0.037594	±5%	±5%
80	114	114	115	126	124	123	127	116	128	121	117	114		80	114	115	1	0.00877193	±5%	±5%		System accuracy results for glucose concentration ≧5.55mmol/L (100 mg/dL)
81	367	375	364	409	357	365	395	364	366	390	360	371		81	371	364	-7	-0.0188679	±5%	±5%
82	464	455	474	501	431	466	486	433	464	483	453	460		82	460	474	14	0.0304348	±5%	±5%		Interval	Within ± 5%			Within ± 10%			Within ± 15%
83	74.8	76.8	78	75	79	80	83	84	77	75	81	76		83	76	78	2	0.0263158	±5mg/dL	±5mg/dL
84	49.4	50.9	46	47	49	49	43	48	46	43	47	50		84	50	46	-4	-0.08	±5mg/dL	±5mg/dL		Percentage of Values (%)	489	/	675	624	/	675	675	/	675
85	139	139	140	153	134	153	135	145	152	131	137	139		85	139	140	1	0.00719424	±5%	±5%			(	0.724	)	(	0.924	)	(	1	)
86	104	105	98	114	115	103	109	103	110	100	94	105		86	105	98	-7	-0.0666667	±10%	±10%
87	105	108	105	108	119	111	116	110	110	109	121	107		87	107	105	-2	-0.0186916	±5%	±5%
88	388	401	386	402	392	393	400	403	396	392	400	395		88	395	386	-9	-0.0227848	±5%	±5%		System accuracy results for glucose concentration
89	257	267	254	267	257	263	264	267	261	254	267	262		89	262	254	-8	-0.0305344	±5%	±5%
90	190	192	183	203	181	190	184	178	203	177	183	191		90	191	183	-8	-0.0418848	±5%	±5%		Within ± 0.83 mmol/L or ±15% (Within ± 15 mg/dL or ±15%)
91	117	121	102	114	120	107	103	124	113	102	117	119		91	119	102	-17	-0.142857	±15%	±15%
92	104	106	110	98	103	96	113	113	105	106	107	105		92	105	110	5	0.047619	±5%	±5%		900	/	900
93	74.9	74.5	68	78	82	76	69	72	68	71	61	75		93	75	68	-7	-0.0933333	±10mg/dL	±10mg/dL		(	1	)
94	109	109	97	105	105	104	117	98	109	98	105	109		94	109	97	-12	-0.110092	±15%	±15%
95	393	408	377	411	408	386	381	426	380	370	388	401		95	401	377	-24	-0.0598504	±10%	±10%
96	168	171	146	165	149	160	163	156	169	150	151	170		96	170	146	-24	-0.141176	±15%	±15%
97	78.1	77	75	83	82	78	77	74	64	74	76	78		97	78	75	-3	-0.0384615	±5mg/dL	±5mg/dL
98	268	273	259	301	265	281	273	266	276	266	266	271		98	271	259	-12	-0.0442804	±5%	±5%
99	158	158	148	170	151	171	153	148	170	152	152	158		99	158	148	-10	-0.0632911	±10%	±10%
100	76.1	76.8	62	68	63	67	64	62	73	62	64	76		100	76	62	-14	-0.184211	±15mg/dL	±15mg/dL
1														Data3	161	178	17	0.10559	±15%	±15%
2														2	218	223	5	0.0229358	±5%	±5%
3														3	107	109	2	0.0186916	±5%	±5%
4														4	80	87	7	0.0875	±10mg/dL	±10mg/dL
5														5	162	163	1	0.00617284	±5%	±5%
6														6	411	408	-3	-0.00729927	±5%	±5%
7														7	65	69	4	0.0615385	±5mg/dL	±5mg/dL
8														8	166	188	22	0.13253	±15%	±15%
9														9	170	185	15	0.0882353	±10%	±10%
10														10	217	225	8	0.0368664	±5%	±5%
11														11	65	70	5	0.0769231	±5mg/dL	±5mg/dL
12														12	75	80	5	0.0666667	±5mg/dL	±5mg/dL
13														13	121	118	-3	-0.0247934	±5%	±5%
14														14	211	213	2	0.00947867	±5%	±5%
15														15	77	85	8	0.103896	±10mg/dL	±10mg/dL
16														16	225	247	22	0.0977778	±10%	±10%
17														17	123	134	11	0.0894309	±10%	±10%
18														18	223	220	-3	-0.0134529	±5%	±5%
19														19	80	85	5	0.0625	±5mg/dL	±5mg/dL
20														20	378	374	-4	-0.010582	±5%	±5%
21														21	129	123	-6	-0.0465116	±5%	±5%
22														22	85	84	-1	-0.0117647	±5mg/dL	±5mg/dL
23														23	364	372	8	0.021978	±5%	±5%
24														24	165	146	-19	-0.115152	±15%	±15%
25														25	131	114	-17	-0.129771	±15%	±15%
26														26	264	267	3	0.0113636	±5%	±5%
27														27	41	44	3	0.0731707	±5mg/dL	±5mg/dL
28														28	160	182	22	0.1375	±15%	±15%
29														29	273	268	-5	-0.018315	±5%	±5%
30														30	66	70	4	0.0606061	±5mg/dL	±5mg/dL
31														31	98	87	-11	-0.112245	±15mg/dL	±15mg/dL
32														32	206	201	-5	-0.0242718	±5%	±5%
33														33	259	260	1	0.003861	±5%	±5%
34														34	83	84	1	0.0120482	±5mg/dL	±5mg/dL
35														35	152	171	19	0.125	±15%	±15%
36														36	89	91	2	0.0224719	±5mg/dL	±5mg/dL
37														37	219	222	3	0.0136986	±5%	±5%
38														38	58	49	-9	-0.155172	±10mg/dL	±10mg/dL
39														39	522	543	21	0.0402299	±5%	±5%
40														40	41	38	-3	-0.0731707	±5mg/dL	±5mg/dL
41														41	187	206	19	0.101604	±15%	±15%
42														42	126	130	4	0.031746	±5%	±5%
43														43	70	70	0	0	±5mg/dL	±5mg/dL
44														44	35	36	1	0.0285714	±5mg/dL	±5mg/dL
45														45	125	129	4	0.032	±5%	±5%
46														46	287	301	14	0.0487805	±5%	±5%
47														47	132	125	-7	-0.0530303	±10%	±10%
48														48	71	70	-1	-0.0140845	±5mg/dL	±5mg/dL
49														49	100	100	0	0	±5%	±5%
50														50	81	88	7	0.0864198	±10mg/dL	±10mg/dL
51														51	366	359	-7	-0.0191257	±5%	±5%
52														52	346	348	2	0.00578035	±5%	±5%
53														53	312	291	-21	-0.0673077	±10%	±10%
54														54	104	109	5	0.0480769	±5%	±5%
55														55	336	332	-4	-0.0119048	±5%	±5%
56														56	175	172	-3	-0.0171429	±5%	±5%
57														57	170	176	6	0.0352941	±5%	±5%
58														58	119	123	4	0.0336134	±5%	±5%
59														59	150	145	-5	-0.0333333	±5%	±5%
60														60	158	151	-7	-0.0443038	±5%	±5%
61														61	64	69	5	0.078125	±5mg/dL	±5mg/dL
62														62	198	199	1	0.00505051	±5%	±5%
63														63	188	202	14	0.0744681	±10%	±10%
64														64	349	370	21	0.0601719	±10%	±10%
65														65	142	148	6	0.0422535	±5%	±5%
66														66	158	173	15	0.0949367	±10%	±10%
67														67	102	114	12	0.117647	±15%	±15%
68														68	113	119	6	0.0530973	±10%	±10%
69														69	48	50	2	0.0416667	±5mg/dL	±5mg/dL
70														70	170	172	2	0.0117647	±5%	±5%
71														71	111	119	8	0.0720721	±10%	±10%
72														72	139	132	-7	-0.0503597	±10%	±10%
73														73	106	119	13	0.122642	±15%	±15%
74														74	429	459	30	0.0699301	±10%	±10%
75														75	258	266	8	0.0310078	±5%	±5%
76														76	303	302	-1	-0.00330033	±5%	±5%
77														77	116	130	14	0.12069	±15%	±15%
78														78	178	169	-9	-0.0505618	±10%	±10%
79														79	266	287	21	0.0789474	±10%	±10%
80														80	114	126	12	0.105263	±15%	±15%
81														81	371	409	38	0.102426	±15%	±15%
82														82	460	501	41	0.0891304	±10%	±10%
83														83	76	75	-1	-0.0131579	±5mg/dL	±5mg/dL
84														84	50	47	-3	-0.06	±5mg/dL	±5mg/dL
85														85	139	153	14	0.100719	±15%	±15%
86														86	105	114	9	0.0857143	±10%	±10%
87														87	107	108	1	0.00934579	±5%	±5%
88														88	395	402	7	0.0177215	±5%	±5%
89														89	262	267	5	0.019084	±5%	±5%
90														90	191	203	12	0.0628272	±10%	±10%
91														91	119	114	-5	-0.0420168	±5%	±5%
92														92	105	98	-7	-0.0666667	±10%	±10%
93														93	75	78	3	0.04	±5mg/dL	±5mg/dL
94														94	109	105	-4	-0.0366972	±5%	±5%
95														95	401	411	10	0.0249377	±5%	±5%
96														96	170	165	-5	-0.0294118	±5%	±5%
97														97	78	83	5	0.0641026	±5mg/dL	±5mg/dL
98														98	271	301	30	0.110701	±15%	±15%
99														99	158	170	12	0.0759494	±10%	±10%
100														100	76	68	-8	-0.105263	±10mg/dL	±10mg/dL
1														Data4	161	163	2	0.0124224	±5%	±5%
2														2	218	225	7	0.0321101	±5%	±5%
3														3	107	97	-10	-0.0934579	±10%	±10%
4														4	80	76	-4	-0.05	±5mg/dL	±5mg/dL
5														5	162	163	1	0.00617284	±5%	±5%
6														6	411	397	-14	-0.0340633	±5%	±5%
7														7	65	66	1	0.0153846	±5mg/dL	±5mg/dL
8														8	166	170	4	0.0240964	±5%	±5%
9														9	170	165	-5	-0.0294118	±5%	±5%
10														10	217	216	-1	-0.00460829	±5%	±5%
11														11	65	70	5	0.0769231	±5mg/dL	±5mg/dL
12														12	75	84	9	0.12	±10mg/dL	±10mg/dL
13														13	121	110	-11	-0.0909091	±10%	±10%
14														14	211	209	-2	-0.00947867	±5%	±5%
15														15	77	87	10	0.12987	±10mg/dL	±10mg/dL
16														16	225	217	-8	-0.0355556	±5%	±5%
17														17	123	120	-3	-0.0243902	±5%	±5%
18														18	223	219	-4	-0.0179372	±5%	±5%
19														19	80	83	3	0.0375	±5mg/dL	±5mg/dL
20														20	378	367	-11	-0.0291005	±5%	±5%
21														21	129	128	-1	-0.00775194	±5%	±5%
22														22	85	80	-5	-0.0588235	±5mg/dL	±5mg/dL
23														23	364	368	4	0.010989	±5%	±5%
24														24	165	163	-2	-0.0121212	±5%	±5%
25														25	131	134	3	0.0229008	±5%	±5%
26														26	264	276	12	0.0454545	±5%	±5%
27														27	41	45	4	0.097561	±5mg/dL	±5mg/dL
28														28	160	160	0	0	±5%	±5%
29														29	273	271	-2	-0.00732601	±5%	±5%
30														30	66	68	2	0.030303	±5mg/dL	±5mg/dL
31														31	98	98	0	0	±5mg/dL	±5mg/dL
32														32	206	230	24	0.116505	±15%	±15%
33														33	259	257	-2	-0.00772201	±5%	±5%
34														34	83	86	3	0.0361446	±5mg/dL	±5mg/dL
35														35	152	147	-5	-0.0328947	±5%	±5%
36														36	89	89	0	0	±5mg/dL	±5mg/dL
37														37	219	225	6	0.0273973	±5%	±5%
38														38	58	61	3	0.0517241	±5mg/dL	±5mg/dL
39														39	522	518	-4	-0.00766284	±5%	±5%
40														40	41	36	-5	-0.121951	±5mg/dL	±5mg/dL
41														41	187	180	-7	-0.0374332	±5%	±5%
42														42	126	131	5	0.0396825	±5%	±5%
43														43	70	75	5	0.0714286	±5mg/dL	±5mg/dL
44														44	35	41	6	0.171429	±10mg/dL	±10mg/dL
45														45	125	128	3	0.024	±5%	±5%
46														46	287	288	1	0.00348432	±5%	±5%
47														47	132	119	-13	-0.0984848	±10%	±10%
48														48	71	60	-11	-0.15493	±15mg/dL	±15mg/dL
49														49	100	89	-11	-0.11	±15%	±15%
50														50	81	74	-7	-0.0864198	±10mg/dL	±10mg/dL
51														51	366	369	3	0.00819672	±5%	±5%
52														52	346	338	-8	-0.0231214	±5%	±5%
53														53	312	306	-6	-0.0192308	±5%	±5%
54														54	104	102	-2	-0.0192308	±5%	±5%
55														55	336	332	-4	-0.0119048	±5%	±5%
56														56	175	149	-26	-0.148571	±15%	±15%
57														57	170	158	-12	-0.0705882	±10%	±10%
58														58	119	109	-10	-0.0840336	±10%	±10%
59														59	150	145	-5	-0.0333333	±5%	±5%
60														60	158	157	-1	-0.00632911	±5%	±5%
61														61	64	66	2	0.03125	±5mg/dL	±5mg/dL
62														62	198	176	-22	-0.111111	±15%	±15%
63														63	188	183	-5	-0.0265957	±5%	±5%
64														64	349	372	23	0.0659026	±10%	±10%
65														65	142	149	7	0.0492958	±5%	±5%
66														66	158	149	-9	-0.056962	±10%	±10%
67														67	102	95	-7	-0.0686275	±10%	±10%
68														68	113	112	-1	-0.00884956	±5%	±5%
69														69	48	41	-7	-0.145833	±10mg/dL	±10mg/dL
70														70	170	173	3	0.0176471	±5%	±5%
71														71	111	110	-1	-0.00900901	±5%	±5%
72														72	139	146	7	0.0503597	±10%	±10%
73														73	106	108	2	0.0188679	±5%	±5%
74														74	429	405	-24	-0.0559441	±10%	±10%
75														75	258	252	-6	-0.0232558	±5%	±5%
76														76	303	295	-8	-0.0264026	±5%	±5%
77														77	116	107	-9	-0.0775862	±10%	±10%
78														78	178	169	-9	-0.0505618	±10%	±10%
79														79	266	295	29	0.109023	±15%	±15%
80														80	114	124	10	0.0877193	±10%	±10%
81														81	371	357	-14	-0.0377358	±5%	±5%
82														82	460	431	-29	-0.0630435	±10%	±10%
83														83	76	79	3	0.0394737	±5mg/dL	±5mg/dL
84														84	50	49	-1	-0.02	±5mg/dL	±5mg/dL
85														85	139	134	-5	-0.0359712	±5%	±5%
86														86	105	115	10	0.0952381	±10%	±10%
87														87	107	119	12	0.11215	±15%	±15%
88														88	395	392	-3	-0.00759494	±5%	±5%
89														89	262	257	-5	-0.019084	±5%	±5%
90														90	191	181	-10	-0.052356	±10%	±10%
91														91	119	120	1	0.00840336	±5%	±5%
92														92	105	103	-2	-0.0190476	±5%	±5%
93														93	75	82	7	0.0933333	±10mg/dL	±10mg/dL
94														94	109	105	-4	-0.0366972	±5%	±5%
95														95	401	408	7	0.0174564	±5%	±5%
96														96	170	149	-21	-0.123529	±15%	±15%
97														97	78	82	4	0.0512821	±5mg/dL	±5mg/dL
98														98	271	265	-6	-0.0221402	±5%	±5%
99														99	158	151	-7	-0.0443038	±5%	±5%
100														100	76	63	-13	-0.171053	±15mg/dL	±15mg/dL
1														Data5	161	165	4	0.0248447	±5%	±5%
2														2	218	215	-3	-0.0137615	±5%	±5%
3														3	107	110	3	0.0280374	±5%	±5%
4														4	80	78	-2	-0.025	±5mg/dL	±5mg/dL
5														5	162	161	-1	-0.00617284	±5%	±5%
6														6	411	412	1	0.00243309	±5%	±5%
7														7	65	66	1	0.0153846	±5mg/dL	±5mg/dL
8														8	166	169	3	0.0180723	±5%	±5%
9														9	170	173	3	0.0176471	±5%	±5%
10														10	217	225	8	0.0368664	±5%	±5%
11														11	65	63	-2	-0.0307692	±5mg/dL	±5mg/dL
12														12	75	84	9	0.12	±10mg/dL	±10mg/dL
13														13	121	119	-2	-0.0165289	±5%	±5%
14														14	211	210	-1	-0.00473934	±5%	±5%
15														15	77	84	7	0.0909091	±10mg/dL	±10mg/dL
16														16	225	227	2	0.00888889	±5%	±5%
17														17	123	123	0	0	±5%	±5%
18														18	223	222	-1	-0.0044843	±5%	±5%
19														19	80	86	6	0.075	±10mg/dL	±10mg/dL
20														20	378	373	-5	-0.0132275	±5%	±5%
21														21	129	132	3	0.0232558	±5%	±5%
22														22	85	76	-9	-0.105882	±10mg/dL	±10mg/dL
23														23	364	369	5	0.0137363	±5%	±5%
24														24	165	166	1	0.00606061	±5%	±5%
25														25	131	128	-3	-0.0229008	±5%	±5%
26														26	264	255	-9	-0.0340909	±5%	±5%
27														27	41	44	3	0.0731707	±5mg/dL	±5mg/dL
28														28	160	165	5	0.03125	±5%	±5%
29														29	273	272	-1	-0.003663	±5%	±5%
30														30	66	62	-4	-0.0606061	±5mg/dL	±5mg/dL
31														31	98	86	-12	-0.122449	±15mg/dL	±15mg/dL
32														32	206	204	-2	-0.00970874	±5%	±5%
33														33	259	257	-2	-0.00772201	±5%	±5%
34														34	83	82	-1	-0.0120482	±5mg/dL	±5mg/dL
35														35	152	155	3	0.0197368	±5%	±5%
36														36	89	89	0	0	±5mg/dL	±5mg/dL
37														37	219	223	4	0.0182648	±5%	±5%
38														38	58	59	1	0.0172414	±5mg/dL	±5mg/dL
39														39	522	564	42	0.0804598	±10%	±10%
40														40	41	38	-3	-0.0731707	±5mg/dL	±5mg/dL
41														41	187	191	4	0.0213904	±5%	±5%
42														42	126	125	-1	-0.00793651	±5%	±5%
43														43	70	72	2	0.0285714	±5mg/dL	±5mg/dL
44														44	35	41	6	0.171429	±10mg/dL	±10mg/dL
45														45	125	130	5	0.04	±5%	±5%
46														46	287	293	6	0.0209059	±5%	±5%
47														47	132	129	-3	-0.0227273	±5%	±5%
48														48	71	70	-1	-0.0140845	±5mg/dL	±5mg/dL
49														49	100	102	2	0.02	±5%	±5%
50														50	81	79	-2	-0.0246914	±5mg/dL	±5mg/dL
51														51	366	353	-13	-0.0355191	±5%	±5%
52														52	346	353	7	0.0202312	±5%	±5%
53														53	312	311	-1	-0.00320513	±5%	±5%
54														54	104	104	0	0	±5%	±5%
55														55	336	336	0	0	±5%	±5%
56														56	175	168	-7	-0.04	±5%	±5%
57														57	170	165	-5	-0.0294118	±5%	±5%
58														58	119	115	-4	-0.0336134	±5%	±5%
59														59	150	148	-2	-0.0133333	±5%	±5%
60														60	158	155	-3	-0.0189873	±5%	±5%
61														61	64	67	3	0.046875	±5mg/dL	±5mg/dL
62														62	198	195	-3	-0.0151515	±5%	±5%
63														63	188	187	-1	-0.00531915	±5%	±5%
64														64	349	341	-8	-0.0229226	±5%	±5%
65														65	142	137	-5	-0.0352113	±5%	±5%
66														66	158	169	11	0.0696203	±10%	±10%
67														67	102	112	10	0.0980392	±10%	±10%
68														68	113	116	3	0.0265487	±5%	±5%
69														69	48	48	0	0	±5mg/dL	±5mg/dL
70														70	170	173	3	0.0176471	±5%	±5%
71														71	111	113	2	0.018018	±5%	±5%
72														72	139	140	1	0.00719424	±5%	±5%
73														73	106	108	2	0.0188679	±5%	±5%
74														74	429	413	-16	-0.037296	±5%	±5%
75														75	258	254	-4	-0.0155039	±5%	±5%
76														76	303	315	12	0.039604	±5%	±5%
77														77	116	123	7	0.0603448	±10%	±10%
78														78	178	179	1	0.00561798	±5%	±5%
79														79	266	282	16	0.0601504	±10%	±10%
80														80	114	123	9	0.0789474	±10%	±10%
81														81	371	365	-6	-0.0161725	±5%	±5%
82														82	460	466	6	0.0130435	±5%	±5%
83														83	76	80	4	0.0526316	±5mg/dL	±5mg/dL
84														84	50	49	-1	-0.02	±5mg/dL	±5mg/dL
85														85	139	153	14	0.100719	±15%	±15%
86														86	105	103	-2	-0.0190476	±5%	±5%
87														87	107	111	4	0.0373832	±5%	±5%
88														88	395	393	-2	-0.00506329	±5%	±5%
89														89	262	263	1	0.00381679	±5%	±5%
90														90	191	190	-1	-0.0052356	±5%	±5%
91														91	119	107	-12	-0.10084	±15%	±15%
92														92	105	96	-9	-0.0857143	±10%	±10%
93														93	75	76	1	0.0133333	±5mg/dL	±5mg/dL
94														94	109	104	-5	-0.0458716	±5%	±5%
95														95	401	386	-15	-0.0374065	±5%	±5%
96														96	170	160	-10	-0.0588235	±10%	±10%
97														97	78	78	0	0	±5mg/dL	±5mg/dL
98														98	271	281	10	0.0369004	±5%	±5%
99														99	158	171	13	0.0822785	±10%	±10%
100														100	76	67	-9	-0.118421	±10mg/dL	±10mg/dL
1														Data6	161	172	11	0.068323	±10%	±10%
2														2	218	214	-4	-0.0183486	±5%	±5%
3														3	107	112	5	0.046729	±5%	±5%
4														4	80	77	-3	-0.0375	±5mg/dL	±5mg/dL
5														5	162	160	-2	-0.0123457	±5%	±5%
6														6	411	411	0	0	±5%	±5%
7														7	65	65	0	0	±5mg/dL	±5mg/dL
8														8	166	168	2	0.0120482	±5%	±5%
9														9	170	171	1	0.00588235	±5%	±5%
10														10	217	225	8	0.0368664	±5%	±5%
11														11	65	69	4	0.0615385	±5mg/dL	±5mg/dL
12														12	75	79	4	0.0533333	±5mg/dL	±5mg/dL
13														13	121	120	-1	-0.00826446	±5%	±5%
14														14	211	210	-1	-0.00473934	±5%	±5%
15														15	77	90	13	0.168831	±15mg/dL	±15mg/dL
16														16	225	225	0	0	±5%	±5%
17														17	123	123	0	0	±5%	±5%
18														18	223	222	-1	-0.0044843	±5%	±5%
19														19	80	86	6	0.075	±10mg/dL	±10mg/dL
20														20	378	367	-11	-0.0291005	±5%	±5%
21														21	129	125	-4	-0.0310078	±5%	±5%
22														22	85	84	-1	-0.0117647	±5mg/dL	±5mg/dL
23														23	364	378	14	0.0384615	±5%	±5%
24														24	165	167	2	0.0121212	±5%	±5%
25														25	131	128	-3	-0.0229008	±5%	±5%
26														26	264	257	-7	-0.0265152	±5%	±5%
27														27	41	46	5	0.121951	±5mg/dL	±5mg/dL
28														28	160	162	2	0.0125	±5%	±5%
29														29	273	274	1	0.003663	±5%	±5%
30														30	66	70	4	0.0606061	±5mg/dL	±5mg/dL
31														31	98	91	-7	-0.0714286	±10mg/dL	±10mg/dL
32														32	206	206	0	0	±5%	±5%
33														33	259	255	-4	-0.015444	±5%	±5%
34														34	83	84	1	0.0120482	±5mg/dL	±5mg/dL
35														35	152	158	6	0.0394737	±5%	±5%
36														36	89	88	-1	-0.011236	±5mg/dL	±5mg/dL
37														37	219	218	-1	-0.00456621	±5%	±5%
38														38	58	50	-8	-0.137931	±10mg/dL	±10mg/dL
39														39	522	543	21	0.0402299	±5%	±5%
40														40	41	33	-8	-0.195122	±10mg/dL	±10mg/dL
41														41	187	183	-4	-0.0213904	±5%	±5%
42														42	126	123	-3	-0.0238095	±5%	±5%
43														43	70	71	1	0.0142857	±5mg/dL	±5mg/dL
44														44	35	39	4	0.114286	±5mg/dL	±5mg/dL
45														45	125	129	4	0.032	±5%	±5%
46														46	287	279	-8	-0.0278746	±5%	±5%
47														47	132	127	-5	-0.0378788	±5%	±5%
48														48	71	67	-4	-0.056338	±5mg/dL	±5mg/dL
49														49	100	104	4	0.04	±5%	±5%
50														50	81	78	-3	-0.037037	±5mg/dL	±5mg/dL
51														51	366	350	-16	-0.0437158	±5%	±5%
52														52	346	349	3	0.00867052	±5%	±5%
53														53	312	301	-11	-0.0352564	±5%	±5%
54														54	104	102	-2	-0.0192308	±5%	±5%
55														55	336	334	-2	-0.00595238	±5%	±5%
56														56	175	166	-9	-0.0514286	±10%	±10%
57														57	170	163	-7	-0.0411765	±5%	±5%
58														58	119	114	-5	-0.0420168	±5%	±5%
59														59	150	149	-1	-0.00666667	±5%	±5%
60														60	158	156	-2	-0.0126582	±5%	±5%
61														61	64	72	8	0.125	±10mg/dL	±10mg/dL
62														62	198	200	2	0.010101	±5%	±5%
63														63	188	196	8	0.0425532	±5%	±5%
64														64	349	342	-7	-0.0200573	±5%	±5%
65														65	142	139	-3	-0.0211268	±5%	±5%
66														66	158	153	-5	-0.0316456	±5%	±5%
67														67	102	108	6	0.0588235	±10%	±10%
68														68	113	113	0	0	±5%	±5%
69														69	48	46	-2	-0.0416667	±5mg/dL	±5mg/dL
70														70	170	174	4	0.0235294	±5%	±5%
71														71	111	122	11	0.0990991	±10%	±10%
72														72	139	137	-2	-0.0143885	±5%	±5%
73														73	106	111	5	0.0471698	±5%	±5%
74														74	429	414	-15	-0.034965	±5%	±5%
75														75	258	259	1	0.00387597	±5%	±5%
76														76	303	303	0	0	±5%	±5%
77														77	116	123	7	0.0603448	±10%	±10%
78														78	178	183	5	0.0280899	±5%	±5%
79														79	266	275	9	0.0338346	±5%	±5%
80														80	114	127	13	0.114035	±15%	±15%
81														81	371	395	24	0.06469	±10%	±10%
82														82	460	486	26	0.0565217	±10%	±10%
83														83	76	83	7	0.0921053	±10mg/dL	±10mg/dL
84														84	50	43	-7	-0.14	±10mg/dL	±10mg/dL
85														85	139	135	-4	-0.028777	±5%	±5%
86														86	105	109	4	0.0380952	±5%	±5%
87														87	107	116	9	0.0841121	±10%	±10%
88														88	395	400	5	0.0126582	±5%	±5%
89														89	262	264	2	0.00763359	±5%	±5%
90														90	191	184	-7	-0.0366492	±5%	±5%
91														91	119	103	-16	-0.134454	±15%	±15%
92														92	105	113	8	0.0761905	±10%	±10%
93														93	75	69	-6	-0.08	±10mg/dL	±10mg/dL
94														94	109	117	8	0.0733945	±10%	±10%
95														95	401	381	-20	-0.0498753	±5%	±5%
96														96	170	163	-7	-0.0411765	±5%	±5%
97														97	78	77	-1	-0.0128205	±5mg/dL	±5mg/dL
98														98	271	273	2	0.00738007	±5%	±5%
99														99	158	153	-5	-0.0316456	±5%	±5%
100														100	76	64	-12	-0.157895	±15mg/dL	±15mg/dL
1														Data7	161	163	2	0.0124224	±5%	±5%
2														2	218	227	9	0.0412844	±5%	±5%
3														3	107	115	8	0.0747664	±10%	±10%
4														4	80	73	-7	-0.0875	±10mg/dL	±10mg/dL
5														5	162	161	-1	-0.00617284	±5%	±5%
6														6	411	397	-14	-0.0340633	±5%	±5%
7														7	65	60	-5	-0.0769231	±5mg/dL	±5mg/dL
8														8	166	166	0	0	±5%	±5%
9														9	170	171	1	0.00588235	±5%	±5%
10														10	217	215	-2	-0.00921659	±5%	±5%
11														11	65	62	-3	-0.0461538	±5mg/dL	±5mg/dL
12														12	75	80	5	0.0666667	±5mg/dL	±5mg/dL
13														13	121	118	-3	-0.0247934	±5%	±5%
14														14	211	214	3	0.014218	±5%	±5%
15														15	77	83	6	0.0779221	±10mg/dL	±10mg/dL
16														16	225	216	-9	-0.04	±5%	±5%
17														17	123	140	17	0.138211	±15%	±15%
18														18	223	222	-1	-0.0044843	±5%	±5%
19														19	80	84	4	0.05	±5mg/dL	±5mg/dL
20														20	378	367	-11	-0.0291005	±5%	±5%
21														21	129	126	-3	-0.0232558	±5%	±5%
22														22	85	76	-9	-0.105882	±10mg/dL	±10mg/dL
23														23	364	334	-30	-0.0824176	±10%	±10%
24														24	165	174	9	0.0545455	±10%	±10%
25														25	131	127	-4	-0.0305344	±5%	±5%
26														26	264	248	-16	-0.0606061	±10%	±10%
27														27	41	44	3	0.0731707	±5mg/dL	±5mg/dL
28														28	160	167	7	0.04375	±5%	±5%
29														29	273	271	-2	-0.00732601	±5%	±5%
30														30	66	68	2	0.030303	±5mg/dL	±5mg/dL
31														31	98	96	-2	-0.0204082	±5mg/dL	±5mg/dL
32														32	206	199	-7	-0.0339806	±5%	±5%
33														33	259	255	-4	-0.015444	±5%	±5%
34														34	83	84	1	0.0120482	±5mg/dL	±5mg/dL
35														35	152	152	0	0	±5%	±5%
36														36	89	89	0	0	±5mg/dL	±5mg/dL
37														37	219	221	2	0.00913242	±5%	±5%
38														38	58	59	1	0.0172414	±5mg/dL	±5mg/dL
39														39	522	523	1	0.00191571	±5%	±5%
40														40	41	36	-5	-0.121951	±5mg/dL	±5mg/dL
41														41	187	182	-5	-0.026738	±5%	±5%
42														42	126	137	11	0.0873016	±10%	±10%
43														43	70	71	1	0.0142857	±5mg/dL	±5mg/dL
44														44	35	40	5	0.142857	±5mg/dL	±5mg/dL
45														45	125	129	4	0.032	±5%	±5%
46														46	287	289	2	0.00696864	±5%	±5%
47														47	132	132	0	0	±5%	±5%
48														48	71	76	5	0.0704225	±5mg/dL	±5mg/dL
49														49	100	105	5	0.05	±5%	±5%
50														50	81	75	-6	-0.0740741	±10mg/dL	±10mg/dL
51														51	366	373	7	0.0191257	±5%	±5%
52														52	346	353	7	0.0202312	±5%	±5%
53														53	312	310	-2	-0.00641026	±5%	±5%
54														54	104	107	3	0.0288462	±5%	±5%
55														55	336	336	0	0	±5%	±5%
56														56	175	168	-7	-0.04	±5%	±5%
57														57	170	162	-8	-0.0470588	±5%	±5%
58														58	119	123	4	0.0336134	±5%	±5%
59														59	150	144	-6	-0.04	±5%	±5%
60														60	158	154	-4	-0.0253165	±5%	±5%
61														61	64	68	4	0.0625	±5mg/dL	±5mg/dL
62														62	198	198	0	0	±5%	±5%
63														63	188	181	-7	-0.037234	±5%	±5%
64														64	349	335	-14	-0.0401146	±5%	±5%
65														65	142	128	-14	-0.0985915	±10%	±10%
66														66	158	151	-7	-0.0443038	±5%	±5%
67														67	102	103	1	0.00980392	±5%	±5%
68														68	113	105	-8	-0.0707965	±10%	±10%
69														69	48	46	-2	-0.0416667	±5mg/dL	±5mg/dL
70														70	170	174	4	0.0235294	±5%	±5%
71														71	111	109	-2	-0.018018	±5%	±5%
72														72	139	148	9	0.0647482	±10%	±10%
73														73	106	96	-10	-0.0943396	±10%	±10%
74														74	429	404	-25	-0.0582751	±10%	±10%
75														75	258	254	-4	-0.0155039	±5%	±5%
76														76	303	297	-6	-0.019802	±5%	±5%
77														77	116	110	-6	-0.0517241	±10%	±10%
78														78	178	181	3	0.0168539	±5%	±5%
79														79	266	273	7	0.0263158	±5%	±5%
80														80	114	116	2	0.0175439	±5%	±5%
81														81	371	364	-7	-0.0188679	±5%	±5%
82														82	460	433	-27	-0.0586957	±10%	±10%
83														83	76	84	8	0.105263	±10mg/dL	±10mg/dL
84														84	50	48	-2	-0.04	±5mg/dL	±5mg/dL
85														85	139	145	6	0.0431655	±5%	±5%
86														86	105	103	-2	-0.0190476	±5%	±5%
87														87	107	110	3	0.0280374	±5%	±5%
88														88	395	403	8	0.0202532	±5%	±5%
89														89	262	267	5	0.019084	±5%	±5%
90														90	191	178	-13	-0.0680628	±10%	±10%
91														91	119	124	5	0.0420168	±5%	±5%
92														92	105	113	8	0.0761905	±10%	±10%
93														93	75	72	-3	-0.04	±5mg/dL	±5mg/dL
94														94	109	98	-11	-0.100917	±15%	±15%
95														95	401	426	25	0.0623441	±10%	±10%
96														96	170	156	-14	-0.0823529	±10%	±10%
97														97	78	74	-4	-0.0512821	±5mg/dL	±5mg/dL
98														98	271	266	-5	-0.0184502	±5%	±5%
99														99	158	148	-10	-0.0632911	±10%	±10%
100														100	76	62	-14	-0.184211	±15mg/dL	±15mg/dL
1														Data8	161	162	1	0.00621118	±5%	±5%
2														2	218	217	-1	-0.00458716	±5%	±5%
3														3	107	106	-1	-0.00934579	±5%	±5%
4														4	80	84	4	0.05	±5mg/dL	±5mg/dL
5														5	162	164	2	0.0123457	±5%	±5%
6														6	411	413	2	0.00486618	±5%	±5%
7														7	65	67	2	0.0307692	±5mg/dL	±5mg/dL
8														8	166	185	19	0.114458	±15%	±15%
9														9	170	195	25	0.147059	±15%	±15%
10														10	217	220	3	0.0138249	±5%	±5%
11														11	65	64	-1	-0.0153846	±5mg/dL	±5mg/dL
12														12	75	80	5	0.0666667	±5mg/dL	±5mg/dL
13														13	121	115	-6	-0.0495868	±5%	±5%
14														14	211	214	3	0.014218	±5%	±5%
15														15	77	84	7	0.0909091	±10mg/dL	±10mg/dL
16														16	225	246	21	0.0933333	±10%	±10%
17														17	123	131	8	0.0650407	±10%	±10%
18														18	223	216	-7	-0.0313901	±5%	±5%
19														19	80	84	4	0.05	±5mg/dL	±5mg/dL
20														20	378	383	5	0.0132275	±5%	±5%
21														21	129	130	1	0.00775194	±5%	±5%
22														22	85	75	-10	-0.117647	±10mg/dL	±10mg/dL
23														23	364	327	-37	-0.101648	±15%	±15%
24														24	165	167	2	0.0121212	±5%	±5%
25														25	131	130	-1	-0.00763359	±5%	±5%
26														26	264	273	9	0.0340909	±5%	±5%
27														27	41	51	10	0.243902	±10mg/dL	±10mg/dL
28														28	160	161	1	0.00625	±5%	±5%
29														29	273	268	-5	-0.018315	±5%	±5%
30														30	66	68	2	0.030303	±5mg/dL	±5mg/dL
31														31	98	99	1	0.0102041	±5mg/dL	±5mg/dL
32														32	206	229	23	0.11165	±15%	±15%
33														33	259	262	3	0.011583	±5%	±5%
34														34	83	83	0	0	±5mg/dL	±5mg/dL
35														35	152	168	16	0.105263	±15%	±15%
36														36	89	85	-4	-0.0449438	±5mg/dL	±5mg/dL
37														37	219	219	0	0	±5%	±5%
38														38	58	51	-7	-0.12069	±10mg/dL	±10mg/dL
39														39	522	585	63	0.12069	±15%	±15%
40														40	41	38	-3	-0.0731707	±5mg/dL	±5mg/dL
41														41	187	205	18	0.0962567	±10%	±10%
42														42	126	128	2	0.015873	±5%	±5%
43														43	70	68	-2	-0.0285714	±5mg/dL	±5mg/dL
44														44	35	35	0	0	±5mg/dL	±5mg/dL
45														45	125	117	-8	-0.064	±10%	±10%
46														46	287	283	-4	-0.0139373	±5%	±5%
47														47	132	113	-19	-0.143939	±15%	±15%
48														48	71	63	-8	-0.112676	±10mg/dL	±10mg/dL
49														49	100	89	-11	-0.11	±15%	±15%
50														50	81	75	-6	-0.0740741	±10mg/dL	±10mg/dL
51														51	366	348	-18	-0.0491803	±5%	±5%
52														52	346	349	3	0.00867052	±5%	±5%
53														53	312	312	0	0	±5%	±5%
54														54	104	110	6	0.0576923	±10%	±10%
55														55	336	336	0	0	±5%	±5%
56														56	175	151	-24	-0.137143	±15%	±15%
57														57	170	164	-6	-0.0352941	±5%	±5%
58														58	119	111	-8	-0.0672269	±10%	±10%
59														59	150	138	-12	-0.08	±10%	±10%
60														60	158	151	-7	-0.0443038	±5%	±5%
61														61	64	71	7	0.109375	±10mg/dL	±10mg/dL
62														62	198	202	4	0.020202	±5%	±5%
63														63	188	206	18	0.0957447	±10%	±10%
64														64	349	377	28	0.0802292	±10%	±10%
65														65	142	151	9	0.0633803	±10%	±10%
66														66	158	165	7	0.0443038	±5%	±5%
67														67	102	116	14	0.137255	±15%	±15%
68														68	113	125	12	0.106195	±15%	±15%
69														69	48	49	1	0.0208333	±5mg/dL	±5mg/dL
70														70	170	178	8	0.0470588	±5%	±5%
71														71	111	118	7	0.0630631	±10%	±10%
72														72	139	135	-4	-0.028777	±5%	±5%
73														73	106	103	-3	-0.0283019	±5%	±5%
74														74	429	455	26	0.0606061	±10%	±10%
75														75	258	232	-26	-0.100775	±15%	±15%
76														76	303	292	-11	-0.0363036	±5%	±5%
77														77	116	109	-7	-0.0603448	±10%	±10%
78														78	178	169	-9	-0.0505618	±10%	±10%
79														79	266	277	11	0.0413534	±5%	±5%
80														80	114	128	14	0.122807	±15%	±15%
81														81	371	366	-5	-0.0134771	±5%	±5%
82														82	460	464	4	0.00869565	±5%	±5%
83														83	76	77	1	0.0131579	±5mg/dL	±5mg/dL
84														84	50	46	-4	-0.08	±5mg/dL	±5mg/dL
85														85	139	152	13	0.0935252	±10%	±10%
86														86	105	110	5	0.047619	±5%	±5%
87														87	107	110	3	0.0280374	±5%	±5%
88														88	395	396	1	0.00253165	±5%	±5%
89														89	262	261	-1	-0.00381679	±5%	±5%
90														90	191	203	12	0.0628272	±10%	±10%
91														91	119	113	-6	-0.0504202	±10%	±10%
92														92	105	105	0	0	±5%	±5%
93														93	75	68	-7	-0.0933333	±10mg/dL	±10mg/dL
94														94	109	109	0	0	±5%	±5%
95														95	401	380	-21	-0.0523691	±10%	±10%
96														96	170	169	-1	-0.00588235	±5%	±5%
97														97	78	64	-14	-0.179487	±15mg/dL	±15mg/dL
98														98	271	276	5	0.0184502	±5%	±5%
99														99	158	170	12	0.0759494	±10%	±10%
100														100	76	73	-3	-0.0394737	±5mg/dL	±5mg/dL
1														Data9	161	160	-1	-0.00621118	±5%	±5%
2														2	218	206	-12	-0.0550459	±10%	±10%
3														3	107	106	-1	-0.00934579	±5%	±5%
4														4	80	77	-3	-0.0375	±5mg/dL	±5mg/dL
5														5	162	167	5	0.0308642	±5%	±5%
6														6	411	397	-14	-0.0340633	±5%	±5%
7														7	65	59	-6	-0.0923077	±10mg/dL	±10mg/dL
8														8	166	162	-4	-0.0240964	±5%	±5%
9														9	170	167	-3	-0.0176471	±5%	±5%
10														10	217	214	-3	-0.0138249	±5%	±5%
11														11	65	60	-5	-0.0769231	±5mg/dL	±5mg/dL
12														12	75	74	-1	-0.0133333	±5mg/dL	±5mg/dL
13														13	121	112	-9	-0.0743802	±10%	±10%
14														14	211	220	9	0.042654	±5%	±5%
15														15	77	84	7	0.0909091	±10mg/dL	±10mg/dL
16														16	225	214	-11	-0.0488889	±5%	±5%
17														17	123	120	-3	-0.0243902	±5%	±5%
18														18	223	228	5	0.0224215	±5%	±5%
19														19	80	85	5	0.0625	±5mg/dL	±5mg/dL
20														20	378	377	-1	-0.0026455	±5%	±5%
21														21	129	132	3	0.0232558	±5%	±5%
22														22	85	83	-2	-0.0235294	±5mg/dL	±5mg/dL
23														23	364	367	3	0.00824176	±5%	±5%
24														24	165	164	-1	-0.00606061	±5%	±5%
25														25	131	127	-4	-0.0305344	±5%	±5%
26														26	264	250	-14	-0.0530303	±10%	±10%
27														27	41	44	3	0.0731707	±5mg/dL	±5mg/dL
28														28	160	161	1	0.00625	±5%	±5%
29														29	273	261	-12	-0.043956	±5%	±5%
30														30	66	71	5	0.0757576	±5mg/dL	±5mg/dL
31														31	98	96	-2	-0.0204082	±5mg/dL	±5mg/dL
32														32	206	204	-2	-0.00970874	±5%	±5%
33														33	259	257	-2	-0.00772201	±5%	±5%
34														34	83	83	0	0	±5mg/dL	±5mg/dL
35														35	152	150	-2	-0.0131579	±5%	±5%
36														36	89	89	0	0	±5mg/dL	±5mg/dL
37														37	219	224	5	0.0228311	±5%	±5%
38														38	58	59	1	0.0172414	±5mg/dL	±5mg/dL
39														39	522	531	9	0.0172414	±5%	±5%
40														40	41	37	-4	-0.097561	±5mg/dL	±5mg/dL
41														41	187	183	-4	-0.0213904	±5%	±5%
42														42	126	129	3	0.0238095	±5%	±5%
43														43	70	70	0	0	±5mg/dL	±5mg/dL
44														44	35	38	3	0.0857143	±5mg/dL	±5mg/dL
45														45	125	135	10	0.08	±10%	±10%
46														46	287	291	4	0.0139373	±5%	±5%
47														47	132	133	1	0.00757576	±5%	±5%
48														48	71	64	-7	-0.0985915	±10mg/dL	±10mg/dL
49														49	100	98	-2	-0.02	±5%	±5%
50														50	81	74	-7	-0.0864198	±10mg/dL	±10mg/dL
51														51	366	347	-19	-0.0519126	±10%	±10%
52														52	346	346	0	0	±5%	±5%
53														53	312	299	-13	-0.0416667	±5%	±5%
54														54	104	103	-1	-0.00961538	±5%	±5%
55														55	336	335	-1	-0.00297619	±5%	±5%
56														56	175	172	-3	-0.0171429	±5%	±5%
57														57	170	160	-10	-0.0588235	±10%	±10%
58														58	119	123	4	0.0336134	±5%	±5%
59														59	150	146	-4	-0.0266667	±5%	±5%
60														60	158	145	-13	-0.0822785	±10%	±10%
61														61	64	66	2	0.03125	±5mg/dL	±5mg/dL
62														62	198	194	-4	-0.020202	±5%	±5%
63														63	188	185	-3	-0.0159574	±5%	±5%
64														64	349	333	-16	-0.0458453	±5%	±5%
65														65	142	133	-9	-0.0633803	±10%	±10%
66														66	158	153	-5	-0.0316456	±5%	±5%
67														67	102	104	2	0.0196078	±5%	±5%
68														68	113	110	-3	-0.0265487	±5%	±5%
69														69	48	47	-1	-0.0208333	±5mg/dL	±5mg/dL
70														70	170	174	4	0.0235294	±5%	±5%
71														71	111	113	2	0.018018	±5%	±5%
72														72	139	135	-4	-0.028777	±5%	±5%
73														73	106	102	-4	-0.0377358	±5%	±5%
74														74	429	418	-11	-0.025641	±5%	±5%
75														75	258	255	-3	-0.0116279	±5%	±5%
76														76	303	285	-18	-0.0594059	±10%	±10%
77														77	116	125	9	0.0775862	±10%	±10%
78														78	178	173	-5	-0.0280899	±5%	±5%
79														79	266	266	0	0	±5%	±5%
80														80	114	121	7	0.0614035	±10%	±10%
81														81	371	390	19	0.0512129	±10%	±10%
82														82	460	483	23	0.05	±5%	±5%
83														83	76	75	-1	-0.0131579	±5mg/dL	±5mg/dL
84														84	50	43	-7	-0.14	±10mg/dL	±10mg/dL
85														85	139	131	-8	-0.057554	±10%	±10%
86														86	105	100	-5	-0.047619	±5%	±5%
87														87	107	109	2	0.0186916	±5%	±5%
88														88	395	392	-3	-0.00759494	±5%	±5%
89														89	262	254	-8	-0.0305344	±5%	±5%
90														90	191	177	-14	-0.0732984	±10%	±10%
91														91	119	102	-17	-0.142857	±15%	±15%
92														92	105	106	1	0.00952381	±5%	±5%
93														93	75	71	-4	-0.0533333	±5mg/dL	±5mg/dL
94														94	109	98	-11	-0.100917	±15%	±15%
95														95	401	370	-31	-0.0773067	±10%	±10%
96														96	170	150	-20	-0.117647	±15%	±15%
97														97	78	74	-4	-0.0512821	±5mg/dL	±5mg/dL
98														98	271	266	-5	-0.0184502	±5%	±5%
99														99	158	152	-6	-0.0379747	±5%	±5%
100														100	76	62	-14	-0.184211	±15mg/dL	±15mg/dL
1														Data10	161	160	-1	-0.00621118	±5%	±5%
2														2	218	217	-1	-0.00458716	±5%	±5%
3														3	107	119	12	0.11215	±15%	±15%
4														4	80	76	-4	-0.05	±5mg/dL	±5mg/dL
5														5	162	159	-3	-0.0185185	±5%	±5%
6														6	411	393	-18	-0.0437956	±5%	±5%
7														7	65	63	-2	-0.0307692	±5mg/dL	±5mg/dL
8														8	166	162	-4	-0.0240964	±5%	±5%
9														9	170	175	5	0.0294118	±5%	±5%
10														10	217	229	12	0.0552995	±10%	±10%
11														11	65	59	-6	-0.0923077	±10mg/dL	±10mg/dL
12														12	75	79	4	0.0533333	±5mg/dL	±5mg/dL
13														13	121	116	-5	-0.0413223	±5%	±5%
14														14	211	209	-2	-0.00947867	±5%	±5%
15														15	77	88	11	0.142857	±15mg/dL	±15mg/dL
16														16	225	219	-6	-0.0266667	±5%	±5%
17														17	123	115	-8	-0.0650407	±10%	±10%
18														18	223	215	-8	-0.0358744	±5%	±5%
19														19	80	85	5	0.0625	±5mg/dL	±5mg/dL
20														20	378	383	5	0.0132275	±5%	±5%
21														21	129	129	0	0	±5%	±5%
22														22	85	73	-12	-0.141176	±15mg/dL	±15mg/dL
23														23	364	366	2	0.00549451	±5%	±5%
24														24	165	167	2	0.0121212	±5%	±5%
25														25	131	126	-5	-0.0381679	±5%	±5%
26														26	264	248	-16	-0.0606061	±10%	±10%
27														27	41	41	0	0	±5mg/dL	±5mg/dL
28														28	160	165	5	0.03125	±5%	±5%
29														29	273	270	-3	-0.010989	±5%	±5%
30														30	66	69	3	0.0454545	±5mg/dL	±5mg/dL
31														31	98	93	-5	-0.0510204	±5mg/dL	±5mg/dL
32														32	206	204	-2	-0.00970874	±5%	±5%
33														33	259	255	-4	-0.015444	±5%	±5%
34														34	83	86	3	0.0361446	±5mg/dL	±5mg/dL
35														35	152	159	7	0.0460526	±5%	±5%
36														36	89	87	-2	-0.0224719	±5mg/dL	±5mg/dL
37														37	219	219	0	0	±5%	±5%
38														38	58	59	1	0.0172414	±5mg/dL	±5mg/dL
39														39	522	534	12	0.0229885	±5%	±5%
40														40	41	38	-3	-0.0731707	±5mg/dL	±5mg/dL
41														41	187	179	-8	-0.0427807	±5%	±5%
42														42	126	129	3	0.0238095	±5%	±5%
43														43	70	69	-1	-0.0142857	±5mg/dL	±5mg/dL
44														44	35	40	5	0.142857	±5mg/dL	±5mg/dL
45														45	125	129	4	0.032	±5%	±5%
46														46	287	288	1	0.00348432	±5%	±5%
47														47	132	131	-1	-0.00757576	±5%	±5%
48														48	71	70	-1	-0.0140845	±5mg/dL	±5mg/dL
49														49	100	109	9	0.09	±10%	±10%
50														50	81	78	-3	-0.037037	±5mg/dL	±5mg/dL
51														51	366	370	4	0.010929	±5%	±5%
52														52	346	350	4	0.0115607	±5%	±5%
53														53	312	318	6	0.0192308	±5%	±5%
54														54	104	102	-2	-0.0192308	±5%	±5%
55														55	336	333	-3	-0.00892857	±5%	±5%
56														56	175	174	-1	-0.00571429	±5%	±5%
57														57	170	163	-7	-0.0411765	±5%	±5%
58														58	119	121	2	0.0168067	±5%	±5%
59														59	150	146	-4	-0.0266667	±5%	±5%
60														60	158	148	-10	-0.0632911	±10%	±10%
61														61	64	73	9	0.140625	±10mg/dL	±10mg/dL
62														62	198	207	9	0.0454545	±5%	±5%
63														63	188	192	4	0.0212766	±5%	±5%
64														64	349	358	9	0.025788	±5%	±5%
65														65	142	136	-6	-0.0422535	±5%	±5%
66														66	158	156	-2	-0.0126582	±5%	±5%
67														67	102	100	-2	-0.0196078	±5%	±5%
68														68	113	113	0	0	±5%	±5%
69														69	48	47	-1	-0.0208333	±5mg/dL	±5mg/dL
70														70	170	177	7	0.0411765	±5%	±5%
71														71	111	115	4	0.036036	±5%	±5%
72														72	139	132	-7	-0.0503597	±10%	±10%
73														73	106	100	-6	-0.0566038	±10%	±10%
74														74	429	412	-17	-0.039627	±5%	±5%
75														75	258	265	7	0.0271318	±5%	±5%
76														76	303	302	-1	-0.00330033	±5%	±5%
77														77	116	121	5	0.0431034	±5%	±5%
78														78	178	178	0	0	±5%	±5%
79														79	266	272	6	0.0225564	±5%	±5%
80														80	114	117	3	0.0263158	±5%	±5%
81														81	371	360	-11	-0.0296496	±5%	±5%
82														82	460	453	-7	-0.0152174	±5%	±5%
83														83	76	81	5	0.0657895	±5mg/dL	±5mg/dL
84														84	50	47	-3	-0.06	±5mg/dL	±5mg/dL
85														85	139	137	-2	-0.0143885	±5%	±5%
86														86	105	94	-11	-0.104762	±15%	±15%
87														87	107	121	14	0.130841	±15%	±15%
88														88	395	400	5	0.0126582	±5%	±5%
89														89	262	267	5	0.019084	±5%	±5%
90														90	191	183	-8	-0.0418848	±5%	±5%
91														91	119	117	-2	-0.0168067	±5%	±5%
92														92	105	107	2	0.0190476	±5%	±5%
93														93	75	61	-14	-0.186667	±15mg/dL	±15mg/dL
94														94	109	105	-4	-0.0366972	±5%	±5%
95														95	401	388	-13	-0.032419	±5%	±5%
96														96	170	151	-19	-0.111765	±15%	±15%
97														97	78	76	-2	-0.025641	±5mg/dL	±5mg/dL
98														98	271	266	-5	-0.0184502	±5%	±5%
99														99	158	152	-6	-0.0379747	±5%	±5%
100														100	76	64	-12	-0.157895	±15mg/dL	±15mg/dL
