# Supplementary material for: Demonstration of disinfection procedure for the development of accurate blood glucose meters in accordance with ISO 15197:2013
Source: PLoS One. 2017 Jul 6;12(7):e0180617. doi: 10.1371/journal.pone.0180617 (PMC5500346; doi:10.1371/journal.pone.0180617)
Supplement: S8 File — (XLS) [file pone.0180617.s008.xls]

## Sheet: raw data
			1st Reference (Plasma)	6228 #A-Lot#1	6228 #B-Lot#1	6228 #C-Lot#1	6228 #A-Lot#2	6228 #B-Lot#2	6228 #C-Lot#2	6228 #A-Lot#3	6228 #B-Lot#3	6228 #C-Lot#3	2nd Reference (plasma)	Reference < 100 mg/dL	Reference > 100 mg/dL	Average of reference (mg/dL)		Sample Concentration Distribution
		No.	Data1	Data2	Data3	Data4	Data5	Data6	Data7	Data8	Data9	Data10	Data11	D11-D1	(Data11-Data1)/Data1	Data1&11Average		Concentration Interval	Glucose concentration mmol/L (mg/dL)	Count of samples	Percentage of samlpes	ISO15197 sec.6.3 Table 3
		001	220	216	217	216	220	219	220	213	225	213	220	0	0	220
		002	79.4	84	84	82	85	85	83	83	84	84	81.1	1.7	0.0214106	80		1	≤2.77 (≤50)	5	0.05	0.05
		003	169	162	191	173	172	171	169	188	165	159	164	-5	-0.0295858	167		2	>2.77 to 4.44 (>50 to 80)	15	0.15	0.15
		004	65.9	60	69	71	64	70	63	65	61	58	64.5	-1.4	-0.0212443	65		3	>4.44 to 6.66 (>80 to 120)	20	0.2	0.2
		005	75.3	84	79	83	83	78	79	79	73	78	73.7	-1.6	-0.0212483	75		4	>6.66 to 11.10 (>120 to 200)	30	0.3	0.3
		006	230	208	251	221	231	229	220	250	218	215	222	-8	-0.0347826	226		5	>11.10 to 16.65 (>200 to 300)	15	0.15	0.15
		007	125	118	136	122	125	121	141	133	122	113	121	-4	-0.032	123		6	>16.65 to 22.20 (>300 to 400)	10	0.1	0.1
		008	175	159	188	168	176	174	174	196	170	178	169	-6	-0.0342857	172		7	>22.20 (>400)	5	0.05	0.05
		009	220	222	229	220	229	229	219	224	218	233	215	-5	-0.0227273	218		Total		100	1	1
		010	163	164	181	166	168	175	166	165	163	163	165	2	0.0122699	164
		011	221	203	220	229	219	218	231	221	210	221	223	2	0.00904977	222
		012	106	108	111	96	109	111	114	105	105	121	106	0	0	106
		013	80.7	72	88	77	79	78	74	85	78	75	78.8	-1.9	-0.023544	80
		014	162	164	161	161	159	158	159	162	165	157	157	-5	-0.0308642	160
		015	114	126	130	106	122	125	109	108	124	123	114	0	0	114
		016	254	251	272	254	260	269	272	258	251	272	263	9	0.0354331	259
		017	193	187	206	184	194	187	181	206	180	181	190	-3	-0.015544	192
		018	420	401	415	404	420	418	405	420	405	388	405	-15	-0.0357143	413
		019	66.1	59	70	67	67	66	61	68	60	64	64.8	-1.3	-0.0196672	65
		020	374	369	369	362	369	362	363	378	373	378	373	-1	-0.0026738	374
		021	128	136	121	126	131	123	125	128	131	127	126	-2	-0.015625	127
		022	84.8	76	83	79	75	83	75	74	82	72	83.1	-1.7	-0.0200472	84
		023	358	362	378	363	365	385	330	323	363	373	372	14	0.0391061	365
		024	164	174	144	161	164	165	172	165	162	165	162	-2	-0.0121951	163
		025	130	135	113	132	127	126	126	128	126	125	129	-1	-0.00769231	130
		026	267	243	264	281	260	261	253	278	255	244	261	-6	-0.0224719	264
		027	40.9	39	43	46	45	47	45	52	45	40	40.5	-0.4	-0.00977995	41
		028	162	153	183	163	168	165	170	164	164	168	158	-4	-0.0246914	160
		029	271	272	265	267	269	270	268	265	258	266	268	-3	-0.0110701	270
		030	120	108	116	109	118	118	117	114	111	115	118	-2	-0.0166667	119
		031	209	211	210	206	208	207	212	211	218	206	207	-2	-0.00956938	208
		032	75.6	78	84	86	83	89	82	83	83	87	76.6	1	0.0132275	76
		033	63.2	67	69	67	61	69	67	67	70	68	66.1	2.9	0.0458861	65
		034	100	93	86	100	88	93	98	101	98	92	97	-3	-0.03	99
		035	208	206	198	234	208	210	203	233	208	201	205	-3	-0.0144231	207
		036	256	254	257	254	254	252	252	259	254	252	255	-1	-0.00390625	256
		037	57.2	62	48	60	58	49	58	50	58	58	58.1	0.9	0.0157343	58
		038	526	519	552	565	528	553	560	518	525	544	530	4	0.00760456	528
		039	41.1	33	39	36	38	33	36	38	37	37	39.6	-1.5	-0.0364964	40
		040	82.4	83	83	85	81	83	83	82	82	85	80.6	-1.8	-0.0218447	82
		041	155	142	174	149	158	161	155	171	153	156	150	-5	-0.0322581	153
		042	87.9	88	90	88	88	87	88	84	88	86	87.1	-0.8	-0.00910125	88
		043	216	218	219	222	221	215	219	216	222	217	216	0	0	216
		044	189	171	210	183	195	186	185	208	186	176	186	-3	-0.015873	188
		045	125	126	128	129	124	121	135	126	128	128	124	-1	-0.008	125
		046	70.1	77	69	74	71	70	70	67	69	68	68.2	-1.9	-0.0271041	69
		047	35.5	37	36	40	41	38	40	35	38	39	36.1	0.6	0.0169014	36
		048	70.4	73	71	59	69	66	75	62	63	71	69.5	-0.9	-0.0127841	70
		049	99.7	114	102	88	101	103	104	88	97	111	98.4	-1.3	-0.0130391	99
		050	82.3	71	89	75	81	79	76	76	75	79	80.6	-1.7	-0.0206561	81
		051	371	342	365	375	360	356	380	354	354	376	362	-9	-0.0242588	367
		052	124	126	127	126	129	127	128	115	134	128	123	-1	-0.00806452	124
		053	284	284	297	284	290	275	286	279	288	284	283	-1	-0.00352113	284
		054	132	135	127	117	128	125	131	112	132	133	129	-3	-0.0227273	131
		055	344	364	343	334	349	344	349	344	342	357	339	-5	-0.0145349	342
		056	309	312	286	302	308	297	307	308	296	313	307	-2	-0.00647249	308
		057	106	95	111	104	106	104	109	112	105	100	102	-4	-0.0377358	104
		058	161	152	154	160	158	159	157	154	148	145	156	-5	-0.0310559	159
		059	64.1	64	68	65	66	71	67	70	65	74	62.2	-1.9	-0.0296412	63
		060	195	209	202	174	193	197	196	199	192	211	195	0	0	195
		061	173	172	167	167	177	187	184	167	171	181	179	6	0.0346821	176
		062	266	252	283	300	287	280	278	282	271	277	275	9	0.0338346	271
		063	116	113	124	126	125	129	118	130	123	119	116	0	0	116
		064	373	371	404	363	372	403	371	372	397	367	382	9	0.0241287	378
		065	141	143	156	136	156	137	148	155	133	140	137	-4	-0.0283688	139
		066	76.2	67	77	83	77	70	73	69	72	62	73.7	-2.5	-0.0328084	75
		067	108	117	117	109	112	120	108	116	112	117	112	4	0.037037	110
		068	139	133	130	148	143	140	151	137	138	135	144	5	0.0359712	142
		069	107	98	118	110	110	113	98	105	104	98	105	-2	-0.0186916	106
		070	119	105	113	122	109	105	126	115	104	119	123	4	0.0336134	121
		071	273	255	306	270	286	278	271	281	271	263	278	5	0.018315	276
		072	161	146	173	154	174	156	151	173	155	155	156	-5	-0.0310559	159
		073	104	104	107	117	110	118	112	109	108	120	105	1	0.00961538	105
		074	458	483	510	425	461	480	428	458	478	462	450	-8	-0.0174672	454
		075	73.8	77	76	78	79	85	86	76	74	83	77.1	3.3	0.0447154	75
		076	48.8	45	46	48	50	42	49	45	43	48	51.9	3.1	0.0635246	50
		077	383	382	410	387	389	408	411	391	388	408	395	12	0.0313316	389
		078	190	177	205	186	191	199	184	210	189	196	186	-4	-0.0210526	188
		079	353	339	365	378	347	348	341	383	339	365	346	-7	-0.01983	350
		080	143	127	146	152	140	141	130	154	136	139	140	-3	-0.020979	142
		081	334	324	326	328	332	330	332	332	331	327	330	-4	-0.011976	332
		082	175	166	175	148	166	164	166	149	170	177	171	-4	-0.0228571	173
		083	172	152	179	161	168	166	165	167	163	166	168	-4	-0.0232558	170
		084	118	120	125	108	114	113	122	110	122	118	117	-1	-0.00847458	118
		085	148	146	143	143	146	147	142	136	144	143	147	-1	-0.00675676	148
		086	161	150	176	152	172	156	154	168	156	159	156	-5	-0.0310559	159
		087	111	99	107	107	106	119	100	111	100	107	108	-3	-0.027027	110
		088	401	384	406	415	393	388	434	386	377	395	415	14	0.0349127	408
		089	106	96	113	117	105	111	105	112	102	93	104	-2	-0.0188679	105
		090	104	106	116	97	114	110	105	118	106	102	101	-3	-0.0288462	103
		091	114	114	121	114	118	115	107	127	112	115	112	-2	-0.0175439	113
		092	46.9	48	51	40	47	45	45	48	46	48	50.1	3.2	0.0682303	49
		093	170	180	170	171	171	172	172	176	172	180	165	-5	-0.0294118	168
		094	437	412	467	412	421	421	412	463	426	420	422	-15	-0.0343249	430
		095	256	266	271	249	251	256	251	229	252	270	254	-2	-0.0078125	255
		096	307	297	307	300	321	308	303	297	290	307	301	-6	-0.019544	304
		097	77.4	63	69	64	68	65	63	74	63	65	76.3	-1.1	-0.0142119	77
		098	103	112	97	102	95	115	115	104	105	109	106	3	0.0291262	105
		099	166	144	168	152	163	166	159	172	153	154	169	3	0.0180723	168	MAX	528
		100	79.4	76	82	83	79	78	75	65	75	75	78.5	-0.9	-0.011335	79	MIN	36

## Sheet: Accuracy-A
	1st Reference (Plasma)	2nd Reference (plasma)	6228 #A-Lot#1	6228 #A-Lot#2	6228 #A-Lot#3	Average of reference (mg/dL)			Average of reference (mg/dL)	6228 #A		X (mg/dL)	Low acceptance criteria (mg/dL)	High acceptance criteria (mg/dL)	y=x (mg/dL)	y=x (mg/dL)							Data Analysis (with 95% confidence interval)				*每次都要迴歸分析
No.	Data1	Data11	Data2	Data5	Data8	Data1&11 Average		No.	Data1&11Average	data2&5&8		25	10	40	0	0							摘要輸出
1	220	220	216	220	213	220		1	220	216		50	35	65	100	100
2	79.4	81.1	84	85	83	80		2	80	84		75	60	90	200	200							迴歸統計
3	169	164	162	172	188	167		3	167	162		100	85	115	300	300							R 的倍數	0.995917
4	65.9	64.5	60	64	65	65		4	65	60		125	106.25	143.75	400	400							R 平方	0.991851
5	75.3	73.7	84	83	79	75		5	75	84		150	127.5	172.5	500	500							調整的 R 平方	0.991824
6	230	222	208	231	250	226		6	226	208		175	148.75	201.25	600	600							標準誤	9.70809
7	125	121	118	125	133	123		7	123	118		200	170	230									觀察值個數	300
8	175	169	159	176	196	172		8	172	159		225	191.25	258.75
9	220	215	222	229	224	218		9	218	222		250	212.5	287.5									ANOVA
10	163	165	164	168	165	164		10	164	164		275	233.75	316.25										自由度	SS	MS	F	顯著值
11	221	223	203	219	221	222		11	222	203		300	255	345									迴歸	1	3.41849e+06	3.41849e+06	36271.6	0
12	106	106	108	109	105	106		12	106	108		325	276.25	373.75				Meter-A	Meter-B	Meter-C			殘差	298	28085.6	94.247
13	80.7	78.8	72	79	85	80		13	80	72		350	297.5	402.5			Slope	0.993595	1.01473	1.0014			總和	299	3.44657e+06
14	162	157	164	159	162	160		14	160	164		375	318.75	431.25			Intercept	0.883423	-0.958393	-0.513514
15	114	114	126	122	108	114		15	114	126		400	340	460			RSQ	0.991851	0.992361	0.992663				係數	標準誤	t 統計	P-值	下限 95%	上限 95%	下限 95.0%	上限 95.0%
16	254	263	251	260	258	259		16	259	251		425	361.25	488.75									截距	0.883423	1.06842	0.82685	0.408983	-1.21918	2.98602	-1.21918	2.98602
17	193	190	187	194	206	192		17	192	187		450	382.5	517.5									X 變數 1	0.993595	0.00521706	190.451	0	0.983328	1.00386	0.983328	1.00386
18	420	405	401	420	420	413		18	413	401		475	403.75	546.25
19	66.1	64.8	59	67	68	65		19	65	59		500	425	575
20	374	373	369	369	378	374		20	374	369		525	446.25	603.75
21	128	126	136	131	128	127		21	127	136		550	467.5	632.5
22	84.8	83.1	76	75	74	84		22	84	76		575	488.75	661.25															Number of samples (n)	300
23	358	372	362	365	323	365		23	365	362		600	510	690															Range of YSI Values (mg/dL)	36	-	528
24	164	162	174	164	165	163		24	163	174																			Slope	0.993595
25	130	129	135	127	128	130		25	130	135																			Upper 95% CI for slope	1.00386
26	267	261	243	260	278	264		26	264	243																			Lower 95% CI for slope	0.983328
27	40.9	40.5	39	45	52	41		27	41	39																			Intercept	0.883423
28	162	158	153	168	164	160		28	160	153																			Upper 95% CI for intercept	2.98602
29	271	268	272	269	265	270		29	270	272																			Lower 95% CI for intercept	-1.21918
30	120	118	108	118	114	119		30	119	108																			Standard Error	9.70809
31	209	207	211	208	211	208		31	208	211																			Correlation coefficient (R)	0.995917
32	75.6	76.6	78	83	83	76		32	76	78																			R square (R2)	0.991851
33	63.2	66.1	67	61	67	65		33	65	67
34	100	97	93	88	101	99		34	99	93
35	208	205	206	208	233	207		35	207	206
36	256	255	254	254	259	256		36	256	254
37	57.2	58.1	62	58	50	58		37	58	62
38	526	530	519	528	518	528		38	528	519
39	41.1	39.6	33	38	38	40		39	40	33
40	82.4	80.6	83	81	82	82		40	82	83
41	155	150	142	158	171	153		41	153	142
42	87.9	87.1	88	88	84	88		42	88	88
43	216	216	218	221	216	216		43	216	218
44	189	186	171	195	208	188		44	188	171
45	125	124	126	124	126	125		45	125	126
46	70.1	68.2	77	71	67	69		46	69	77
47	35.5	36.1	37	41	35	36		47	36	37
48	70.4	69.5	73	69	62	70		48	70	73
49	99.7	98.4	114	101	88	99		49	99	114
50	82.3	80.6	71	81	76	81		50	81	71
51	371	362	342	360	354	367		51	367	342
52	124	123	126	129	115	124		52	124	126
53	284	283	284	290	279	284		53	284	284
54	132	129	135	128	112	131		54	131	135
55	344	339	364	349	344	342		55	342	364
56	309	307	312	308	308	308		56	308	312
57	106	102	95	106	112	104		57	104	95
58	161	156	152	158	154	159		58	159	152
59	64.1	62.2	64	66	70	63		59	63	64
60	195	195	209	193	199	195		60	195	209
61	173	179	172	177	167	176		61	176	172
62	266	275	252	287	282	271		62	271	252
63	116	116	113	125	130	116		63	116	113
64	373	382	371	372	372	378		64	378	371
65	141	137	143	156	155	139		65	139	143
66	76.2	73.7	67	77	69	75		66	75	67
67	108	112	117	112	116	110		67	110	117
68	139	144	133	143	137	142		68	142	133
69	107	105	98	110	105	106		69	106	98
70	119	123	105	109	115	121		70	121	105
71	273	278	255	286	281	276		71	276	255
72	161	156	146	174	173	159		72	159	146
73	104	105	104	110	109	105		73	105	104
74	458	450	483	461	458	454		74	454	483
75	73.8	77.1	77	79	76	75		75	75	77
76	48.8	51.9	45	50	45	50		76	50	45
77	383	395	382	389	391	389		77	389	382
78	190	186	177	191	210	188		78	188	177
79	353	346	339	347	383	350		79	350	339
80	143	140	127	140	154	142		80	142	127
81	334	330	324	332	332	332		81	332	324
82	175	171	166	166	149	173		82	173	166
83	172	168	152	168	167	170		83	170	152
84	118	117	120	114	110	118		84	118	120
85	148	147	146	146	136	148		85	148	146
86	161	156	150	172	168	159		86	159	150
87	111	108	99	106	111	110		87	110	99
88	401	415	384	393	386	408		88	408	384
89	106	104	96	105	112	105		89	105	96
90	104	101	106	114	118	103		90	103	106
91	114	112	114	118	127	113		91	113	114
92	46.9	50.1	48	47	48	49		92	49	48
93	170	165	180	171	176	168		93	168	180
94	437	422	412	421	463	430		94	430	412
95	256	254	266	251	229	255		95	255	266
96	307	301	297	321	297	304		96	304	297
97	77.4	76.3	63	68	74	77		97	77	63
98	103	106	112	95	104	105		98	105	112
99	166	169	144	163	172	168		99	168	144
100	79.4	78.5	76	79	65	79		100	79	76
								1	220	220
								2	80	85
								3	167	172
								4	65	64
								5	75	83
								6	226	231
								7	123	125
								8	172	176
								9	218	229
								10	164	168
								11	222	219
								12	106	109
								13	80	79
								14	160	159
								15	114	122
								16	259	260
								17	192	194
								18	413	420
								19	65	67
								20	374	369
								21	127	131
								22	84	75
								23	365	365
								24	163	164
								25	130	127
								26	264	260
								27	41	45
								28	160	168
								29	270	269
								30	119	118
								31	208	208
								32	76	83
								33	65	61
								34	99	88
								35	207	208
								36	256	254
								37	58	58
								38	528	528
								39	40	38
								40	82	81
								41	153	158
								42	88	88
								43	216	221
								44	188	195
								45	125	124
								46	69	71
								47	36	41
								48	70	69
								49	99	101
								50	81	81
								51	367	360
								52	124	129
								53	284	290
								54	131	128
								55	342	349
								56	308	308
								57	104	106
								58	159	158
								59	63	66
								60	195	193
								61	176	177
								62	271	287
								63	116	125
								64	378	372
								65	139	156
								66	75	77
								67	110	112
								68	142	143
								69	106	110
								70	121	109
								71	276	286
								72	159	174
								73	105	110
								74	454	461
								75	75	79
								76	50	50
								77	389	389
								78	188	191
								79	350	347
								80	142	140
								81	332	332
								82	173	166
								83	170	168
								84	118	114
								85	148	146
								86	159	172
								87	110	106
								88	408	393
								89	105	105
								90	103	114
								91	113	118
								92	49	47
								93	168	171
								94	430	421
								95	255	251
								96	304	321
								97	77	68
								98	105	95
								99	168	163
								100	79	79
								1	220	213
								2	80	83
								3	167	188
								4	65	65
								5	75	79
								6	226	250
								7	123	133
								8	172	196
								9	218	224
								10	164	165
								11	222	221
								12	106	105
								13	80	85
								14	160	162
								15	114	108
								16	259	258
								17	192	206
								18	413	420
								19	65	68
								20	374	378
								21	127	128
								22	84	74
								23	365	323
								24	163	165
								25	130	128
								26	264	278
								27	41	52
								28	160	164
								29	270	265
								30	119	114
								31	208	211
								32	76	83
								33	65	67
								34	99	101
								35	207	233
								36	256	259
								37	58	50
								38	528	518
								39	40	38
								40	82	82
								41	153	171
								42	88	84
								43	216	216
								44	188	208
								45	125	126
								46	69	67
								47	36	35
								48	70	62
								49	99	88
								50	81	76
								51	367	354
								52	124	115
								53	284	279
								54	131	112
								55	342	344
								56	308	308
								57	104	112
								58	159	154
								59	63	70
								60	195	199
								61	176	167
								62	271	282
								63	116	130
								64	378	372
								65	139	155
								66	75	69
								67	110	116
								68	142	137
								69	106	105
								70	121	115
								71	276	281
								72	159	173
								73	105	109
								74	454	458
								75	75	76
								76	50	45
								77	389	391
								78	188	210
								79	350	383
								80	142	154
								81	332	332
								82	173	149
								83	170	167
								84	118	110
								85	148	136
								86	159	168
								87	110	111
								88	408	386
								89	105	112
								90	103	118
								91	113	127
								92	49	48
								93	168	176
								94	430	463
								95	255	229
								96	304	297
								97	77	74
								98	105	104
								99	168	172
								100	79	65

## Sheet: Accuracy-B
	1st Reference (Plasma)	2nd Reference (plasma)	6228 #B-Lot#1	6228 #B-Lot#2	6228 #B-Lot#3	Average of reference (mg/dL)			Average of reference (mg/dL)	6228 #B		X (mg/dL)	Low acceptance criteria (mg/dL)	High acceptance criteria (mg/dL)	y=x (mg/dL)	y=x (mg/dL)							Data Analysis (with 95% confidence interval)				*每次都要迴歸分析
No.	Data1	Data11	Data3	Data6	Data9	Data1&11 Average		No.	Data1&11 Average	data3&6&9		25	10	40	0	0							摘要輸出
1	220	220	217	219	225	220		1	220	217		50	35	65	100	100
2	79.4	81.1	84	85	84	80		2	80	84		75	60	90	200	200							迴歸統計
3	169	164	191	171	165	167		3	167	191		100	85	115	300	300							R 的倍數	0.996173
4	65.9	64.5	69	70	61	65		4	65	69		125	106.25	143.75	400	400							R 平方	0.992361
5	75.3	73.7	79	78	73	75		5	75	79		150	127.5	172.5	500	500							調整的 R 平方	0.992335
6	230	222	251	229	218	226		6	226	251		175	148.75	201.25	600	600							標準誤	9.59725
7	125	121	136	121	122	123		7	123	136		200	170	230									觀察值個數	300
8	175	169	188	174	170	172		8	172	188		225	191.25	258.75
9	220	215	229	229	218	218		9	218	229		250	212.5	287.5									ANOVA
10	163	165	181	175	163	164		10	164	181		275	233.75	316.25										自由度	SS	MS	F	顯著值
11	221	223	220	218	210	222		11	222	220		300	255	345									迴歸	1	3.56548e+06	3.56548e+06	38710.1	0
12	106	106	111	111	105	106		12	106	111		325	276.25	373.75				Meter-A	Meter-B	Meter-C			殘差	298	27447.9	92.1071
13	80.7	78.8	88	78	78	80		13	80	88		350	297.5	402.5			Slope	0.993595	1.01473	1.0014			總和	299	3.59292e+06
14	162	157	161	158	165	160		14	160	161		375	318.75	431.25			Intercept	0.883423	-0.958393	-0.513514
15	114	114	130	125	124	114		15	114	130		400	340	460			RSQ	0.991851	0.992361	0.992663				係數	標準誤	t 統計	P-值	下限 95%	上限 95%	下限 95.0%	上限 95.0%
16	254	263	272	269	251	259		16	259	272		425	361.25	488.75									截距	-0.958393	1.05622	-0.90738	0.364939	-3.03699	1.1202	-3.03699	1.1202
17	193	190	206	187	180	192		17	192	206		450	382.5	517.5									X 變數 1	1.01473	0.0051575	196.749	0	1.00458	1.02488	1.00458	1.02488
18	420	405	415	418	405	413		18	413	415		475	403.75	546.25
19	66.1	64.8	70	66	60	65		19	65	70		500	425	575
20	374	373	369	362	373	374		20	374	369		525	446.25	603.75
21	128	126	121	123	131	127		21	127	121		550	467.5	632.5
22	84.8	83.1	83	83	82	84		22	84	83		575	488.75	661.25															Number of samples (n)	300
23	358	372	378	385	363	365		23	365	378		600	510	690															Range of YSI Values (mg/dL)	36	-	528
24	164	162	144	165	162	163		24	163	144																			Slope	1.01473
25	130	129	113	126	126	130		25	130	113																			Upper 95% CI for slope	1.02488
26	267	261	264	261	255	264		26	264	264																			Lower 95% CI for slope	1.00458
27	40.9	40.5	43	47	45	41		27	41	43																			Intercept	-0.958393
28	162	158	183	165	164	160		28	160	183																			Upper 95% CI for intercept	1.1202
29	271	268	265	270	258	270		29	270	265																			Lower 95% CI for intercept	-3.03699
30	120	118	116	118	111	119		30	119	116																			Standard Error	9.59725
31	209	207	210	207	218	208		31	208	210																			Correlation coefficient (R)	0.996173
32	75.6	76.6	84	89	83	76		32	76	84																			R square (R2)	0.992361
33	63.2	66.1	69	69	70	65		33	65	69
34	100	97	86	93	98	99		34	99	86
35	208	205	198	210	208	207		35	207	198
36	256	255	257	252	254	256		36	256	257
37	57.2	58.1	48	49	58	58		37	58	48
38	526	530	552	553	525	528		38	528	552
39	41.1	39.6	39	33	37	40		39	40	39
40	82.4	80.6	83	83	82	82		40	82	83
41	155	150	174	161	153	153		41	153	174
42	87.9	87.1	90	87	88	88		42	88	90
43	216	216	219	215	222	216		43	216	219
44	189	186	210	186	186	188		44	188	210
45	125	124	128	121	128	125		45	125	128
46	70.1	68.2	69	70	69	69		46	69	69
47	35.5	36.1	36	38	38	36		47	36	36
48	70.4	69.5	71	66	63	70		48	70	71
49	99.7	98.4	102	103	97	99		49	99	102
50	82.3	80.6	89	79	75	81		50	81	89
51	371	362	365	356	354	367		51	367	365
52	124	123	127	127	134	124		52	124	127
53	284	283	297	275	288	284		53	284	297
54	132	129	127	125	132	131		54	131	127
55	344	339	343	344	342	342		55	342	343
56	309	307	286	297	296	308		56	308	286
57	106	102	111	104	105	104		57	104	111
58	161	156	154	159	148	159		58	159	154
59	64.1	62.2	68	71	65	63		59	63	68
60	195	195	202	197	192	195		60	195	202
61	173	179	167	187	171	176		61	176	167
62	266	275	283	280	271	271		62	271	283
63	116	116	124	129	123	116		63	116	124
64	373	382	404	403	397	378		64	378	404
65	141	137	156	137	133	139		65	139	156
66	76.2	73.7	77	70	72	75		66	75	77
67	108	112	117	120	112	110		67	110	117
68	139	144	130	140	138	142		68	142	130
69	107	105	118	113	104	106		69	106	118
70	119	123	113	105	104	121		70	121	113
71	273	278	306	278	271	276		71	276	306
72	161	156	173	156	155	159		72	159	173
73	104	105	107	118	108	105		73	105	107
74	458	450	510	480	478	454		74	454	510
75	73.8	77.1	76	85	74	75		75	75	76
76	48.8	51.9	46	42	43	50		76	50	46
77	383	395	410	408	388	389		77	389	410
78	190	186	205	199	189	188		78	188	205
79	353	346	365	348	339	350		79	350	365
80	143	140	146	141	136	142		80	142	146
81	334	330	326	330	331	332		81	332	326
82	175	171	175	164	170	173		82	173	175
83	172	168	179	166	163	170		83	170	179
84	118	117	125	113	122	118		84	118	125
85	148	147	143	147	144	148		85	148	143
86	161	156	176	156	156	159		86	159	176
87	111	108	107	119	100	110		87	110	107
88	401	415	406	388	377	408		88	408	406
89	106	104	113	111	102	105		89	105	113
90	104	101	116	110	106	103		90	103	116
91	114	112	121	115	112	113		91	113	121
92	46.9	50.1	51	45	46	49		92	49	51
93	170	165	170	172	172	168		93	168	170
94	437	422	467	421	426	430		94	430	467
95	256	254	271	256	252	255		95	255	271
96	307	301	307	308	290	304		96	304	307
97	77.4	76.3	69	65	63	77		97	77	69
98	103	106	97	115	105	105		98	105	97
99	166	169	168	166	153	168		99	168	168
100	79.4	78.5	82	78	75	79		100	79	82
								1	220	219
								2	80	85
								3	167	171
								4	65	70
								5	75	78
								6	226	229
								7	123	121
								8	172	174
								9	218	229
								10	164	175
								11	222	218
								12	106	111
								13	80	78
								14	160	158
								15	114	125
								16	259	269
								17	192	187
								18	413	418
								19	65	66
								20	374	362
								21	127	123
								22	84	83
								23	365	385
								24	163	165
								25	130	126
								26	264	261
								27	41	47
								28	160	165
								29	270	270
								30	119	118
								31	208	207
								32	76	89
								33	65	69
								34	99	93
								35	207	210
								36	256	252
								37	58	49
								38	528	553
								39	40	33
								40	82	83
								41	153	161
								42	88	87
								43	216	215
								44	188	186
								45	125	121
								46	69	70
								47	36	38
								48	70	66
								49	99	103
								50	81	79
								51	367	356
								52	124	127
								53	284	275
								54	131	125
								55	342	344
								56	308	297
								57	104	104
								58	159	159
								59	63	71
								60	195	197
								61	176	187
								62	271	280
								63	116	129
								64	378	403
								65	139	137
								66	75	70
								67	110	120
								68	142	140
								69	106	113
								70	121	105
								71	276	278
								72	159	156
								73	105	118
								74	454	480
								75	75	85
								76	50	42
								77	389	408
								78	188	199
								79	350	348
								80	142	141
								81	332	330
								82	173	164
								83	170	166
								84	118	113
								85	148	147
								86	159	156
								87	110	119
								88	408	388
								89	105	111
								90	103	110
								91	113	115
								92	49	45
								93	168	172
								94	430	421
								95	255	256
								96	304	308
								97	77	65
								98	105	115
								99	168	166
								100	79	78
								1	220	225
								2	80	84
								3	167	165
								4	65	61
								5	75	73
								6	226	218
								7	123	122
								8	172	170
								9	218	218
								10	164	163
								11	222	210
								12	106	105
								13	80	78
								14	160	165
								15	114	124
								16	259	251
								17	192	180
								18	413	405
								19	65	60
								20	374	373
								21	127	131
								22	84	82
								23	365	363
								24	163	162
								25	130	126
								26	264	255
								27	41	45
								28	160	164
								29	270	258
								30	119	111
								31	208	218
								32	76	83
								33	65	70
								34	99	98
								35	207	208
								36	256	254
								37	58	58
								38	528	525
								39	40	37
								40	82	82
								41	153	153
								42	88	88
								43	216	222
								44	188	186
								45	125	128
								46	69	69
								47	36	38
								48	70	63
								49	99	97
								50	81	75
								51	367	354
								52	124	134
								53	284	288
								54	131	132
								55	342	342
								56	308	296
								57	104	105
								58	159	148
								59	63	65
								60	195	192
								61	176	171
								62	271	271
								63	116	123
								64	378	397
								65	139	133
								66	75	72
								67	110	112
								68	142	138
								69	106	104
								70	121	104
								71	276	271
								72	159	155
								73	105	108
								74	454	478
								75	75	74
								76	50	43
								77	389	388
								78	188	189
								79	350	339
								80	142	136
								81	332	331
								82	173	170
								83	170	163
								84	118	122
								85	148	144
								86	159	156
								87	110	100
								88	408	377
								89	105	102
								90	103	106
								91	113	112
								92	49	46
								93	168	172
								94	430	426
								95	255	252
								96	304	290
								97	77	63
								98	105	105
								99	168	153
								100	79	75

## Sheet: Accuracy-C
	1st Reference (Plasma)	2nd Reference (plasma)	6228 #C-Lot#1	6228 #C-Lot#2	6228 #C-Lot#3	Average of reference (mg/dL)			Average of reference (mg/dL)	6228 #C		X (mg/dL)	Low acceptance criteria (mg/dL)	High acceptance criteria (mg/dL)	y=x (mg/dL)	y=x (mg/dL)							Data Analysis (with 95% confidence interval)				*每次都要迴歸分析
No.	Data1	Data11	Data4	Data7	Data10	Data1&11 Average		No.	Data1&11 Average	data4&7&10		25	10	40	0	0							摘要輸出
1	220	220	216	220	213	220		1	220	216		50	35	65	100	100
2	79.4	81.1	82	83	84	80		2	80	82		75	60	90	200	200							迴歸統計
3	169	164	173	169	159	167		3	167	173		100	85	115	300	300							R 的倍數	0.996325
4	65.9	64.5	71	63	58	65		4	65	71		125	106.25	143.75	400	400							R 平方	0.992663
5	75.3	73.7	83	79	78	75		5	75	83		150	127.5	172.5	500	500							調整的 R 平方	0.992638
6	230	222	221	220	215	226		6	226	221		175	148.75	201.25	600	600							標準誤	9.28056
7	125	121	122	141	113	123		7	123	122		200	170	230									觀察值個數	300
8	175	169	168	174	178	172		8	172	168		225	191.25	258.75
9	220	215	220	219	233	218		9	218	220		250	212.5	287.5									ANOVA
10	163	165	166	166	163	164		10	164	166		275	233.75	316.25										自由度	SS	MS	F	顯著值
11	221	223	229	231	221	222		11	222	229		300	255	345									迴歸	1	3.47238e+06	3.47238e+06	40316.2	0
12	106	106	96	114	121	106		12	106	96		325	276.25	373.75				Meter-A	Meter-B	Meter-C	Mean	SD	殘差	298	25666.4	86.1288
13	80.7	78.8	77	74	75	80		13	80	77		350	297.5	402.5			Slope	0.993595	1.01473	1.0014	1.00324	0.0106883	總和	299	3.49805e+06
14	162	157	161	159	157	160		14	160	161		375	318.75	431.25			Intercept	0.883423	-0.958393	-0.513514	-0.196161	0.961044
15	114	114	106	109	123	114		15	114	106		400	340	460			RSQ	0.991851	0.992361	0.992663	0.992291	0.000410145		係數	標準誤	t 統計	P-值	下限 95%	上限 95%	下限 95.0%	上限 95.0%
16	254	263	254	272	272	259		16	259	254		425	361.25	488.75									截距	-0.513514	1.02137	-0.502771	0.615496	-2.52352	1.49649	-2.52352	1.49649
17	193	190	184	181	181	192		17	192	184		450	382.5	517.5									X 變數 1	1.0014	0.00498731	200.789	0	0.991582	1.01121	0.991582	1.01121
18	420	405	404	405	388	413		18	413	404		475	403.75	546.25
19	66.1	64.8	67	61	64	65		19	65	67		500	425	575
20	374	373	362	363	378	374		20	374	362		525	446.25	603.75
21	128	126	126	125	127	127		21	127	126		550	467.5	632.5
22	84.8	83.1	79	75	72	84		22	84	79		575	488.75	661.25															Number of samples (n)	300
23	358	372	363	330	373	365		23	365	363		600	510	690															Range of YSI Values (mg/dL)	36	-	528
24	164	162	161	172	165	163		24	163	161																			Slope	1.0014
25	130	129	132	126	125	130		25	130	132																			Upper 95% CI for slope	1.01121
26	267	261	281	253	244	264		26	264	281																			Lower 95% CI for slope	0.991582
27	40.9	40.5	46	45	40	41		27	41	46																			Intercept	-0.513514
28	162	158	163	170	168	160		28	160	163																			Upper 95% CI for intercept	1.49649
29	271	268	267	268	266	270		29	270	267																			Lower 95% CI for intercept	-2.52352
30	120	118	109	117	115	119		30	119	109																			Standard Error	9.28056
31	209	207	206	212	206	208		31	208	206																			Correlation coefficient (R)	0.996325
32	75.6	76.6	86	82	87	76		32	76	86																			R square (R2)	0.992663
33	63.2	66.1	67	67	68	65		33	65	67
34	100	97	100	98	92	99		34	99	100
35	208	205	234	203	201	207		35	207	234
36	256	255	254	252	252	256		36	256	254
37	57.2	58.1	60	58	58	58		37	58	60
38	526	530	565	560	544	528		38	528	565
39	41.1	39.6	36	36	37	40		39	40	36
40	82.4	80.6	85	83	85	82		40	82	85
41	155	150	149	155	156	153		41	153	149
42	87.9	87.1	88	88	86	88		42	88	88
43	216	216	222	219	217	216		43	216	222
44	189	186	183	185	176	188		44	188	183
45	125	124	129	135	128	125		45	125	129
46	70.1	68.2	74	70	68	69		46	69	74
47	35.5	36.1	40	40	39	36		47	36	40
48	70.4	69.5	59	75	71	70		48	70	59
49	99.7	98.4	88	104	111	99		49	99	88
50	82.3	80.6	75	76	79	81		50	81	75
51	371	362	375	380	376	367		51	367	375
52	124	123	126	128	128	124		52	124	126
53	284	283	284	286	284	284		53	284	284
54	132	129	117	131	133	131		54	131	117
55	344	339	334	349	357	342		55	342	334
56	309	307	302	307	313	308		56	308	302
57	106	102	104	109	100	104		57	104	104
58	161	156	160	157	145	159		58	159	160
59	64.1	62.2	65	67	74	63		59	63	65
60	195	195	174	196	211	195		60	195	174
61	173	179	167	184	181	176		61	176	167
62	266	275	300	278	277	271		62	271	300
63	116	116	126	118	119	116		63	116	126
64	373	382	363	371	367	378		64	378	363
65	141	137	136	148	140	139		65	139	136
66	76.2	73.7	83	73	62	75		66	75	83
67	108	112	109	108	117	110		67	110	109
68	139	144	148	151	135	142		68	142	148
69	107	105	110	98	98	106		69	106	110
70	119	123	122	126	119	121		70	121	122
71	273	278	270	271	263	276		71	276	270
72	161	156	154	151	155	159		72	159	154
73	104	105	117	112	120	105		73	105	117
74	458	450	425	428	462	454		74	454	425
75	73.8	77.1	78	86	83	75		75	75	78
76	48.8	51.9	48	49	48	50		76	50	48
77	383	395	387	411	408	389		77	389	387
78	190	186	186	184	196	188		78	188	186
79	353	346	378	341	365	350		79	350	378
80	143	140	152	130	139	142		80	142	152
81	334	330	328	332	327	332		81	332	328
82	175	171	148	166	177	173		82	173	148
83	172	168	161	165	166	170		83	170	161
84	118	117	108	122	118	118		84	118	108
85	148	147	143	142	143	148		85	148	143
86	161	156	152	154	159	159		86	159	152
87	111	108	107	100	107	110		87	110	107
88	401	415	415	434	395	408		88	408	415
89	106	104	117	105	93	105		89	105	117
90	104	101	97	105	102	103		90	103	97
91	114	112	114	107	115	113		91	113	114
92	46.9	50.1	40	45	48	49		92	49	40
93	170	165	171	172	180	168		93	168	171
94	437	422	412	412	420	430		94	430	412
95	256	254	249	251	270	255		95	255	249
96	307	301	300	303	307	304		96	304	300
97	77.4	76.3	64	63	65	77		97	77	64
98	103	106	102	115	109	105		98	105	102
99	166	169	152	159	154	168		99	168	152
100	79.4	78.5	83	75	75	79		100	79	83
								1	220	220
								2	80	83
								3	167	169
								4	65	63
								5	75	79
								6	226	220
								7	123	141
								8	172	174
								9	218	219
								10	164	166
								11	222	231
								12	106	114
								13	80	74
								14	160	159
								15	114	109
								16	259	272
								17	192	181
								18	413	405
								19	65	61
								20	374	363
								21	127	125
								22	84	75
								23	365	330
								24	163	172
								25	130	126
								26	264	253
								27	41	45
								28	160	170
								29	270	268
								30	119	117
								31	208	212
								32	76	82
								33	65	67
								34	99	98
								35	207	203
								36	256	252
								37	58	58
								38	528	560
								39	40	36
								40	82	83
								41	153	155
								42	88	88
								43	216	219
								44	188	185
								45	125	135
								46	69	70
								47	36	40
								48	70	75
								49	99	104
								50	81	76
								51	367	380
								52	124	128
								53	284	286
								54	131	131
								55	342	349
								56	308	307
								57	104	109
								58	159	157
								59	63	67
								60	195	196
								61	176	184
								62	271	278
								63	116	118
								64	378	371
								65	139	148
								66	75	73
								67	110	108
								68	142	151
								69	106	98
								70	121	126
								71	276	271
								72	159	151
								73	105	112
								74	454	428
								75	75	86
								76	50	49
								77	389	411
								78	188	184
								79	350	341
								80	142	130
								81	332	332
								82	173	166
								83	170	165
								84	118	122
								85	148	142
								86	159	154
								87	110	100
								88	408	434
								89	105	105
								90	103	105
								91	113	107
								92	49	45
								93	168	172
								94	430	412
								95	255	251
								96	304	303
								97	77	63
								98	105	115
								99	168	159
								100	79	75
								1	220	213
								2	80	84
								3	167	159
								4	65	58
								5	75	78
								6	226	215
								7	123	113
								8	172	178
								9	218	233
								10	164	163
								11	222	221
								12	106	121
								13	80	75
								14	160	157
								15	114	123
								16	259	272
								17	192	181
								18	413	388
								19	65	64
								20	374	378
								21	127	127
								22	84	72
								23	365	373
								24	163	165
								25	130	125
								26	264	244
								27	41	40
								28	160	168
								29	270	266
								30	119	115
								31	208	206
								32	76	87
								33	65	68
								34	99	92
								35	207	201
								36	256	252
								37	58	58
								38	528	544
								39	40	37
								40	82	85
								41	153	156
								42	88	86
								43	216	217
								44	188	176
								45	125	128
								46	69	68
								47	36	39
								48	70	71
								49	99	111
								50	81	79
								51	367	376
								52	124	128
								53	284	284
								54	131	133
								55	342	357
								56	308	313
								57	104	100
								58	159	145
								59	63	74
								60	195	211
								61	176	181
								62	271	277
								63	116	119
								64	378	367
								65	139	140
								66	75	62
								67	110	117
								68	142	135
								69	106	98
								70	121	119
								71	276	263
								72	159	155
								73	105	120
								74	454	462
								75	75	83
								76	50	48
								77	389	408
								78	188	196
								79	350	365
								80	142	139
								81	332	327
								82	173	177
								83	170	166
								84	118	118
								85	148	143
								86	159	159
								87	110	107
								88	408	395
								89	105	93
								90	103	102
								91	113	115
								92	49	48
								93	168	180
								94	430	420
								95	255	270
								96	304	307
								97	77	65
								98	105	109
								99	168	154
								100	79	75

## Sheet: difference chart 
	1st Reference (Plasma)	2nd Reference (plasma)	6228 #A-Lot#1	6228 #B-Lot#1	6228 #C-Lot#1	6228 #A-Lot#2	6228 #B-Lot#2	6228 #C-Lot#2	6228 #A-Lot#3	6228 #B-Lot#3	6228 #C-Lot#3	Average of reference (mg/dL)			Average of reference (mg/dL)	6228	Difference (mg/dL) (Meter-Average of Reference)	Ratio	classification			X (mg/dL)	Low difference (mg/dL)	High difference (mg/dL)
No.	Data1	Data11	Data2	Data3	Data4	Data5	Data6	Data7	Data8	Data9	Data10	Data1&11 Average		No.	Data1&11 Average	Data2~10	(Data2~10)-(Data1&11 Average)	Difference/Average of reference	reference<100 mg/dl : ±5,±10,±15mg/dl reference≧100 mg/dl : ±5,±10,±15%	double check點		25	-15	15
1	220	220	216	217	216	220	219	220	213	225	213	220		Data2	220	216	-4	-0.0181818	±5%	±5%	<100 mg/dL	50	-15	15
2	79.4	81.1	84	84	82	85	85	83	83	84	84	80		2	80	84	4	0.05	±5mg/dL	±5mg/dL	±5mg/dL	75	-15	15
3	169	164	162	191	173	172	171	169	188	165	159	167		3	167	162	-5	-0.0299401	±5%	±5%	±10mg/dL	100	-15	15
4	65.9	64.5	60	69	71	64	70	63	65	61	58	65		4	65	60	-5	-0.0769231	±5mg/dL	±5mg/dL	±15mg/dL	125	-18.75	18.75
5	75.3	73.7	84	79	83	83	78	79	79	73	78	75		5	75	84	9	0.12	±10mg/dL	±10mg/dL	＞15mg/dL,＜-15mg/dL	150	-22.5	22.5
6	230	222	208	251	221	231	229	220	250	218	215	226		6	226	208	-18	-0.079646	±10%	±10%		175	-26.25	26.25
7	125	121	118	136	122	125	121	141	133	122	113	123		7	123	118	-5	-0.0406504	±5%	±5%	≧100 mg/dL	200	-30	30
8	175	169	159	188	168	176	174	174	196	170	178	172		8	172	159	-13	-0.0755814	±10%	±10%	±5%	225	-33.75	33.75
9	220	215	222	229	220	229	229	219	224	218	233	218		9	218	222	4	0.0183486	±5%	±5%	±10%	250	-37.5	37.5
10	163	165	164	181	166	168	175	166	165	163	163	164		10	164	164	0	0	±5%	±5%	±15%	275	-41.25	41.25
11	221	223	203	220	229	219	218	231	221	210	221	222		11	222	203	-19	-0.0855856	±10%	±10%	＞15%,＜-15%	300	-45	45
12	106	106	108	111	96	109	111	114	105	105	121	106		12	106	108	2	0.0188679	±5%	±5%		325	-48.75	48.75
13	80.7	78.8	72	88	77	79	78	74	85	78	75	80		13	80	72	-8	-0.1	±10mg/dL	±10mg/dL		350	-52.5	52.5
14	162	157	164	161	161	159	158	159	162	165	157	160		14	160	164	4	0.025	±5%	±5%		375	-56.25	56.25
15	114	114	126	130	106	122	125	109	108	124	123	114		15	114	126	12	0.105263	±15%	±15%		400	-60	60
16	254	263	251	272	254	260	269	272	258	251	272	259		16	259	251	-8	-0.030888	±5%	±5%		425	-63.75	63.75
17	193	190	187	206	184	194	187	181	206	180	181	192		17	192	187	-5	-0.0260417	±5%	±5%		450	-67.5	67.5
18	420	405	401	415	404	420	418	405	420	405	388	413		18	413	401	-12	-0.0290557	±5%	±5%		475	-71.25	71.25
19	66.1	64.8	59	70	67	67	66	61	68	60	64	65		19	65	59	-6	-0.0923077	±10mg/dL	±10mg/dL		500	-75	75
20	374	373	369	369	362	369	362	363	378	373	378	374		20	374	369	-5	-0.013369	±5%	±5%		525	-78.75	78.75
21	128	126	136	121	126	131	123	125	128	131	127	127		21	127	136	9	0.0708661	±10%	±10%		550	-82.5	82.5
22	84.8	83.1	76	83	79	75	83	75	74	82	72	84		22	84	76	-8	-0.0952381	±10mg/dL	±10mg/dL		575	-86.25	86.25
23	358	372	362	378	363	365	385	330	323	363	373	365		23	365	362	-3	-0.00821918	±5%	±5%		600	-90	90
24	164	162	174	144	161	164	165	172	165	162	165	163		24	163	174	11	0.0674847	±10%	±10%
25	130	129	135	113	132	127	126	126	128	126	125	130		25	130	135	5	0.0384615	±5%	±5%
26	267	261	243	264	281	260	261	253	278	255	244	264		26	264	243	-21	-0.0795455	±10%	±10%
27	40.9	40.5	39	43	46	45	47	45	52	45	40	41		27	41	39	-2	-0.0487805	±5mg/dL	±5mg/dL
28	162	158	153	183	163	168	165	170	164	164	168	160		28	160	153	-7	-0.04375	±5%	±5%
29	271	268	272	265	267	269	270	268	265	258	266	270		29	270	272	2	0.00740741	±5%	±5%
30	120	118	108	116	109	118	118	117	114	111	115	119		30	119	108	-11	-0.092437	±10%	±10%
31	209	207	211	210	206	208	207	212	211	218	206	208		31	208	211	3	0.0144231	±5%	±5%
32	75.6	76.6	78	84	86	83	89	82	83	83	87	76		32	76	78	2	0.0263158	±5mg/dL	±5mg/dL
33	63.2	66.1	67	69	67	61	69	67	67	70	68	65		33	65	67	2	0.0307692	±5mg/dL	±5mg/dL
34	100	97	93	86	100	88	93	98	101	98	92	99		34	99	93	-6	-0.0606061	±10mg/dL	±10mg/dL
35	208	205	206	198	234	208	210	203	233	208	201	207		35	207	206	-1	-0.00483092	±5%	±5%
36	256	255	254	257	254	254	252	252	259	254	252	256		36	256	254	-2	-0.0078125	±5%	±5%
37	57.2	58.1	62	48	60	58	49	58	50	58	58	58		37	58	62	4	0.0689655	±5mg/dL	±5mg/dL
38	526	530	519	552	565	528	553	560	518	525	544	528		38	528	519	-9	-0.0170455	±5%	±5%
39	41.1	39.6	33	39	36	38	33	36	38	37	37	40		39	40	33	-7	-0.175	±10mg/dL	±10mg/dL
40	82.4	80.6	83	83	85	81	83	83	82	82	85	82		40	82	83	1	0.0121951	±5mg/dL	±5mg/dL
41	155	150	142	174	149	158	161	155	171	153	156	153		41	153	142	-11	-0.0718954	±10%	±10%
42	87.9	87.1	88	90	88	88	87	88	84	88	86	88		42	88	88	0	0	±5mg/dL	±5mg/dL
43	216	216	218	219	222	221	215	219	216	222	217	216		43	216	218	2	0.00925926	±5%	±5%
44	189	186	171	210	183	195	186	185	208	186	176	188		44	188	171	-17	-0.0904255	±10%	±10%
45	125	124	126	128	129	124	121	135	126	128	128	125		45	125	126	1	0.008	±5%	±5%
46	70.1	68.2	77	69	74	71	70	70	67	69	68	69		46	69	77	8	0.115942	±10mg/dL	±10mg/dL
47	35.5	36.1	37	36	40	41	38	40	35	38	39	36		47	36	37	1	0.0277778	±5mg/dL	±5mg/dL
48	70.4	69.5	73	71	59	69	66	75	62	63	71	70		48	70	73	3	0.0428571	±5mg/dL	±5mg/dL
49	99.7	98.4	114	102	88	101	103	104	88	97	111	99		49	99	114	15	0.151515	±15mg/dL	±15mg/dL
50	82.3	80.6	71	89	75	81	79	76	76	75	79	81		50	81	71	-10	-0.123457	±10mg/dL	±10mg/dL
51	371	362	342	365	375	360	356	380	354	354	376	367		51	367	342	-25	-0.0681199	±10%	±10%
52	124	123	126	127	126	129	127	128	115	134	128	124		52	124	126	2	0.016129	±5%	±5%		reference<100 mg/dL
53	284	283	284	297	284	290	275	286	279	288	284	284		53	284	284	0	0	±5%	±5%		Within ± 5 mg/dL		166	0.709
54	132	129	135	127	117	128	125	131	112	132	133	131		54	131	135	4	0.0305344	±5%	±5%		Within ± 10 mg/dL		213	0.91
55	344	339	364	343	334	349	344	349	344	342	357	342		55	342	364	22	0.0643275	±10%	±10%		Within ± 15 mg/dL		234	1
56	309	307	312	286	302	308	297	307	308	296	313	308		56	308	312	4	0.012987	±5%	±5%		＞15 mg/dL,＜-15 mg/dL		0	0
57	106	102	95	111	104	106	104	109	112	105	100	104		57	104	95	-9	-0.0865385	±10%	±10%		Total		234	1
58	161	156	152	154	160	158	159	157	154	148	145	159		58	159	152	-7	-0.0440252	±5%	±5%
59	64.1	62.2	64	68	65	66	71	67	70	65	74	63		59	63	64	1	0.015873	±5mg/dL	±5mg/dL
60	195	195	209	202	174	193	197	196	199	192	211	195		60	195	209	14	0.0717949	±10%	±10%		reference≧100 mg/dL
61	173	179	172	167	167	177	187	184	167	171	181	176		61	176	172	-4	-0.0227273	±5%	±5%		Within ± 5%		460	0.691
62	266	275	252	283	300	287	280	278	282	271	277	271		62	271	252	-19	-0.0701107	±10%	±10%		Within ± 10 %		613	0.92
63	116	116	113	124	126	125	129	118	130	123	119	116		63	116	113	-3	-0.0258621	±5%	±5%		Within ± 15 %		666	1
64	373	382	371	404	363	372	403	371	372	397	367	378		64	378	371	-7	-0.0185185	±5%	±5%		＞15%,＜-15%		0	0
65	141	137	143	156	136	156	137	148	155	133	140	139		65	139	143	4	0.028777	±5%	±5%		Total		666	1
66	76.2	73.7	67	77	83	77	70	73	69	72	62	75		66	75	67	-8	-0.106667	±10mg/dL	±10mg/dL
67	108	112	117	117	109	112	120	108	116	112	117	110		67	110	117	7	0.0636364	±10%	±10%
68	139	144	133	130	148	143	140	151	137	138	135	142		68	142	133	-9	-0.0633803	±10%	±10%		Within ± 15 mg/dL or ±15%		900	1
69	107	105	98	118	110	110	113	98	105	104	98	106		69	106	98	-8	-0.0754717	±10%	±10%		Total		900	1
70	119	123	105	113	122	109	105	126	115	104	119	121		70	121	105	-16	-0.132231	±15%	±15%
71	273	278	255	306	270	286	278	271	281	271	263	276		71	276	255	-21	-0.076087	±10%	±10%
72	161	156	146	173	154	174	156	151	173	155	155	159		72	159	146	-13	-0.081761	±10%	±10%		System accuracy results for glucose concentration ＜5.55mmol/L (100 mg/dL)
73	104	105	104	107	117	110	118	112	109	108	120	105		73	105	104	-1	-0.00952381	±5%	±5%
74	458	450	483	510	425	461	480	428	458	478	462	454		74	454	483	29	0.0638767	±10%	±10%		Interval	Within ± 0,28 mmol/L (Within ± 5 mg/dL)			Within ± 0,56 mmol/L (Within ± 10 mg/dL)			Within ± 0.83 mmol/L (Within ± 15 mg/dL)
75	73.8	77.1	77	76	78	79	85	86	76	74	83	75		75	75	77	2	0.0266667	±5mg/dL	±5mg/dL
76	48.8	51.9	45	46	48	50	42	49	45	43	48	50		76	50	45	-5	-0.1	±5mg/dL	±5mg/dL		Percentage of Values (%)	166	/	234	213	/	234	234	/	234
77	383	395	382	410	387	389	408	411	391	388	408	389		77	389	382	-7	-0.0179949	±5%	±5%			(	0.709	)	(	0.91	)	(	1	)
78	190	186	177	205	186	191	199	184	210	189	196	188		78	188	177	-11	-0.0585106	±10%	±10%
79	353	346	339	365	378	347	348	341	383	339	365	350		79	350	339	-11	-0.0314286	±5%	±5%
80	143	140	127	146	152	140	141	130	154	136	139	142		80	142	127	-15	-0.105634	±15%	±15%		System accuracy results for glucose concentration ≧5.55mmol/L (100 mg/dL)
81	334	330	324	326	328	332	330	332	332	331	327	332		81	332	324	-8	-0.0240964	±5%	±5%
82	175	171	166	175	148	166	164	166	149	170	177	173		82	173	166	-7	-0.0404624	±5%	±5%		Interval	Within ± 5%			Within ± 10%			Within ± 15%
83	172	168	152	179	161	168	166	165	167	163	166	170		83	170	152	-18	-0.105882	±15%	±15%
84	118	117	120	125	108	114	113	122	110	122	118	118		84	118	120	2	0.0169492	±5%	±5%		Percentage of Values (%)	460	/	666	613	/	666	666	/	666
85	148	147	146	143	143	146	147	142	136	144	143	148		85	148	146	-2	-0.0135135	±5%	±5%			(	0.691	)	(	0.92	)	(	1	)
86	161	156	150	176	152	172	156	154	168	156	159	159		86	159	150	-9	-0.0566038	±10%	±10%
87	111	108	99	107	107	106	119	100	111	100	107	110		87	110	99	-11	-0.1	±10%	±10%
88	401	415	384	406	415	393	388	434	386	377	395	408		88	408	384	-24	-0.0588235	±10%	±10%		System accuracy results for glucose concentration
89	106	104	96	113	117	105	111	105	112	102	93	105		89	105	96	-9	-0.0857143	±10%	±10%
90	104	101	106	116	97	114	110	105	118	106	102	103		90	103	106	3	0.0291262	±5%	±5%		Within ± 0.83 mmol/L or ±15% (Within ± 15 mg/dL or ±15%)
91	114	112	114	121	114	118	115	107	127	112	115	113		91	113	114	1	0.00884956	±5%	±5%
92	46.9	50.1	48	51	40	47	45	45	48	46	48	49		92	49	48	-1	-0.0204082	±5mg/dL	±5mg/dL		900	/	900
93	170	165	180	170	171	171	172	172	176	172	180	168		93	168	180	12	0.0714286	±10%	±10%		(	1	)
94	437	422	412	467	412	421	421	412	463	426	420	430		94	430	412	-18	-0.0418605	±5%	±5%
95	256	254	266	271	249	251	256	251	229	252	270	255		95	255	266	11	0.0431373	±5%	±5%
96	307	301	297	307	300	321	308	303	297	290	307	304		96	304	297	-7	-0.0230263	±5%	±5%
97	77.4	76.3	63	69	64	68	65	63	74	63	65	77		97	77	63	-14	-0.181818	±15mg/dL	±15mg/dL
98	103	106	112	97	102	95	115	115	104	105	109	105		98	105	112	7	0.0666667	±10%	±10%
99	166	169	144	168	152	163	166	159	172	153	154	168		99	168	144	-24	-0.142857	±15%	±15%
100	79.4	78.5	76	82	83	79	78	75	65	75	75	79		100	79	76	-3	-0.0379747	±5mg/dL	±5mg/dL
1														Data3	220	217	-3	-0.0136364	±5%	±5%
2														2	80	84	4	0.05	±5mg/dL	±5mg/dL
3														3	167	191	24	0.143713	±15%	±15%
4														4	65	69	4	0.0615385	±5mg/dL	±5mg/dL
5														5	75	79	4	0.0533333	±5mg/dL	±5mg/dL
6														6	226	251	25	0.110619	±15%	±15%
7														7	123	136	13	0.105691	±15%	±15%
8														8	172	188	16	0.0930233	±10%	±10%
9														9	218	229	11	0.0504587	±10%	±10%
10														10	164	181	17	0.103659	±15%	±15%
11														11	222	220	-2	-0.00900901	±5%	±5%
12														12	106	111	5	0.0471698	±5%	±5%
13														13	80	88	8	0.1	±10mg/dL	±10mg/dL
14														14	160	161	1	0.00625	±5%	±5%
15														15	114	130	16	0.140351	±15%	±15%
16														16	259	272	13	0.0501931	±10%	±10%
17														17	192	206	14	0.0729167	±10%	±10%
18														18	413	415	2	0.00484262	±5%	±5%
19														19	65	70	5	0.0769231	±5mg/dL	±5mg/dL
20														20	374	369	-5	-0.013369	±5%	±5%
21														21	127	121	-6	-0.0472441	±5%	±5%
22														22	84	83	-1	-0.0119048	±5mg/dL	±5mg/dL
23														23	365	378	13	0.0356164	±5%	±5%
24														24	163	144	-19	-0.116564	±15%	±15%
25														25	130	113	-17	-0.130769	±15%	±15%
26														26	264	264	0	0	±5%	±5%
27														27	41	43	2	0.0487805	±5mg/dL	±5mg/dL
28														28	160	183	23	0.14375	±15%	±15%
29														29	270	265	-5	-0.0185185	±5%	±5%
30														30	119	116	-3	-0.0252101	±5%	±5%
31														31	208	210	2	0.00961538	±5%	±5%
32														32	76	84	8	0.105263	±10mg/dL	±10mg/dL
33														33	65	69	4	0.0615385	±5mg/dL	±5mg/dL
34														34	99	86	-13	-0.131313	±15mg/dL	±15mg/dL
35														35	207	198	-9	-0.0434783	±5%	±5%
36														36	256	257	1	0.00390625	±5%	±5%
37														37	58	48	-10	-0.172414	±10mg/dL	±10mg/dL
38														38	528	552	24	0.0454545	±5%	±5%
39														39	40	39	-1	-0.025	±5mg/dL	±5mg/dL
40														40	82	83	1	0.0121951	±5mg/dL	±5mg/dL
41														41	153	174	21	0.137255	±15%	±15%
42														42	88	90	2	0.0227273	±5mg/dL	±5mg/dL
43														43	216	219	3	0.0138889	±5%	±5%
44														44	188	210	22	0.117021	±15%	±15%
45														45	125	128	3	0.024	±5%	±5%
46														46	69	69	0	0	±5mg/dL	±5mg/dL
47														47	36	36	0	0	±5mg/dL	±5mg/dL
48														48	70	71	1	0.0142857	±5mg/dL	±5mg/dL
49														49	99	102	3	0.030303	±5mg/dL	±5mg/dL
50														50	81	89	8	0.0987654	±10mg/dL	±10mg/dL
51														51	367	365	-2	-0.00544959	±5%	±5%
52														52	124	127	3	0.0241935	±5%	±5%
53														53	284	297	13	0.0457746	±5%	±5%
54														54	131	127	-4	-0.0305344	±5%	±5%
55														55	342	343	1	0.00292398	±5%	±5%
56														56	308	286	-22	-0.0714286	±10%	±10%
57														57	104	111	7	0.0673077	±10%	±10%
58														58	159	154	-5	-0.0314465	±5%	±5%
59														59	63	68	5	0.0793651	±5mg/dL	±5mg/dL
60														60	195	202	7	0.0358974	±5%	±5%
61														61	176	167	-9	-0.0511364	±10%	±10%
62														62	271	283	12	0.0442804	±5%	±5%
63														63	116	124	8	0.0689655	±10%	±10%
64														64	378	404	26	0.0687831	±10%	±10%
65														65	139	156	17	0.122302	±15%	±15%
66														66	75	77	2	0.0266667	±5mg/dL	±5mg/dL
67														67	110	117	7	0.0636364	±10%	±10%
68														68	142	130	-12	-0.084507	±10%	±10%
69														69	106	118	12	0.113208	±15%	±15%
70														70	121	113	-8	-0.0661157	±10%	±10%
71														71	276	306	30	0.108696	±15%	±15%
72														72	159	173	14	0.0880503	±10%	±10%
73														73	105	107	2	0.0190476	±5%	±5%
74														74	454	510	56	0.123348	±15%	±15%
75														75	75	76	1	0.0133333	±5mg/dL	±5mg/dL
76														76	50	46	-4	-0.08	±5mg/dL	±5mg/dL
77														77	389	410	21	0.0539846	±10%	±10%
78														78	188	205	17	0.0904255	±10%	±10%
79														79	350	365	15	0.0428571	±5%	±5%
80														80	142	146	4	0.028169	±5%	±5%
81														81	332	326	-6	-0.0180723	±5%	±5%
82														82	173	175	2	0.0115607	±5%	±5%
83														83	170	179	9	0.0529412	±10%	±10%
84														84	118	125	7	0.059322	±10%	±10%
85														85	148	143	-5	-0.0337838	±5%	±5%
86														86	159	176	17	0.106918	±15%	±15%
87														87	110	107	-3	-0.0272727	±5%	±5%
88														88	408	406	-2	-0.00490196	±5%	±5%
89														89	105	113	8	0.0761905	±10%	±10%
90														90	103	116	13	0.126214	±15%	±15%
91														91	113	121	8	0.0707965	±10%	±10%
92														92	49	51	2	0.0408163	±5mg/dL	±5mg/dL
93														93	168	170	2	0.0119048	±5%	±5%
94														94	430	467	37	0.0860465	±10%	±10%
95														95	255	271	16	0.0627451	±10%	±10%
96														96	304	307	3	0.00986842	±5%	±5%
97														97	77	69	-8	-0.103896	±10mg/dL	±10mg/dL
98														98	105	97	-8	-0.0761905	±10%	±10%
99														99	168	168	0	0	±5%	±5%
100														100	79	82	3	0.0379747	±5mg/dL	±5mg/dL
1														Data4	220	216	-4	-0.0181818	±5%	±5%
2														2	80	82	2	0.025	±5mg/dL	±5mg/dL
3														3	167	173	6	0.0359281	±5%	±5%
4														4	65	71	6	0.0923077	±10mg/dL	±10mg/dL
5														5	75	83	8	0.106667	±10mg/dL	±10mg/dL
6														6	226	221	-5	-0.0221239	±5%	±5%
7														7	123	122	-1	-0.00813008	±5%	±5%
8														8	172	168	-4	-0.0232558	±5%	±5%
9														9	218	220	2	0.00917431	±5%	±5%
10														10	164	166	2	0.0121951	±5%	±5%
11														11	222	229	7	0.0315315	±5%	±5%
12														12	106	96	-10	-0.0943396	±10%	±10%
13														13	80	77	-3	-0.0375	±5mg/dL	±5mg/dL
14														14	160	161	1	0.00625	±5%	±5%
15														15	114	106	-8	-0.0701754	±10%	±10%
16														16	259	254	-5	-0.019305	±5%	±5%
17														17	192	184	-8	-0.0416667	±5%	±5%
18														18	413	404	-9	-0.0217918	±5%	±5%
19														19	65	67	2	0.0307692	±5mg/dL	±5mg/dL
20														20	374	362	-12	-0.0320856	±5%	±5%
21														21	127	126	-1	-0.00787402	±5%	±5%
22														22	84	79	-5	-0.0595238	±5mg/dL	±5mg/dL
23														23	365	363	-2	-0.00547945	±5%	±5%
24														24	163	161	-2	-0.0122699	±5%	±5%
25														25	130	132	2	0.0153846	±5%	±5%
26														26	264	281	17	0.0643939	±10%	±10%
27														27	41	46	5	0.121951	±5mg/dL	±5mg/dL
28														28	160	163	3	0.01875	±5%	±5%
29														29	270	267	-3	-0.0111111	±5%	±5%
30														30	119	109	-10	-0.0840336	±10%	±10%
31														31	208	206	-2	-0.00961538	±5%	±5%
32														32	76	86	10	0.131579	±10mg/dL	±10mg/dL
33														33	65	67	2	0.0307692	±5mg/dL	±5mg/dL
34														34	99	100	1	0.010101	±5mg/dL	±5mg/dL
35														35	207	234	27	0.130435	±15%	±15%
36														36	256	254	-2	-0.0078125	±5%	±5%
37														37	58	60	2	0.0344828	±5mg/dL	±5mg/dL
38														38	528	565	37	0.0700758	±10%	±10%
39														39	40	36	-4	-0.1	±5mg/dL	±5mg/dL
40														40	82	85	3	0.0365854	±5mg/dL	±5mg/dL
41														41	153	149	-4	-0.0261438	±5%	±5%
42														42	88	88	0	0	±5mg/dL	±5mg/dL
43														43	216	222	6	0.0277778	±5%	±5%
44														44	188	183	-5	-0.0265957	±5%	±5%
45														45	125	129	4	0.032	±5%	±5%
46														46	69	74	5	0.0724638	±5mg/dL	±5mg/dL
47														47	36	40	4	0.111111	±5mg/dL	±5mg/dL
48														48	70	59	-11	-0.157143	±15mg/dL	±15mg/dL
49														49	99	88	-11	-0.111111	±15mg/dL	±15mg/dL
50														50	81	75	-6	-0.0740741	±10mg/dL	±10mg/dL
51														51	367	375	8	0.0217984	±5%	±5%
52														52	124	126	2	0.016129	±5%	±5%
53														53	284	284	0	0	±5%	±5%
54														54	131	117	-14	-0.10687	±15%	±15%
55														55	342	334	-8	-0.0233918	±5%	±5%
56														56	308	302	-6	-0.0194805	±5%	±5%
57														57	104	104	0	0	±5%	±5%
58														58	159	160	1	0.00628931	±5%	±5%
59														59	63	65	2	0.031746	±5mg/dL	±5mg/dL
60														60	195	174	-21	-0.107692	±15%	±15%
61														61	176	167	-9	-0.0511364	±10%	±10%
62														62	271	300	29	0.107011	±15%	±15%
63														63	116	126	10	0.0862069	±10%	±10%
64														64	378	363	-15	-0.0396825	±5%	±5%
65														65	139	136	-3	-0.0215827	±5%	±5%
66														66	75	83	8	0.106667	±10mg/dL	±10mg/dL
67														67	110	109	-1	-0.00909091	±5%	±5%
68														68	142	148	6	0.0422535	±5%	±5%
69														69	106	110	4	0.0377358	±5%	±5%
70														70	121	122	1	0.00826446	±5%	±5%
71														71	276	270	-6	-0.0217391	±5%	±5%
72														72	159	154	-5	-0.0314465	±5%	±5%
73														73	105	117	12	0.114286	±15%	±15%
74														74	454	425	-29	-0.0638767	±10%	±10%
75														75	75	78	3	0.04	±5mg/dL	±5mg/dL
76														76	50	48	-2	-0.04	±5mg/dL	±5mg/dL
77														77	389	387	-2	-0.00514139	±5%	±5%
78														78	188	186	-2	-0.0106383	±5%	±5%
79														79	350	378	28	0.08	±10%	±10%
80														80	142	152	10	0.0704225	±10%	±10%
81														81	332	328	-4	-0.0120482	±5%	±5%
82														82	173	148	-25	-0.144509	±15%	±15%
83														83	170	161	-9	-0.0529412	±10%	±10%
84														84	118	108	-10	-0.0847458	±10%	±10%
85														85	148	143	-5	-0.0337838	±5%	±5%
86														86	159	152	-7	-0.0440252	±5%	±5%
87														87	110	107	-3	-0.0272727	±5%	±5%
88														88	408	415	7	0.0171569	±5%	±5%
89														89	105	117	12	0.114286	±15%	±15%
90														90	103	97	-6	-0.0582524	±10%	±10%
91														91	113	114	1	0.00884956	±5%	±5%
92														92	49	40	-9	-0.183673	±10mg/dL	±10mg/dL
93														93	168	171	3	0.0178571	±5%	±5%
94														94	430	412	-18	-0.0418605	±5%	±5%
95														95	255	249	-6	-0.0235294	±5%	±5%
96														96	304	300	-4	-0.0131579	±5%	±5%
97														97	77	64	-13	-0.168831	±15mg/dL	±15mg/dL
98														98	105	102	-3	-0.0285714	±5%	±5%
99														99	168	152	-16	-0.0952381	±10%	±10%
100														100	79	83	4	0.0506329	±5mg/dL	±5mg/dL
1														Data5	220	220	0	0	±5%	±5%
2														2	80	85	5	0.0625	±5mg/dL	±5mg/dL
3														3	167	172	5	0.0299401	±5%	±5%
4														4	65	64	-1	-0.0153846	±5mg/dL	±5mg/dL
5														5	75	83	8	0.106667	±10mg/dL	±10mg/dL
6														6	226	231	5	0.0221239	±5%	±5%
7														7	123	125	2	0.0162602	±5%	±5%
8														8	172	176	4	0.0232558	±5%	±5%
9														9	218	229	11	0.0504587	±10%	±10%
10														10	164	168	4	0.0243902	±5%	±5%
11														11	222	219	-3	-0.0135135	±5%	±5%
12														12	106	109	3	0.0283019	±5%	±5%
13														13	80	79	-1	-0.0125	±5mg/dL	±5mg/dL
14														14	160	159	-1	-0.00625	±5%	±5%
15														15	114	122	8	0.0701754	±10%	±10%
16														16	259	260	1	0.003861	±5%	±5%
17														17	192	194	2	0.0104167	±5%	±5%
18														18	413	420	7	0.0169492	±5%	±5%
19														19	65	67	2	0.0307692	±5mg/dL	±5mg/dL
20														20	374	369	-5	-0.013369	±5%	±5%
21														21	127	131	4	0.0314961	±5%	±5%
22														22	84	75	-9	-0.107143	±10mg/dL	±10mg/dL
23														23	365	365	0	0	±5%	±5%
24														24	163	164	1	0.00613497	±5%	±5%
25														25	130	127	-3	-0.0230769	±5%	±5%
26														26	264	260	-4	-0.0151515	±5%	±5%
27														27	41	45	4	0.097561	±5mg/dL	±5mg/dL
28														28	160	168	8	0.05	±5%	±5%
29														29	270	269	-1	-0.0037037	±5%	±5%
30														30	119	118	-1	-0.00840336	±5%	±5%
31														31	208	208	0	0	±5%	±5%
32														32	76	83	7	0.0921053	±10mg/dL	±10mg/dL
33														33	65	61	-4	-0.0615385	±5mg/dL	±5mg/dL
34														34	99	88	-11	-0.111111	±15mg/dL	±15mg/dL
35														35	207	208	1	0.00483092	±5%	±5%
36														36	256	254	-2	-0.0078125	±5%	±5%
37														37	58	58	0	0	±5mg/dL	±5mg/dL
38														38	528	528	0	0	±5%	±5%
39														39	40	38	-2	-0.05	±5mg/dL	±5mg/dL
40														40	82	81	-1	-0.0121951	±5mg/dL	±5mg/dL
41														41	153	158	5	0.0326797	±5%	±5%
42														42	88	88	0	0	±5mg/dL	±5mg/dL
43														43	216	221	5	0.0231481	±5%	±5%
44														44	188	195	7	0.037234	±5%	±5%
45														45	125	124	-1	-0.008	±5%	±5%
46														46	69	71	2	0.0289855	±5mg/dL	±5mg/dL
47														47	36	41	5	0.138889	±5mg/dL	±5mg/dL
48														48	70	69	-1	-0.0142857	±5mg/dL	±5mg/dL
49														49	99	101	2	0.020202	±5mg/dL	±5mg/dL
50														50	81	81	0	0	±5mg/dL	±5mg/dL
51														51	367	360	-7	-0.0190736	±5%	±5%
52														52	124	129	5	0.0403226	±5%	±5%
53														53	284	290	6	0.0211268	±5%	±5%
54														54	131	128	-3	-0.0229008	±5%	±5%
55														55	342	349	7	0.0204678	±5%	±5%
56														56	308	308	0	0	±5%	±5%
57														57	104	106	2	0.0192308	±5%	±5%
58														58	159	158	-1	-0.00628931	±5%	±5%
59														59	63	66	3	0.047619	±5mg/dL	±5mg/dL
60														60	195	193	-2	-0.0102564	±5%	±5%
61														61	176	177	1	0.00568182	±5%	±5%
62														62	271	287	16	0.0590406	±10%	±10%
63														63	116	125	9	0.0775862	±10%	±10%
64														64	378	372	-6	-0.015873	±5%	±5%
65														65	139	156	17	0.122302	±15%	±15%
66														66	75	77	2	0.0266667	±5mg/dL	±5mg/dL
67														67	110	112	2	0.0181818	±5%	±5%
68														68	142	143	1	0.00704225	±5%	±5%
69														69	106	110	4	0.0377358	±5%	±5%
70														70	121	109	-12	-0.0991736	±10%	±10%
71														71	276	286	10	0.0362319	±5%	±5%
72														72	159	174	15	0.0943396	±10%	±10%
73														73	105	110	5	0.047619	±5%	±5%
74														74	454	461	7	0.0154185	±5%	±5%
75														75	75	79	4	0.0533333	±5mg/dL	±5mg/dL
76														76	50	50	0	0	±5mg/dL	±5mg/dL
77														77	389	389	0	0	±5%	±5%
78														78	188	191	3	0.0159574	±5%	±5%
79														79	350	347	-3	-0.00857143	±5%	±5%
80														80	142	140	-2	-0.0140845	±5%	±5%
81														81	332	332	0	0	±5%	±5%
82														82	173	166	-7	-0.0404624	±5%	±5%
83														83	170	168	-2	-0.0117647	±5%	±5%
84														84	118	114	-4	-0.0338983	±5%	±5%
85														85	148	146	-2	-0.0135135	±5%	±5%
86														86	159	172	13	0.081761	±10%	±10%
87														87	110	106	-4	-0.0363636	±5%	±5%
88														88	408	393	-15	-0.0367647	±5%	±5%
89														89	105	105	0	0	±5%	±5%
90														90	103	114	11	0.106796	±15%	±15%
91														91	113	118	5	0.0442478	±5%	±5%
92														92	49	47	-2	-0.0408163	±5mg/dL	±5mg/dL
93														93	168	171	3	0.0178571	±5%	±5%
94														94	430	421	-9	-0.0209302	±5%	±5%
95														95	255	251	-4	-0.0156863	±5%	±5%
96														96	304	321	17	0.0559211	±10%	±10%
97														97	77	68	-9	-0.116883	±10mg/dL	±10mg/dL
98														98	105	95	-10	-0.0952381	±10%	±10%
99														99	168	163	-5	-0.0297619	±5%	±5%
100														100	79	79	0	0	±5mg/dL	±5mg/dL
1														Data6	220	219	-1	-0.00454545	±5%	±5%
2														2	80	85	5	0.0625	±5mg/dL	±5mg/dL
3														3	167	171	4	0.0239521	±5%	±5%
4														4	65	70	5	0.0769231	±5mg/dL	±5mg/dL
5														5	75	78	3	0.04	±5mg/dL	±5mg/dL
6														6	226	229	3	0.0132743	±5%	±5%
7														7	123	121	-2	-0.0162602	±5%	±5%
8														8	172	174	2	0.0116279	±5%	±5%
9														9	218	229	11	0.0504587	±10%	±10%
10														10	164	175	11	0.0670732	±10%	±10%
11														11	222	218	-4	-0.018018	±5%	±5%
12														12	106	111	5	0.0471698	±5%	±5%
13														13	80	78	-2	-0.025	±5mg/dL	±5mg/dL
14														14	160	158	-2	-0.0125	±5%	±5%
15														15	114	125	11	0.0964912	±10%	±10%
16														16	259	269	10	0.03861	±5%	±5%
17														17	192	187	-5	-0.0260417	±5%	±5%
18														18	413	418	5	0.0121065	±5%	±5%
19														19	65	66	1	0.0153846	±5mg/dL	±5mg/dL
20														20	374	362	-12	-0.0320856	±5%	±5%
21														21	127	123	-4	-0.0314961	±5%	±5%
22														22	84	83	-1	-0.0119048	±5mg/dL	±5mg/dL
23														23	365	385	20	0.0547945	±10%	±10%
24														24	163	165	2	0.0122699	±5%	±5%
25														25	130	126	-4	-0.0307692	±5%	±5%
26														26	264	261	-3	-0.0113636	±5%	±5%
27														27	41	47	6	0.146341	±10mg/dL	±10mg/dL
28														28	160	165	5	0.03125	±5%	±5%
29														29	270	270	0	0	±5%	±5%
30														30	119	118	-1	-0.00840336	±5%	±5%
31														31	208	207	-1	-0.00480769	±5%	±5%
32														32	76	89	13	0.171053	±15mg/dL	±15mg/dL
33														33	65	69	4	0.0615385	±5mg/dL	±5mg/dL
34														34	99	93	-6	-0.0606061	±10mg/dL	±10mg/dL
35														35	207	210	3	0.0144928	±5%	±5%
36														36	256	252	-4	-0.015625	±5%	±5%
37														37	58	49	-9	-0.155172	±10mg/dL	±10mg/dL
38														38	528	553	25	0.0473485	±5%	±5%
39														39	40	33	-7	-0.175	±10mg/dL	±10mg/dL
40														40	82	83	1	0.0121951	±5mg/dL	±5mg/dL
41														41	153	161	8	0.0522876	±10%	±10%
42														42	88	87	-1	-0.0113636	±5mg/dL	±5mg/dL
43														43	216	215	-1	-0.00462963	±5%	±5%
44														44	188	186	-2	-0.0106383	±5%	±5%
45														45	125	121	-4	-0.032	±5%	±5%
46														46	69	70	1	0.0144928	±5mg/dL	±5mg/dL
47														47	36	38	2	0.0555556	±5mg/dL	±5mg/dL
48														48	70	66	-4	-0.0571429	±5mg/dL	±5mg/dL
49														49	99	103	4	0.040404	±5mg/dL	±5mg/dL
50														50	81	79	-2	-0.0246914	±5mg/dL	±5mg/dL
51														51	367	356	-11	-0.0299728	±5%	±5%
52														52	124	127	3	0.0241935	±5%	±5%
53														53	284	275	-9	-0.0316901	±5%	±5%
54														54	131	125	-6	-0.0458015	±5%	±5%
55														55	342	344	2	0.00584795	±5%	±5%
56														56	308	297	-11	-0.0357143	±5%	±5%
57														57	104	104	0	0	±5%	±5%
58														58	159	159	0	0	±5%	±5%
59														59	63	71	8	0.126984	±10mg/dL	±10mg/dL
60														60	195	197	2	0.0102564	±5%	±5%
61														61	176	187	11	0.0625	±10%	±10%
62														62	271	280	9	0.0332103	±5%	±5%
63														63	116	129	13	0.112069	±15%	±15%
64														64	378	403	25	0.0661376	±10%	±10%
65														65	139	137	-2	-0.0143885	±5%	±5%
66														66	75	70	-5	-0.0666667	±5mg/dL	±5mg/dL
67														67	110	120	10	0.0909091	±10%	±10%
68														68	142	140	-2	-0.0140845	±5%	±5%
69														69	106	113	7	0.0660377	±10%	±10%
70														70	121	105	-16	-0.132231	±15%	±15%
71														71	276	278	2	0.00724638	±5%	±5%
72														72	159	156	-3	-0.0188679	±5%	±5%
73														73	105	118	13	0.12381	±15%	±15%
74														74	454	480	26	0.0572687	±10%	±10%
75														75	75	85	10	0.133333	±10mg/dL	±10mg/dL
76														76	50	42	-8	-0.16	±10mg/dL	±10mg/dL
77														77	389	408	19	0.0488432	±5%	±5%
78														78	188	199	11	0.0585106	±10%	±10%
79														79	350	348	-2	-0.00571429	±5%	±5%
80														80	142	141	-1	-0.00704225	±5%	±5%
81														81	332	330	-2	-0.0060241	±5%	±5%
82														82	173	164	-9	-0.0520231	±10%	±10%
83														83	170	166	-4	-0.0235294	±5%	±5%
84														84	118	113	-5	-0.0423729	±5%	±5%
85														85	148	147	-1	-0.00675676	±5%	±5%
86														86	159	156	-3	-0.0188679	±5%	±5%
87														87	110	119	9	0.0818182	±10%	±10%
88														88	408	388	-20	-0.0490196	±5%	±5%
89														89	105	111	6	0.0571429	±10%	±10%
90														90	103	110	7	0.0679612	±10%	±10%
91														91	113	115	2	0.0176991	±5%	±5%
92														92	49	45	-4	-0.0816327	±5mg/dL	±5mg/dL
93														93	168	172	4	0.0238095	±5%	±5%
94														94	430	421	-9	-0.0209302	±5%	±5%
95														95	255	256	1	0.00392157	±5%	±5%
96														96	304	308	4	0.0131579	±5%	±5%
97														97	77	65	-12	-0.155844	±15mg/dL	±15mg/dL
98														98	105	115	10	0.0952381	±10%	±10%
99														99	168	166	-2	-0.0119048	±5%	±5%
100														100	79	78	-1	-0.0126582	±5mg/dL	±5mg/dL
1														Data7	220	220	0	0	±5%	±5%
2														2	80	83	3	0.0375	±5mg/dL	±5mg/dL
3														3	167	169	2	0.011976	±5%	±5%
4														4	65	63	-2	-0.0307692	±5mg/dL	±5mg/dL
5														5	75	79	4	0.0533333	±5mg/dL	±5mg/dL
6														6	226	220	-6	-0.0265487	±5%	±5%
7														7	123	141	18	0.146341	±15%	±15%
8														8	172	174	2	0.0116279	±5%	±5%
9														9	218	219	1	0.00458716	±5%	±5%
10														10	164	166	2	0.0121951	±5%	±5%
11														11	222	231	9	0.0405405	±5%	±5%
12														12	106	114	8	0.0754717	±10%	±10%
13														13	80	74	-6	-0.075	±10mg/dL	±10mg/dL
14														14	160	159	-1	-0.00625	±5%	±5%
15														15	114	109	-5	-0.0438596	±5%	±5%
16														16	259	272	13	0.0501931	±10%	±10%
17														17	192	181	-11	-0.0572917	±10%	±10%
18														18	413	405	-8	-0.0193705	±5%	±5%
19														19	65	61	-4	-0.0615385	±5mg/dL	±5mg/dL
20														20	374	363	-11	-0.0294118	±5%	±5%
21														21	127	125	-2	-0.015748	±5%	±5%
22														22	84	75	-9	-0.107143	±10mg/dL	±10mg/dL
23														23	365	330	-35	-0.0958904	±10%	±10%
24														24	163	172	9	0.0552147	±10%	±10%
25														25	130	126	-4	-0.0307692	±5%	±5%
26														26	264	253	-11	-0.0416667	±5%	±5%
27														27	41	45	4	0.097561	±5mg/dL	±5mg/dL
28														28	160	170	10	0.0625	±10%	±10%
29														29	270	268	-2	-0.00740741	±5%	±5%
30														30	119	117	-2	-0.0168067	±5%	±5%
31														31	208	212	4	0.0192308	±5%	±5%
32														32	76	82	6	0.0789474	±10mg/dL	±10mg/dL
33														33	65	67	2	0.0307692	±5mg/dL	±5mg/dL
34														34	99	98	-1	-0.010101	±5mg/dL	±5mg/dL
35														35	207	203	-4	-0.0193237	±5%	±5%
36														36	256	252	-4	-0.015625	±5%	±5%
37														37	58	58	0	0	±5mg/dL	±5mg/dL
38														38	528	560	32	0.0606061	±10%	±10%
39														39	40	36	-4	-0.1	±5mg/dL	±5mg/dL
40														40	82	83	1	0.0121951	±5mg/dL	±5mg/dL
41														41	153	155	2	0.0130719	±5%	±5%
42														42	88	88	0	0	±5mg/dL	±5mg/dL
43														43	216	219	3	0.0138889	±5%	±5%
44														44	188	185	-3	-0.0159574	±5%	±5%
45														45	125	135	10	0.08	±10%	±10%
46														46	69	70	1	0.0144928	±5mg/dL	±5mg/dL
47														47	36	40	4	0.111111	±5mg/dL	±5mg/dL
48														48	70	75	5	0.0714286	±5mg/dL	±5mg/dL
49														49	99	104	5	0.0505051	±5mg/dL	±5mg/dL
50														50	81	76	-5	-0.0617284	±5mg/dL	±5mg/dL
51														51	367	380	13	0.0354223	±5%	±5%
52														52	124	128	4	0.0322581	±5%	±5%
53														53	284	286	2	0.00704225	±5%	±5%
54														54	131	131	0	0	±5%	±5%
55														55	342	349	7	0.0204678	±5%	±5%
56														56	308	307	-1	-0.00324675	±5%	±5%
57														57	104	109	5	0.0480769	±5%	±5%
58														58	159	157	-2	-0.0125786	±5%	±5%
59														59	63	67	4	0.0634921	±5mg/dL	±5mg/dL
60														60	195	196	1	0.00512821	±5%	±5%
61														61	176	184	8	0.0454545	±5%	±5%
62														62	271	278	7	0.0258303	±5%	±5%
63														63	116	118	2	0.0172414	±5%	±5%
64														64	378	371	-7	-0.0185185	±5%	±5%
65														65	139	148	9	0.0647482	±10%	±10%
66														66	75	73	-2	-0.0266667	±5mg/dL	±5mg/dL
67														67	110	108	-2	-0.0181818	±5%	±5%
68														68	142	151	9	0.0633803	±10%	±10%
69														69	106	98	-8	-0.0754717	±10%	±10%
70														70	121	126	5	0.0413223	±5%	±5%
71														71	276	271	-5	-0.0181159	±5%	±5%
72														72	159	151	-8	-0.0503145	±10%	±10%
73														73	105	112	7	0.0666667	±10%	±10%
74														74	454	428	-26	-0.0572687	±10%	±10%
75														75	75	86	11	0.146667	±15mg/dL	±15mg/dL
76														76	50	49	-1	-0.02	±5mg/dL	±5mg/dL
77														77	389	411	22	0.0565553	±10%	±10%
78														78	188	184	-4	-0.0212766	±5%	±5%
79														79	350	341	-9	-0.0257143	±5%	±5%
80														80	142	130	-12	-0.084507	±10%	±10%
81														81	332	332	0	0	±5%	±5%
82														82	173	166	-7	-0.0404624	±5%	±5%
83														83	170	165	-5	-0.0294118	±5%	±5%
84														84	118	122	4	0.0338983	±5%	±5%
85														85	148	142	-6	-0.0405405	±5%	±5%
86														86	159	154	-5	-0.0314465	±5%	±5%
87														87	110	100	-10	-0.0909091	±10%	±10%
88														88	408	434	26	0.0637255	±10%	±10%
89														89	105	105	0	0	±5%	±5%
90														90	103	105	2	0.0194175	±5%	±5%
91														91	113	107	-6	-0.0530973	±10%	±10%
92														92	49	45	-4	-0.0816327	±5mg/dL	±5mg/dL
93														93	168	172	4	0.0238095	±5%	±5%
94														94	430	412	-18	-0.0418605	±5%	±5%
95														95	255	251	-4	-0.0156863	±5%	±5%
96														96	304	303	-1	-0.00328947	±5%	±5%
97														97	77	63	-14	-0.181818	±15mg/dL	±15mg/dL
98														98	105	115	10	0.0952381	±10%	±10%
99														99	168	159	-9	-0.0535714	±10%	±10%
100														100	79	75	-4	-0.0506329	±5mg/dL	±5mg/dL
1														Data8	220	213	-7	-0.0318182	±5%	±5%
2														2	80	83	3	0.0375	±5mg/dL	±5mg/dL
3														3	167	188	21	0.125749	±15%	±15%
4														4	65	65	0	0	±5mg/dL	±5mg/dL
5														5	75	79	4	0.0533333	±5mg/dL	±5mg/dL
6														6	226	250	24	0.106195	±15%	±15%
7														7	123	133	10	0.0813008	±10%	±10%
8														8	172	196	24	0.139535	±15%	±15%
9														9	218	224	6	0.0275229	±5%	±5%
10														10	164	165	1	0.00609756	±5%	±5%
11														11	222	221	-1	-0.0045045	±5%	±5%
12														12	106	105	-1	-0.00943396	±5%	±5%
13														13	80	85	5	0.0625	±5mg/dL	±5mg/dL
14														14	160	162	2	0.0125	±5%	±5%
15														15	114	108	-6	-0.0526316	±10%	±10%
16														16	259	258	-1	-0.003861	±5%	±5%
17														17	192	206	14	0.0729167	±10%	±10%
18														18	413	420	7	0.0169492	±5%	±5%
19														19	65	68	3	0.0461538	±5mg/dL	±5mg/dL
20														20	374	378	4	0.0106952	±5%	±5%
21														21	127	128	1	0.00787402	±5%	±5%
22														22	84	74	-10	-0.119048	±10mg/dL	±10mg/dL
23														23	365	323	-42	-0.115068	±15%	±15%
24														24	163	165	2	0.0122699	±5%	±5%
25														25	130	128	-2	-0.0153846	±5%	±5%
26														26	264	278	14	0.0530303	±10%	±10%
27														27	41	52	11	0.268293	±15mg/dL	±15mg/dL
28														28	160	164	4	0.025	±5%	±5%
29														29	270	265	-5	-0.0185185	±5%	±5%
30														30	119	114	-5	-0.0420168	±5%	±5%
31														31	208	211	3	0.0144231	±5%	±5%
32														32	76	83	7	0.0921053	±10mg/dL	±10mg/dL
33														33	65	67	2	0.0307692	±5mg/dL	±5mg/dL
34														34	99	101	2	0.020202	±5mg/dL	±5mg/dL
35														35	207	233	26	0.125604	±15%	±15%
36														36	256	259	3	0.0117188	±5%	±5%
37														37	58	50	-8	-0.137931	±10mg/dL	±10mg/dL
38														38	528	518	-10	-0.0189394	±5%	±5%
39														39	40	38	-2	-0.05	±5mg/dL	±5mg/dL
40														40	82	82	0	0	±5mg/dL	±5mg/dL
41														41	153	171	18	0.117647	±15%	±15%
42														42	88	84	-4	-0.0454545	±5mg/dL	±5mg/dL
43														43	216	216	0	0	±5%	±5%
44														44	188	208	20	0.106383	±15%	±15%
45														45	125	126	1	0.008	±5%	±5%
46														46	69	67	-2	-0.0289855	±5mg/dL	±5mg/dL
47														47	36	35	-1	-0.0277778	±5mg/dL	±5mg/dL
48														48	70	62	-8	-0.114286	±10mg/dL	±10mg/dL
49														49	99	88	-11	-0.111111	±15mg/dL	±15mg/dL
50														50	81	76	-5	-0.0617284	±5mg/dL	±5mg/dL
51														51	367	354	-13	-0.0354223	±5%	±5%
52														52	124	115	-9	-0.0725806	±10%	±10%
53														53	284	279	-5	-0.0176056	±5%	±5%
54														54	131	112	-19	-0.145038	±15%	±15%
55														55	342	344	2	0.00584795	±5%	±5%
56														56	308	308	0	0	±5%	±5%
57														57	104	112	8	0.0769231	±10%	±10%
58														58	159	154	-5	-0.0314465	±5%	±5%
59														59	63	70	7	0.111111	±10mg/dL	±10mg/dL
60														60	195	199	4	0.0205128	±5%	±5%
61														61	176	167	-9	-0.0511364	±10%	±10%
62														62	271	282	11	0.0405904	±5%	±5%
63														63	116	130	14	0.12069	±15%	±15%
64														64	378	372	-6	-0.015873	±5%	±5%
65														65	139	155	16	0.115108	±15%	±15%
66														66	75	69	-6	-0.08	±10mg/dL	±10mg/dL
67														67	110	116	6	0.0545455	±10%	±10%
68														68	142	137	-5	-0.0352113	±5%	±5%
69														69	106	105	-1	-0.00943396	±5%	±5%
70														70	121	115	-6	-0.0495868	±5%	±5%
71														71	276	281	5	0.0181159	±5%	±5%
72														72	159	173	14	0.0880503	±10%	±10%
73														73	105	109	4	0.0380952	±5%	±5%
74														74	454	458	4	0.00881057	±5%	±5%
75														75	75	76	1	0.0133333	±5mg/dL	±5mg/dL
76														76	50	45	-5	-0.1	±5mg/dL	±5mg/dL
77														77	389	391	2	0.00514139	±5%	±5%
78														78	188	210	22	0.117021	±15%	±15%
79														79	350	383	33	0.0942857	±10%	±10%
80														80	142	154	12	0.084507	±10%	±10%
81														81	332	332	0	0	±5%	±5%
82														82	173	149	-24	-0.138728	±15%	±15%
83														83	170	167	-3	-0.0176471	±5%	±5%
84														84	118	110	-8	-0.0677966	±10%	±10%
85														85	148	136	-12	-0.0810811	±10%	±10%
86														86	159	168	9	0.0566038	±10%	±10%
87														87	110	111	1	0.00909091	±5%	±5%
88														88	408	386	-22	-0.0539216	±10%	±10%
89														89	105	112	7	0.0666667	±10%	±10%
90														90	103	118	15	0.145631	±15%	±15%
91														91	113	127	14	0.123894	±15%	±15%
92														92	49	48	-1	-0.0204082	±5mg/dL	±5mg/dL
93														93	168	176	8	0.047619	±5%	±5%
94														94	430	463	33	0.0767442	±10%	±10%
95														95	255	229	-26	-0.101961	±15%	±15%
96														96	304	297	-7	-0.0230263	±5%	±5%
97														97	77	74	-3	-0.038961	±5mg/dL	±5mg/dL
98														98	105	104	-1	-0.00952381	±5%	±5%
99														99	168	172	4	0.0238095	±5%	±5%
100														100	79	65	-14	-0.177215	±15mg/dL	±15mg/dL
1														Data9	220	225	5	0.0227273	±5%	±5%
2														2	80	84	4	0.05	±5mg/dL	±5mg/dL
3														3	167	165	-2	-0.011976	±5%	±5%
4														4	65	61	-4	-0.0615385	±5mg/dL	±5mg/dL
5														5	75	73	-2	-0.0266667	±5mg/dL	±5mg/dL
6														6	226	218	-8	-0.0353982	±5%	±5%
7														7	123	122	-1	-0.00813008	±5%	±5%
8														8	172	170	-2	-0.0116279	±5%	±5%
9														9	218	218	0	0	±5%	±5%
10														10	164	163	-1	-0.00609756	±5%	±5%
11														11	222	210	-12	-0.0540541	±10%	±10%
12														12	106	105	-1	-0.00943396	±5%	±5%
13														13	80	78	-2	-0.025	±5mg/dL	±5mg/dL
14														14	160	165	5	0.03125	±5%	±5%
15														15	114	124	10	0.0877193	±10%	±10%
16														16	259	251	-8	-0.030888	±5%	±5%
17														17	192	180	-12	-0.0625	±10%	±10%
18														18	413	405	-8	-0.0193705	±5%	±5%
19														19	65	60	-5	-0.0769231	±5mg/dL	±5mg/dL
20														20	374	373	-1	-0.0026738	±5%	±5%
21														21	127	131	4	0.0314961	±5%	±5%
22														22	84	82	-2	-0.0238095	±5mg/dL	±5mg/dL
23														23	365	363	-2	-0.00547945	±5%	±5%
24														24	163	162	-1	-0.00613497	±5%	±5%
25														25	130	126	-4	-0.0307692	±5%	±5%
26														26	264	255	-9	-0.0340909	±5%	±5%
27														27	41	45	4	0.097561	±5mg/dL	±5mg/dL
28														28	160	164	4	0.025	±5%	±5%
29														29	270	258	-12	-0.0444444	±5%	±5%
30														30	119	111	-8	-0.0672269	±10%	±10%
31														31	208	218	10	0.0480769	±5%	±5%
32														32	76	83	7	0.0921053	±10mg/dL	±10mg/dL
33														33	65	70	5	0.0769231	±5mg/dL	±5mg/dL
34														34	99	98	-1	-0.010101	±5mg/dL	±5mg/dL
35														35	207	208	1	0.00483092	±5%	±5%
36														36	256	254	-2	-0.0078125	±5%	±5%
37														37	58	58	0	0	±5mg/dL	±5mg/dL
38														38	528	525	-3	-0.00568182	±5%	±5%
39														39	40	37	-3	-0.075	±5mg/dL	±5mg/dL
40														40	82	82	0	0	±5mg/dL	±5mg/dL
41														41	153	153	0	0	±5%	±5%
42														42	88	88	0	0	±5mg/dL	±5mg/dL
43														43	216	222	6	0.0277778	±5%	±5%
44														44	188	186	-2	-0.0106383	±5%	±5%
45														45	125	128	3	0.024	±5%	±5%
46														46	69	69	0	0	±5mg/dL	±5mg/dL
47														47	36	38	2	0.0555556	±5mg/dL	±5mg/dL
48														48	70	63	-7	-0.1	±10mg/dL	±10mg/dL
49														49	99	97	-2	-0.020202	±5mg/dL	±5mg/dL
50														50	81	75	-6	-0.0740741	±10mg/dL	±10mg/dL
51														51	367	354	-13	-0.0354223	±5%	±5%
52														52	124	134	10	0.0806452	±10%	±10%
53														53	284	288	4	0.0140845	±5%	±5%
54														54	131	132	1	0.00763359	±5%	±5%
55														55	342	342	0	0	±5%	±5%
56														56	308	296	-12	-0.038961	±5%	±5%
57														57	104	105	1	0.00961538	±5%	±5%
58														58	159	148	-11	-0.0691824	±10%	±10%
59														59	63	65	2	0.031746	±5mg/dL	±5mg/dL
60														60	195	192	-3	-0.0153846	±5%	±5%
61														61	176	171	-5	-0.0284091	±5%	±5%
62														62	271	271	0	0	±5%	±5%
63														63	116	123	7	0.0603448	±10%	±10%
64														64	378	397	19	0.0502646	±10%	±10%
65														65	139	133	-6	-0.0431655	±5%	±5%
66														66	75	72	-3	-0.04	±5mg/dL	±5mg/dL
67														67	110	112	2	0.0181818	±5%	±5%
68														68	142	138	-4	-0.028169	±5%	±5%
69														69	106	104	-2	-0.0188679	±5%	±5%
70														70	121	104	-17	-0.140496	±15%	±15%
71														71	276	271	-5	-0.0181159	±5%	±5%
72														72	159	155	-4	-0.0251572	±5%	±5%
73														73	105	108	3	0.0285714	±5%	±5%
74														74	454	478	24	0.0528634	±10%	±10%
75														75	75	74	-1	-0.0133333	±5mg/dL	±5mg/dL
76														76	50	43	-7	-0.14	±10mg/dL	±10mg/dL
77														77	389	388	-1	-0.00257069	±5%	±5%
78														78	188	189	1	0.00531915	±5%	±5%
79														79	350	339	-11	-0.0314286	±5%	±5%
80														80	142	136	-6	-0.0422535	±5%	±5%
81														81	332	331	-1	-0.00301205	±5%	±5%
82														82	173	170	-3	-0.017341	±5%	±5%
83														83	170	163	-7	-0.0411765	±5%	±5%
84														84	118	122	4	0.0338983	±5%	±5%
85														85	148	144	-4	-0.027027	±5%	±5%
86														86	159	156	-3	-0.0188679	±5%	±5%
87														87	110	100	-10	-0.0909091	±10%	±10%
88														88	408	377	-31	-0.0759804	±10%	±10%
89														89	105	102	-3	-0.0285714	±5%	±5%
90														90	103	106	3	0.0291262	±5%	±5%
91														91	113	112	-1	-0.00884956	±5%	±5%
92														92	49	46	-3	-0.0612245	±5mg/dL	±5mg/dL
93														93	168	172	4	0.0238095	±5%	±5%
94														94	430	426	-4	-0.00930233	±5%	±5%
95														95	255	252	-3	-0.0117647	±5%	±5%
96														96	304	290	-14	-0.0460526	±5%	±5%
97														97	77	63	-14	-0.181818	±15mg/dL	±15mg/dL
98														98	105	105	0	0	±5%	±5%
99														99	168	153	-15	-0.0892857	±10%	±10%
100														100	79	75	-4	-0.0506329	±5mg/dL	±5mg/dL
1														Data10	220	213	-7	-0.0318182	±5%	±5%
2														2	80	84	4	0.05	±5mg/dL	±5mg/dL
3														3	167	159	-8	-0.0479042	±5%	±5%
4														4	65	58	-7	-0.107692	±10mg/dL	±10mg/dL
5														5	75	78	3	0.04	±5mg/dL	±5mg/dL
6														6	226	215	-11	-0.0486726	±5%	±5%
7														7	123	113	-10	-0.0813008	±10%	±10%
8														8	172	178	6	0.0348837	±5%	±5%
9														9	218	233	15	0.0688073	±10%	±10%
10														10	164	163	-1	-0.00609756	±5%	±5%
11														11	222	221	-1	-0.0045045	±5%	±5%
12														12	106	121	15	0.141509	±15%	±15%
13														13	80	75	-5	-0.0625	±5mg/dL	±5mg/dL
14														14	160	157	-3	-0.01875	±5%	±5%
15														15	114	123	9	0.0789474	±10%	±10%
16														16	259	272	13	0.0501931	±10%	±10%
17														17	192	181	-11	-0.0572917	±10%	±10%
18														18	413	388	-25	-0.0605327	±10%	±10%
19														19	65	64	-1	-0.0153846	±5mg/dL	±5mg/dL
20														20	374	378	4	0.0106952	±5%	±5%
21														21	127	127	0	0	±5%	±5%
22														22	84	72	-12	-0.142857	±15mg/dL	±15mg/dL
23														23	365	373	8	0.0219178	±5%	±5%
24														24	163	165	2	0.0122699	±5%	±5%
25														25	130	125	-5	-0.0384615	±5%	±5%
26														26	264	244	-20	-0.0757576	±10%	±10%
27														27	41	40	-1	-0.0243902	±5mg/dL	±5mg/dL
28														28	160	168	8	0.05	±5%	±5%
29														29	270	266	-4	-0.0148148	±5%	±5%
30														30	119	115	-4	-0.0336134	±5%	±5%
31														31	208	206	-2	-0.00961538	±5%	±5%
32														32	76	87	11	0.144737	±15mg/dL	±15mg/dL
33														33	65	68	3	0.0461538	±5mg/dL	±5mg/dL
34														34	99	92	-7	-0.0707071	±10mg/dL	±10mg/dL
35														35	207	201	-6	-0.0289855	±5%	±5%
36														36	256	252	-4	-0.015625	±5%	±5%
37														37	58	58	0	0	±5mg/dL	±5mg/dL
38														38	528	544	16	0.030303	±5%	±5%
39														39	40	37	-3	-0.075	±5mg/dL	±5mg/dL
40														40	82	85	3	0.0365854	±5mg/dL	±5mg/dL
41														41	153	156	3	0.0196078	±5%	±5%
42														42	88	86	-2	-0.0227273	±5mg/dL	±5mg/dL
43														43	216	217	1	0.00462963	±5%	±5%
44														44	188	176	-12	-0.0638298	±10%	±10%
45														45	125	128	3	0.024	±5%	±5%
46														46	69	68	-1	-0.0144928	±5mg/dL	±5mg/dL
47														47	36	39	3	0.0833333	±5mg/dL	±5mg/dL
48														48	70	71	1	0.0142857	±5mg/dL	±5mg/dL
49														49	99	111	12	0.121212	±15mg/dL	±15mg/dL
50														50	81	79	-2	-0.0246914	±5mg/dL	±5mg/dL
51														51	367	376	9	0.0245232	±5%	±5%
52														52	124	128	4	0.0322581	±5%	±5%
53														53	284	284	0	0	±5%	±5%
54														54	131	133	2	0.0152672	±5%	±5%
55														55	342	357	15	0.0438596	±5%	±5%
56														56	308	313	5	0.0162338	±5%	±5%
57														57	104	100	-4	-0.0384615	±5%	±5%
58														58	159	145	-14	-0.0880503	±10%	±10%
59														59	63	74	11	0.174603	±15mg/dL	±15mg/dL
60														60	195	211	16	0.0820513	±10%	±10%
61														61	176	181	5	0.0284091	±5%	±5%
62														62	271	277	6	0.0221402	±5%	±5%
63														63	116	119	3	0.0258621	±5%	±5%
64														64	378	367	-11	-0.0291005	±5%	±5%
65														65	139	140	1	0.00719424	±5%	±5%
66														66	75	62	-13	-0.173333	±15mg/dL	±15mg/dL
67														67	110	117	7	0.0636364	±10%	±10%
68														68	142	135	-7	-0.0492958	±5%	±5%
69														69	106	98	-8	-0.0754717	±10%	±10%
70														70	121	119	-2	-0.0165289	±5%	±5%
71														71	276	263	-13	-0.0471014	±5%	±5%
72														72	159	155	-4	-0.0251572	±5%	±5%
73														73	105	120	15	0.142857	±15%	±15%
74														74	454	462	8	0.0176211	±5%	±5%
75														75	75	83	8	0.106667	±10mg/dL	±10mg/dL
76														76	50	48	-2	-0.04	±5mg/dL	±5mg/dL
77														77	389	408	19	0.0488432	±5%	±5%
78														78	188	196	8	0.0425532	±5%	±5%
79														79	350	365	15	0.0428571	±5%	±5%
80														80	142	139	-3	-0.0211268	±5%	±5%
81														81	332	327	-5	-0.0150602	±5%	±5%
82														82	173	177	4	0.0231214	±5%	±5%
83														83	170	166	-4	-0.0235294	±5%	±5%
84														84	118	118	0	0	±5%	±5%
85														85	148	143	-5	-0.0337838	±5%	±5%
86														86	159	159	0	0	±5%	±5%
87														87	110	107	-3	-0.0272727	±5%	±5%
88														88	408	395	-13	-0.0318627	±5%	±5%
89														89	105	93	-12	-0.114286	±15%	±15%
90														90	103	102	-1	-0.00970874	±5%	±5%
91														91	113	115	2	0.0176991	±5%	±5%
92														92	49	48	-1	-0.0204082	±5mg/dL	±5mg/dL
93														93	168	180	12	0.0714286	±10%	±10%
94														94	430	420	-10	-0.0232558	±5%	±5%
95														95	255	270	15	0.0588235	±10%	±10%
96														96	304	307	3	0.00986842	±5%	±5%
97														97	77	65	-12	-0.155844	±15mg/dL	±15mg/dL
98														98	105	109	4	0.0380952	±5%	±5%
99														99	168	154	-14	-0.0833333	±10%	±10%
100														100	79	75	-4	-0.0506329	±5mg/dL	±5mg/dL
