# Supplementary material for: Demonstration of disinfection procedure for the development of accurate blood glucose meters in accordance with ISO 15197:2013
Source: PLoS One. 2017 Jul 6;12(7):e0180617. doi: 10.1371/journal.pone.0180617 (PMC5500346; doi:10.1371/journal.pone.0180617)
Supplement: S9 File — (XLS) [file pone.0180617.s009.xls]

## Sheet: raw data
			1st Reference (Plasma)	6277 #A-Lot#1	6277 #B-Lot#1	6277 #C-Lot#1	6277 #A-Lot#2	6277 #B-Lot#2	6277 #C-Lot#2	6277 #A-Lot#3	6277 #B-Lot#3	6277 #C-Lot#3	2nd Reference (plasma)	Reference < 100 mg/dL	Reference > 100 mg/dL	Average of reference (mg/dL)		Sample Concentration Distribution
		No.	Data1	Data2	Data3	Data4	Data5	Data6	Data7	Data8	Data9	Data10	Data11	D11-D1	(Data11-Data1)/Data1	Data1&11Average		Concentration Interval	Glucose concentration mmol/L (mg/dL)	Count of samples	Percentage of samlpes	ISO15197 sec.6.3 Table 3
		001	160	168	163	166	165	181	163	164	175	166	162	2	0.0125	161
		002	217	219	210	229	221	220	221	203	218	231	219	2	0.00921659	218		1	≤2.77 (≤50)	5	0.05	0.05
		003	107	109	105	96	105	111	121	108	114	117	107	0	0	107		2	>2.77 to 4.44 (>50 to 80)	15	0.15	0.15
		004	79.4	77	76	75	83	86	75	74	76	72	79.7	0.3	0.00377834	80		3	>4.44 to 6.66 (>80 to 120)	20	0.2	0.2
		005	164	164	170	166	167	166	157	169	163	164	159	-5	-0.0304878	162		4	>6.66 to 11.10 (>120 to 200)	30	0.3	0.3
		006	413	420	405	404	420	415	388	401	418	405	409	-4	-0.00968523	411		5	>11.10 to 16.65 (>200 to 300)	15	0.15	0.15
		007	65	67	60	67	68	70	64	59	66	61	65.5	0.5	0.00769231	65		6	>16.65 to 22.20 (>300 to 400)	10	0.1	0.1
		008	166	167	160	168	183	186	160	162	166	164	166	0	0	166		7	>22.20 (>400)	5	0.05	0.05
		009	172	171	165	163	192	183	173	159	169	169	168	-4	-0.0232558	170		Total		100	1	1
		010	216	223	212	213	217	222	226	215	222	213	217	1	0.00462963	217
		011	64.8	62	59	69	63	71	60	60	70	61	65.2	0.4	0.00617284	65
		012	76.3	83	73	83	79	79	78	86	78	79	74.5	-1.8	-0.0235911	75
		013	122	118	111	109	114	116	115	111	118	117	119	-3	-0.0245902	121
		014	212	214	224	213	218	210	205	212	214	218	209	-3	-0.0141509	211
		015	76.6	86	86	88	85	84	87	78	92	85	77.5	0.9	0.0117493	77
		016	226	231	218	221	250	251	223	208	229	220	224	-2	-0.00884956	225
		017	123	122	132	118	129	119	114	118	121	138	122	-1	-0.00813008	123
		018	223	226	232	223	220	224	211	217	226	226	222	-1	-0.0044843	223
		019	80.4	85	84	82	83	86	87	84	85	83	80.1	-0.3	-0.00373134	80
		020	379	380	373	373	390	380	376	369	384	374	377	-2	-0.00527704	378
		021	130	131	131	126	128	121	127	136	123	125	127	-3	-0.0230769	129
		022	85.9	77	85	81	76	85	72	79	83	77	83.9	-2	-0.0232829	85
		023	363	376	374	374	333	378	373	364	384	340	365	2	0.00550964	364
		024	166	169	167	166	170	168	170	174	170	177	164	-2	-0.0120482	165
		025	132	127	126	132	128	116	128	136	130	126	130	-2	-0.0151515	131
		026	263	260	255	281	278	262	244	243	261	253	264	1	0.00380228	264
		027	40.2	44	44	44	50	43	41	39	45	44	41	0.8	0.0199005	41
		028	159	163	159	158	159	180	163	153	160	165	160	1	0.00628931	160
		029	275	277	266	276	273	265	267	280	279	276	271	-4	-0.0145455	273
		030	64.6	61	70	67	67	69	68	67	69	67	66.8	2.2	0.0340557	66
		031	98	88	98	100	101	88	91	90	93	98	98	0	0	98
		032	205	202	202	227	226	198	202	200	203	197	207	2	0.0097561	206
		033	259	254	254	254	259	264	260	253	260	252	258	-1	-0.003861	259
		034	83.5	84	85	87	84	83	85	85	85	86	81.5	-2	-0.0239521	83
		035	152	158	153	149	171	174	156	142	161	155	152	0	0	152
		036	89.1	88	88	88	84	90	86	88	87	88	88.1	-1	-0.0112233	89
		037	219	221	222	222	216	219	217	218	215	219	218	-1	-0.00456621	219
		038	58	58	58	60	50	48	58	60	49	58	58.7	0.7	0.012069	58
		039	523	528	525	491	518	536	537	522	536	507	520	-3	-0.00573614	522
		040	41.6	38	37	36	38	38	38	33	33	36	40	-1.6	-0.0384615	41
		041	186	189	181	178	202	203	177	176	181	180	188	2	0.0107527	187
		042	127	124	128	129	126	128	127	127	121	135	125	-2	-0.015748	126
		043	71	71	69	74	67	71	68	77	70	70	69	-2	-0.028169	70
		044	35.5	41	38	40	35	36	39	37	38	40	35.4	-0.1	-0.0028169	35
		045	126	132	138	130	119	131	127	126	131	131	124	-2	-0.015873	125
		046	288	290	288	284	279	297	285	283	275	286	286	-2	-0.00694444	287
		047	134	128	132	117	113	123	129	130	125	131	130	-4	-0.0298507	132
		048	71.3	69	63	59	62	71	71	73	66	75	70.3	-1	-0.0140252	71
		049	101	101	97	88	88	102	111	115	103	104	99.5	-1.5	-0.0148515	100
		050	80.9	81	75	75	76	89	79	71	79	76	81.5	0.6	0.00741656	81
		051	365	349	343	364	343	366	376	342	345	369	366	1	0.00273973	366
		052	349	360	353	344	355	355	343	364	355	360	343	-6	-0.017192	346
		053	313	308	296	302	308	287	324	312	297	307	310	-3	-0.00958466	312
		054	104	103	102	101	109	111	104	98	101	106	103	-1	-0.00961538	104
		055	338	332	331	328	332	328	339	334	330	332	334	-4	-0.0118343	336
		056	177	166	170	149	149	169	171	167	164	166	173	-4	-0.0225989	175
		057	169	168	179	161	167	163	160	153	166	165	170	1	0.00591716	170
		058	120	117	125	111	113	125	123	123	116	125	118	-2	-0.0166667	119
		059	150	146	144	143	136	143	144	146	147	142	149	-1	-0.00666667	150
		060	158	158	148	160	154	149	151	152	159	157	158	0	0	158
		061	64.9	68	67	67	72	68	74	64	73	69	62.9	-2	-0.0308166	64
		062	198	193	192	174	199	196	211	203	197	196	197	-1	-0.00505051	198
		063	187	191	189	186	210	199	196	182	200	184	188	1	0.00534759	188
		064	347	337	329	367	372	365	353	329	338	331	350	3	0.00864553	349
		065	141	135	132	147	149	146	139	127	142	130	142	1	0.0070922	142
		066	158	172	156	152	168	171	159	145	156	154	158	0	0	158
		067	102	114	106	97	105	113	102	102	110	105	102	0	0	102
		068	112	118	112	114	127	117	115	114	115	107	113	1	0.00892857	113
		069	47.6	49	48	42	50	51	48	50	47	47	49.3	1.7	0.0357143	48
		070	172	176	177	176	181	170	180	174	177	177	167	-5	-0.0290698	170
		071	109	112	112	109	116	121	117	120	120	108	113	4	0.0366972	111
		072	137	143	138	148	137	130	130	134	139	151	141	4	0.0291971	139
		073	105	110	104	110	105	118	98	98	113	98	106	1	0.00952381	106
		074	430	421	426	412	463	423	420	397	422	412	427	-3	-0.00697674	429
		075	259	259	260	256	236	271	262	257	263	259	257	-2	-0.00772201	258
		076	302	321	290	300	297	307	308	287	308	303	304	2	0.00662252	303
		077	116	122	124	106	108	129	123	123	125	112	115	-1	-0.00862069	116
		078	175	182	176	172	172	172	181	171	186	184	181	6	0.0342857	178
		079	262	279	263	291	273	266	266	253	270	270	270	8	0.0305344	266
		080	114	122	120	122	126	128	119	114	129	118	114	0	0	114
		081	367	372	386	352	361	374	367	360	390	371	375	8	0.0217984	371
		082	464	461	468	425	458	461	462	469	465	441	455	-9	-0.0193966	460
		083	74.8	82	76	80	78	76	83	77	84	86	76.8	2	0.026738	76
		084	49.4	48	43	48	45	48	48	45	42	47	50.9	1.5	0.0303644	50
		085	139	151	130	132	150	151	140	143	133	143	139	0	0	139
		086	104	105	102	117	112	116	96	100	111	105	105	1	0.00961538	105
		087	105	110	108	117	109	110	123	107	114	109	108	3	0.0285714	107
		088	388	400	399	399	403	409	407	393	407	411	401	13	0.0335052	395
		089	257	260	251	254	258	262	262	251	261	264	267	10	0.0389105	262
		090	190	188	175	179	200	206	186	180	182	176	192	2	0.0105263	191
		091	117	109	104	122	115	116	119	104	105	126	121	4	0.034188	119
		092	104	95	105	102	104	97	109	112	115	115	106	2	0.0192308	105
		093	74.9	77	72	83	69	79	62	67	70	73	74.5	-0.4	-0.00534045	75
		094	109	103	97	104	108	103	103	96	115	97	109	0	0	109
		095	393	393	377	415	386	418	395	384	387	434	408	15	0.0381679	401
		096	168	163	153	152	172	168	154	148	166	159	171	3	0.0178571	170
		097	78.1	79	75	83	65	82	77	76	78	75	77	-1.1	-0.0140845	78
		098	268	286	271	270	281	277	263	255	278	271	273	5	0.0186567	271
		099	158	174	155	154	173	173	155	151	156	151	158	0	0	158	MAX	522
		100	76.1	68	71	67	74	71	68	71	65	63	76.8	0.7	0.00919842	76	MIN	35

## Sheet: Accuracy-A
	1st Reference (Plasma)	2nd Reference (plasma)	6277 #A-Lot#1	6277 #A-Lot#2	6277 #A-Lot#3	Average of reference (mg/dL)			Average of reference (mg/dL)	6277 #A		X (mg/dL)	Low acceptance criteria (mg/dL)	High acceptance criteria (mg/dL)	y=x (mg/dL)	y=x (mg/dL)							Data Analysis (with 95% confidence interval)				*每次都要迴歸分析
No.	Data1	Data11	Data2	Data5	Data8	Data1&11 Average		No.	Data1&11Average	data2&5&8		25	10	40	0	0							摘要輸出
1	160	162	168	165	164	161		1	161	168		50	35	65	100	100
2	217	219	219	221	203	218		2	218	219		75	60	90	200	200							迴歸統計
3	107	107	109	105	108	107		3	107	109		100	85	115	300	300							R 的倍數	0.996435
4	79.4	79.7	77	83	74	80		4	80	77		125	106.25	143.75	400	400							R 平方	0.992882
5	164	159	164	167	169	162		5	162	164		150	127.5	172.5	500	500							調整的 R 平方	0.992858
6	413	409	420	420	401	411		6	411	420		175	148.75	201.25	600	600							標準誤	9.06775
7	65	65.5	67	68	59	65		7	65	67		200	170	230									觀察值個數	300
8	166	166	167	183	162	166		8	166	167		225	191.25	258.75
9	172	168	171	192	159	170		9	170	171		250	212.5	287.5									ANOVA
10	216	217	223	217	215	217		10	217	223		275	233.75	316.25										自由度	SS	MS	F	顯著值
11	64.8	65.2	62	63	60	65		11	65	62		300	255	345									迴歸	1	3.41804e+06	3.41804e+06	41569.8	0
12	76.3	74.5	83	79	86	75		12	75	83		325	276.25	373.75				Meter-A	Meter-B	Meter-C			殘差	298	24502.8	82.2241
13	122	119	118	114	111	121		13	121	118		350	297.5	402.5			Slope	0.994631	1.00149	0.989792			總和	299	3.44254e+06
14	212	209	214	218	212	211		14	211	214		375	318.75	431.25			Intercept	0.390686	0.470372	0.842257
15	76.6	77.5	86	85	78	77		15	77	86		400	340	460			RSQ	0.992882	0.994269	0.993748				係數	標準誤	t 統計	P-值	下限 95%	上限 95%	下限 95.0%	上限 95.0%
16	226	224	231	250	208	225		16	225	231		425	361.25	488.75									截距	0.390686	0.999788	0.390769	0.696247	-1.57685	2.35823	-1.57685	2.35823
17	123	122	122	129	118	123		17	123	122		450	382.5	517.5									X 變數 1	0.994631	0.00487835	203.887	0	0.985031	1.00423	0.985031	1.00423
18	223	222	226	220	217	223		18	223	226		475	403.75	546.25
19	80.4	80.1	85	83	84	80		19	80	85		500	425	575
20	379	377	380	390	369	378		20	378	380		525	446.25	603.75
21	130	127	131	128	136	129		21	129	131		550	467.5	632.5
22	85.9	83.9	77	76	79	85		22	85	77		575	488.75	661.25															Number of samples (n)	300
23	363	365	376	333	364	364		23	364	376		600	510	690															Range of YSI Values (mg/dL)	35	-	522
24	166	164	169	170	174	165		24	165	169																			Slope	0.994631
25	132	130	127	128	136	131		25	131	127																			Upper 95% CI for slope	1.00423
26	263	264	260	278	243	264		26	264	260																			Lower 95% CI for slope	0.985031
27	40.2	41	44	50	39	41		27	41	44																			Intercept	0.390686
28	159	160	163	159	153	160		28	160	163																			Upper 95% CI for intercept	2.35823
29	275	271	277	273	280	273		29	273	277																			Lower 95% CI for intercept	-1.57685
30	64.6	66.8	61	67	67	66		30	66	61																			Standard Error	9.06775
31	98	98	88	101	90	98		31	98	88																			Correlation coefficient (R)	0.996435
32	205	207	202	226	200	206		32	206	202																			R square (R2)	0.992882
33	259	258	254	259	253	259		33	259	254
34	83.5	81.5	84	84	85	83		34	83	84
35	152	152	158	171	142	152		35	152	158
36	89.1	88.1	88	84	88	89		36	89	88
37	219	218	221	216	218	219		37	219	221
38	58	58.7	58	50	60	58		38	58	58
39	523	520	528	518	522	522		39	522	528
40	41.6	40	38	38	33	41		40	41	38
41	186	188	189	202	176	187		41	187	189
42	127	125	124	126	127	126		42	126	124
43	71	69	71	67	77	70		43	70	71
44	35.5	35.4	41	35	37	35		44	35	41
45	126	124	132	119	126	125		45	125	132
46	288	286	290	279	283	287		46	287	290
47	134	130	128	113	130	132		47	132	128
48	71.3	70.3	69	62	73	71		48	71	69
49	101	99.5	101	88	115	100		49	100	101
50	80.9	81.5	81	76	71	81		50	81	81
51	365	366	349	343	342	366		51	366	349
52	349	343	360	355	364	346		52	346	360
53	313	310	308	308	312	312		53	312	308
54	104	103	103	109	98	104		54	104	103
55	338	334	332	332	334	336		55	336	332
56	177	173	166	149	167	175		56	175	166
57	169	170	168	167	153	170		57	170	168
58	120	118	117	113	123	119		58	119	117
59	150	149	146	136	146	150		59	150	146
60	158	158	158	154	152	158		60	158	158
61	64.9	62.9	68	72	64	64		61	64	68
62	198	197	193	199	203	198		62	198	193
63	187	188	191	210	182	188		63	188	191
64	347	350	337	372	329	349		64	349	337
65	141	142	135	149	127	142		65	142	135
66	158	158	172	168	145	158		66	158	172
67	102	102	114	105	102	102		67	102	114
68	112	113	118	127	114	113		68	113	118
69	47.6	49.3	49	50	50	48		69	48	49
70	172	167	176	181	174	170		70	170	176
71	109	113	112	116	120	111		71	111	112
72	137	141	143	137	134	139		72	139	143
73	105	106	110	105	98	106		73	106	110
74	430	427	421	463	397	429		74	429	421
75	259	257	259	236	257	258		75	258	259
76	302	304	321	297	287	303		76	303	321
77	116	115	122	108	123	116		77	116	122
78	175	181	182	172	171	178		78	178	182
79	262	270	279	273	253	266		79	266	279
80	114	114	122	126	114	114		80	114	122
81	367	375	372	361	360	371		81	371	372
82	464	455	461	458	469	460		82	460	461
83	74.8	76.8	82	78	77	76		83	76	82
84	49.4	50.9	48	45	45	50		84	50	48
85	139	139	151	150	143	139		85	139	151
86	104	105	105	112	100	105		86	105	105
87	105	108	110	109	107	107		87	107	110
88	388	401	400	403	393	395		88	395	400
89	257	267	260	258	251	262		89	262	260
90	190	192	188	200	180	191		90	191	188
91	117	121	109	115	104	119		91	119	109
92	104	106	95	104	112	105		92	105	95
93	74.9	74.5	77	69	67	75		93	75	77
94	109	109	103	108	96	109		94	109	103
95	393	408	393	386	384	401		95	401	393
96	168	171	163	172	148	170		96	170	163
97	78.1	77	79	65	76	78		97	78	79
98	268	273	286	281	255	271		98	271	286
99	158	158	174	173	151	158		99	158	174
100	76.1	76.8	68	74	71	76		100	76	68
								1	161	165
								2	218	221
								3	107	105
								4	80	83
								5	162	167
								6	411	420
								7	65	68
								8	166	183
								9	170	192
								10	217	217
								11	65	63
								12	75	79
								13	121	114
								14	211	218
								15	77	85
								16	225	250
								17	123	129
								18	223	220
								19	80	83
								20	378	390
								21	129	128
								22	85	76
								23	364	333
								24	165	170
								25	131	128
								26	264	278
								27	41	50
								28	160	159
								29	273	273
								30	66	67
								31	98	101
								32	206	226
								33	259	259
								34	83	84
								35	152	171
								36	89	84
								37	219	216
								38	58	50
								39	522	518
								40	41	38
								41	187	202
								42	126	126
								43	70	67
								44	35	35
								45	125	119
								46	287	279
								47	132	113
								48	71	62
								49	100	88
								50	81	76
								51	366	343
								52	346	355
								53	312	308
								54	104	109
								55	336	332
								56	175	149
								57	170	167
								58	119	113
								59	150	136
								60	158	154
								61	64	72
								62	198	199
								63	188	210
								64	349	372
								65	142	149
								66	158	168
								67	102	105
								68	113	127
								69	48	50
								70	170	181
								71	111	116
								72	139	137
								73	106	105
								74	429	463
								75	258	236
								76	303	297
								77	116	108
								78	178	172
								79	266	273
								80	114	126
								81	371	361
								82	460	458
								83	76	78
								84	50	45
								85	139	150
								86	105	112
								87	107	109
								88	395	403
								89	262	258
								90	191	200
								91	119	115
								92	105	104
								93	75	69
								94	109	108
								95	401	386
								96	170	172
								97	78	65
								98	271	281
								99	158	173
								100	76	74
								1	161	164
								2	218	203
								3	107	108
								4	80	74
								5	162	169
								6	411	401
								7	65	59
								8	166	162
								9	170	159
								10	217	215
								11	65	60
								12	75	86
								13	121	111
								14	211	212
								15	77	78
								16	225	208
								17	123	118
								18	223	217
								19	80	84
								20	378	369
								21	129	136
								22	85	79
								23	364	364
								24	165	174
								25	131	136
								26	264	243
								27	41	39
								28	160	153
								29	273	280
								30	66	67
								31	98	90
								32	206	200
								33	259	253
								34	83	85
								35	152	142
								36	89	88
								37	219	218
								38	58	60
								39	522	522
								40	41	33
								41	187	176
								42	126	127
								43	70	77
								44	35	37
								45	125	126
								46	287	283
								47	132	130
								48	71	73
								49	100	115
								50	81	71
								51	366	342
								52	346	364
								53	312	312
								54	104	98
								55	336	334
								56	175	167
								57	170	153
								58	119	123
								59	150	146
								60	158	152
								61	64	64
								62	198	203
								63	188	182
								64	349	329
								65	142	127
								66	158	145
								67	102	102
								68	113	114
								69	48	50
								70	170	174
								71	111	120
								72	139	134
								73	106	98
								74	429	397
								75	258	257
								76	303	287
								77	116	123
								78	178	171
								79	266	253
								80	114	114
								81	371	360
								82	460	469
								83	76	77
								84	50	45
								85	139	143
								86	105	100
								87	107	107
								88	395	393
								89	262	251
								90	191	180
								91	119	104
								92	105	112
								93	75	67
								94	109	96
								95	401	384
								96	170	148
								97	78	76
								98	271	255
								99	158	151
								100	76	71

## Sheet: Accuracy-B
	1st Reference (Plasma)	2nd Reference (plasma)	6277 #B-Lot#1	6277 #B-Lot#2	6277 #B-Lot#3	Average of reference (mg/dL)			Average of reference (mg/dL)	6277 #B		X (mg/dL)	Low acceptance criteria (mg/dL)	High acceptance criteria (mg/dL)	y=x (mg/dL)	y=x (mg/dL)							Data Analysis (with 95% confidence interval)				*每次都要迴歸分析
No.	Data1	Data11	Data3	Data6	Data9	Data1&11 Average		No.	Data1&11 Average	data3&6&9		25	10	40	0	0							摘要輸出
1	160	162	163	181	175	161		1	161	163		50	35	65	100	100
2	217	219	210	220	218	218		2	218	210		75	60	90	200	200							迴歸統計
3	107	107	105	111	114	107		3	107	105		100	85	115	300	300							R 的倍數	0.99713
4	79.4	79.7	76	86	76	80		4	80	76		125	106.25	143.75	400	400							R 平方	0.994269
5	164	159	170	166	163	162		5	162	170		150	127.5	172.5	500	500							調整的 R 平方	0.994249
6	413	409	405	415	418	411		6	411	405		175	148.75	201.25	600	600							標準誤	8.1873
7	65	65.5	60	70	66	65		7	65	60		200	170	230									觀察值個數	300
8	166	166	160	186	166	166		8	166	160		225	191.25	258.75
9	172	168	165	183	169	170		9	170	165		250	212.5	287.5									ANOVA
10	216	217	212	222	222	217		10	217	212		275	233.75	316.25										自由度	SS	MS	F	顯著值
11	64.8	65.2	59	71	70	65		11	65	59		300	255	345									迴歸	1	3.46532e+06	3.46532e+06	51696.6	0
12	76.3	74.5	73	79	78	75		12	75	73		325	276.25	373.75				Meter-A	Meter-B	Meter-C			殘差	298	19975.5	67.0318
13	122	119	111	116	118	121		13	121	111		350	297.5	402.5			Slope	0.994631	1.00149	0.989792			總和	299	3.48529e+06
14	212	209	224	210	214	211		14	211	224		375	318.75	431.25			Intercept	0.390686	0.470372	0.842257
15	76.6	77.5	86	84	92	77		15	77	86		400	340	460			RSQ	0.992882	0.994269	0.993748				係數	標準誤	t 統計	P-值	下限 95%	上限 95%	下限 95.0%	上限 95.0%
16	226	224	218	251	229	225		16	225	218		425	361.25	488.75									截距	0.470372	0.902712	0.521065	0.602708	-1.30613	2.24687	-1.30613	2.24687
17	123	122	132	119	121	123		17	123	132		450	382.5	517.5									X 變數 1	1.00149	0.00440468	227.369	0	0.992819	1.01016	0.992819	1.01016
18	223	222	232	224	226	223		18	223	232		475	403.75	546.25
19	80.4	80.1	84	86	85	80		19	80	84		500	425	575
20	379	377	373	380	384	378		20	378	373		525	446.25	603.75
21	130	127	131	121	123	129		21	129	131		550	467.5	632.5
22	85.9	83.9	85	85	83	85		22	85	85		575	488.75	661.25															Number of samples (n)	300
23	363	365	374	378	384	364		23	364	374		600	510	690															Range of YSI Values (mg/dL)	35	-	522
24	166	164	167	168	170	165		24	165	167																			Slope	1.00149
25	132	130	126	116	130	131		25	131	126																			Upper 95% CI for slope	1.01016
26	263	264	255	262	261	264		26	264	255																			Lower 95% CI for slope	0.992819
27	40.2	41	44	43	45	41		27	41	44																			Intercept	0.470372
28	159	160	159	180	160	160		28	160	159																			Upper 95% CI for intercept	2.24687
29	275	271	266	265	279	273		29	273	266																			Lower 95% CI for intercept	-1.30613
30	64.6	66.8	70	69	69	66		30	66	70																			Standard Error	8.1873
31	98	98	98	88	93	98		31	98	98																			Correlation coefficient (R)	0.99713
32	205	207	202	198	203	206		32	206	202																			R square (R2)	0.994269
33	259	258	254	264	260	259		33	259	254
34	83.5	81.5	85	83	85	83		34	83	85
35	152	152	153	174	161	152		35	152	153
36	89.1	88.1	88	90	87	89		36	89	88
37	219	218	222	219	215	219		37	219	222
38	58	58.7	58	48	49	58		38	58	58
39	523	520	525	536	536	522		39	522	525
40	41.6	40	37	38	33	41		40	41	37
41	186	188	181	203	181	187		41	187	181
42	127	125	128	128	121	126		42	126	128
43	71	69	69	71	70	70		43	70	69
44	35.5	35.4	38	36	38	35		44	35	38
45	126	124	138	131	131	125		45	125	138
46	288	286	288	297	275	287		46	287	288
47	134	130	132	123	125	132		47	132	132
48	71.3	70.3	63	71	66	71		48	71	63
49	101	99.5	97	102	103	100		49	100	97
50	80.9	81.5	75	89	79	81		50	81	75
51	365	366	343	366	345	366		51	366	343
52	349	343	353	355	355	346		52	346	353
53	313	310	296	287	297	312		53	312	296
54	104	103	102	111	101	104		54	104	102
55	338	334	331	328	330	336		55	336	331
56	177	173	170	169	164	175		56	175	170
57	169	170	179	163	166	170		57	170	179
58	120	118	125	125	116	119		58	119	125
59	150	149	144	143	147	150		59	150	144
60	158	158	148	149	159	158		60	158	148
61	64.9	62.9	67	68	73	64		61	64	67
62	198	197	192	196	197	198		62	198	192
63	187	188	189	199	200	188		63	188	189
64	347	350	329	365	338	349		64	349	329
65	141	142	132	146	142	142		65	142	132
66	158	158	156	171	156	158		66	158	156
67	102	102	106	113	110	102		67	102	106
68	112	113	112	117	115	113		68	113	112
69	47.6	49.3	48	51	47	48		69	48	48
70	172	167	177	170	177	170		70	170	177
71	109	113	112	121	120	111		71	111	112
72	137	141	138	130	139	139		72	139	138
73	105	106	104	118	113	106		73	106	104
74	430	427	426	423	422	429		74	429	426
75	259	257	260	271	263	258		75	258	260
76	302	304	290	307	308	303		76	303	290
77	116	115	124	129	125	116		77	116	124
78	175	181	176	172	186	178		78	178	176
79	262	270	263	266	270	266		79	266	263
80	114	114	120	128	129	114		80	114	120
81	367	375	386	374	390	371		81	371	386
82	464	455	468	461	465	460		82	460	468
83	74.8	76.8	76	76	84	76		83	76	76
84	49.4	50.9	43	48	42	50		84	50	43
85	139	139	130	151	133	139		85	139	130
86	104	105	102	116	111	105		86	105	102
87	105	108	108	110	114	107		87	107	108
88	388	401	399	409	407	395		88	395	399
89	257	267	251	262	261	262		89	262	251
90	190	192	175	206	182	191		90	191	175
91	117	121	104	116	105	119		91	119	104
92	104	106	105	97	115	105		92	105	105
93	74.9	74.5	72	79	70	75		93	75	72
94	109	109	97	103	115	109		94	109	97
95	393	408	377	418	387	401		95	401	377
96	168	171	153	168	166	170		96	170	153
97	78.1	77	75	82	78	78		97	78	75
98	268	273	271	277	278	271		98	271	271
99	158	158	155	173	156	158		99	158	155
100	76.1	76.8	71	71	65	76		100	76	71
								1	161	181
								2	218	220
								3	107	111
								4	80	86
								5	162	166
								6	411	415
								7	65	70
								8	166	186
								9	170	183
								10	217	222
								11	65	71
								12	75	79
								13	121	116
								14	211	210
								15	77	84
								16	225	251
								17	123	119
								18	223	224
								19	80	86
								20	378	380
								21	129	121
								22	85	85
								23	364	378
								24	165	168
								25	131	116
								26	264	262
								27	41	43
								28	160	180
								29	273	265
								30	66	69
								31	98	88
								32	206	198
								33	259	264
								34	83	83
								35	152	174
								36	89	90
								37	219	219
								38	58	48
								39	522	536
								40	41	38
								41	187	203
								42	126	128
								43	70	71
								44	35	36
								45	125	131
								46	287	297
								47	132	123
								48	71	71
								49	100	102
								50	81	89
								51	366	366
								52	346	355
								53	312	287
								54	104	111
								55	336	328
								56	175	169
								57	170	163
								58	119	125
								59	150	143
								60	158	149
								61	64	68
								62	198	196
								63	188	199
								64	349	365
								65	142	146
								66	158	171
								67	102	113
								68	113	117
								69	48	51
								70	170	170
								71	111	121
								72	139	130
								73	106	118
								74	429	423
								75	258	271
								76	303	307
								77	116	129
								78	178	172
								79	266	266
								80	114	128
								81	371	374
								82	460	461
								83	76	76
								84	50	48
								85	139	151
								86	105	116
								87	107	110
								88	395	409
								89	262	262
								90	191	206
								91	119	116
								92	105	97
								93	75	79
								94	109	103
								95	401	418
								96	170	168
								97	78	82
								98	271	277
								99	158	173
								100	76	71
								1	161	175
								2	218	218
								3	107	114
								4	80	76
								5	162	163
								6	411	418
								7	65	66
								8	166	166
								9	170	169
								10	217	222
								11	65	70
								12	75	78
								13	121	118
								14	211	214
								15	77	92
								16	225	229
								17	123	121
								18	223	226
								19	80	85
								20	378	384
								21	129	123
								22	85	83
								23	364	384
								24	165	170
								25	131	130
								26	264	261
								27	41	45
								28	160	160
								29	273	279
								30	66	69
								31	98	93
								32	206	203
								33	259	260
								34	83	85
								35	152	161
								36	89	87
								37	219	215
								38	58	49
								39	522	536
								40	41	33
								41	187	181
								42	126	121
								43	70	70
								44	35	38
								45	125	131
								46	287	275
								47	132	125
								48	71	66
								49	100	103
								50	81	79
								51	366	345
								52	346	355
								53	312	297
								54	104	101
								55	336	330
								56	175	164
								57	170	166
								58	119	116
								59	150	147
								60	158	159
								61	64	73
								62	198	197
								63	188	200
								64	349	338
								65	142	142
								66	158	156
								67	102	110
								68	113	115
								69	48	47
								70	170	177
								71	111	120
								72	139	139
								73	106	113
								74	429	422
								75	258	263
								76	303	308
								77	116	125
								78	178	186
								79	266	270
								80	114	129
								81	371	390
								82	460	465
								83	76	84
								84	50	42
								85	139	133
								86	105	111
								87	107	114
								88	395	407
								89	262	261
								90	191	182
								91	119	105
								92	105	115
								93	75	70
								94	109	115
								95	401	387
								96	170	166
								97	78	78
								98	271	278
								99	158	156
								100	76	65

## Sheet: Accuracy-C
	1st Reference (Plasma)	2nd Reference (plasma)	6277 #C-Lot#1	6277 #C-Lot#2	6277 #C-Lot#3	Average of reference (mg/dL)			Average of reference (mg/dL)	6277 #C		X (mg/dL)	Low acceptance criteria (mg/dL)	High acceptance criteria (mg/dL)	y=x (mg/dL)	y=x (mg/dL)							Data Analysis (with 95% confidence interval)				*每次都要迴歸分析
No.	Data1	Data11	Data4	Data7	Data10	Data1&11 Average		No.	Data1&11 Average	data4&7&10		25	10	40	0	0							摘要輸出
1	160	162	166	163	166	161		1	161	166		50	35	65	100	100
2	217	219	229	221	231	218		2	218	229		75	60	90	200	200							迴歸統計
3	107	107	96	121	117	107		3	107	96		100	85	115	300	300							R 的倍數	0.996869
4	79.4	79.7	75	75	72	80		4	80	75		125	106.25	143.75	400	400							R 平方	0.993748
5	164	159	166	157	164	162		5	162	166		150	127.5	172.5	500	500							調整的 R 平方	0.993727
6	413	409	404	388	405	411		6	411	404		175	148.75	201.25	600	600							標準誤	8.45337
7	65	65.5	67	64	61	65		7	65	67		200	170	230									觀察值個數	300
8	166	166	168	160	164	166		8	166	168		225	191.25	258.75
9	172	168	163	173	169	170		9	170	163		250	212.5	287.5									ANOVA
10	216	217	213	226	213	217		10	217	213		275	233.75	316.25										自由度	SS	MS	F	顯著值
11	64.8	65.2	69	60	61	65		11	65	69		300	255	345									迴歸	1	3.38486e+06	3.38486e+06	47367.5	0
12	76.3	74.5	83	78	79	75		12	75	83		325	276.25	373.75				Meter-A	Meter-B	Meter-C	Mean	SD	殘差	298	21294.9	71.4595
13	122	119	109	115	117	121		13	121	109		350	297.5	402.5			Slope	0.994631	1.00149	0.989792	0.995304	0.00587623	總和	299	3.40615e+06
14	212	209	213	205	218	211		14	211	213		375	318.75	431.25			Intercept	0.390686	0.470372	0.842257	0.567771	0.241027
15	76.6	77.5	88	87	85	77		15	77	88		400	340	460			RSQ	0.992882	0.994269	0.993748	0.993633	0.000700266		係數	標準誤	t 統計	P-值	下限 95%	上限 95%	下限 95.0%	上限 95.0%
16	226	224	221	223	220	225		16	225	221		425	361.25	488.75									截距	0.842257	0.932048	0.903662	0.366904	-0.991973	2.67649	-0.991973	2.67649
17	123	122	118	114	138	123		17	123	118		450	382.5	517.5									X 變數 1	0.989792	0.00454782	217.641	0	0.980842	0.998742	0.980842	0.998742
18	223	222	223	211	226	223		18	223	223		475	403.75	546.25
19	80.4	80.1	82	87	83	80		19	80	82		500	425	575
20	379	377	373	376	374	378		20	378	373		525	446.25	603.75
21	130	127	126	127	125	129		21	129	126		550	467.5	632.5
22	85.9	83.9	81	72	77	85		22	85	81		575	488.75	661.25															Number of samples (n)	300
23	363	365	374	373	340	364		23	364	374		600	510	690															Range of YSI Values (mg/dL)	35	-	522
24	166	164	166	170	177	165		24	165	166																			Slope	0.989792
25	132	130	132	128	126	131		25	131	132																			Upper 95% CI for slope	0.998742
26	263	264	281	244	253	264		26	264	281																			Lower 95% CI for slope	0.980842
27	40.2	41	44	41	44	41		27	41	44																			Intercept	0.842257
28	159	160	158	163	165	160		28	160	158																			Upper 95% CI for intercept	2.67649
29	275	271	276	267	276	273		29	273	276																			Lower 95% CI for intercept	-0.991973
30	64.6	66.8	67	68	67	66		30	66	67																			Standard Error	8.45337
31	98	98	100	91	98	98		31	98	100																			Correlation coefficient (R)	0.996869
32	205	207	227	202	197	206		32	206	227																			R square (R2)	0.993748
33	259	258	254	260	252	259		33	259	254
34	83.5	81.5	87	85	86	83		34	83	87
35	152	152	149	156	155	152		35	152	149
36	89.1	88.1	88	86	88	89		36	89	88
37	219	218	222	217	219	219		37	219	222
38	58	58.7	60	58	58	58		38	58	60
39	523	520	491	537	507	522		39	522	491
40	41.6	40	36	38	36	41		40	41	36
41	186	188	178	177	180	187		41	187	178
42	127	125	129	127	135	126		42	126	129
43	71	69	74	68	70	70		43	70	74
44	35.5	35.4	40	39	40	35		44	35	40
45	126	124	130	127	131	125		45	125	130
46	288	286	284	285	286	287		46	287	284
47	134	130	117	129	131	132		47	132	117
48	71.3	70.3	59	71	75	71		48	71	59
49	101	99.5	88	111	104	100		49	100	88
50	80.9	81.5	75	79	76	81		50	81	75
51	365	366	364	376	369	366		51	366	364
52	349	343	344	343	360	346		52	346	344
53	313	310	302	324	307	312		53	312	302
54	104	103	101	104	106	104		54	104	101
55	338	334	328	339	332	336		55	336	328
56	177	173	149	171	166	175		56	175	149
57	169	170	161	160	165	170		57	170	161
58	120	118	111	123	125	119		58	119	111
59	150	149	143	144	142	150		59	150	143
60	158	158	160	151	157	158		60	158	160
61	64.9	62.9	67	74	69	64		61	64	67
62	198	197	174	211	196	198		62	198	174
63	187	188	186	196	184	188		63	188	186
64	347	350	367	353	331	349		64	349	367
65	141	142	147	139	130	142		65	142	147
66	158	158	152	159	154	158		66	158	152
67	102	102	97	102	105	102		67	102	97
68	112	113	114	115	107	113		68	113	114
69	47.6	49.3	42	48	47	48		69	48	42
70	172	167	176	180	177	170		70	170	176
71	109	113	109	117	108	111		71	111	109
72	137	141	148	130	151	139		72	139	148
73	105	106	110	98	98	106		73	106	110
74	430	427	412	420	412	429		74	429	412
75	259	257	256	262	259	258		75	258	256
76	302	304	300	308	303	303		76	303	300
77	116	115	106	123	112	116		77	116	106
78	175	181	172	181	184	178		78	178	172
79	262	270	291	266	270	266		79	266	291
80	114	114	122	119	118	114		80	114	122
81	367	375	352	367	371	371		81	371	352
82	464	455	425	462	441	460		82	460	425
83	74.8	76.8	80	83	86	76		83	76	80
84	49.4	50.9	48	48	47	50		84	50	48
85	139	139	132	140	143	139		85	139	132
86	104	105	117	96	105	105		86	105	117
87	105	108	117	123	109	107		87	107	117
88	388	401	399	407	411	395		88	395	399
89	257	267	254	262	264	262		89	262	254
90	190	192	179	186	176	191		90	191	179
91	117	121	122	119	126	119		91	119	122
92	104	106	102	109	115	105		92	105	102
93	74.9	74.5	83	62	73	75		93	75	83
94	109	109	104	103	97	109		94	109	104
95	393	408	415	395	434	401		95	401	415
96	168	171	152	154	159	170		96	170	152
97	78.1	77	83	77	75	78		97	78	83
98	268	273	270	263	271	271		98	271	270
99	158	158	154	155	151	158		99	158	154
100	76.1	76.8	67	68	63	76		100	76	67
								1	161	163
								2	218	221
								3	107	121
								4	80	75
								5	162	157
								6	411	388
								7	65	64
								8	166	160
								9	170	173
								10	217	226
								11	65	60
								12	75	78
								13	121	115
								14	211	205
								15	77	87
								16	225	223
								17	123	114
								18	223	211
								19	80	87
								20	378	376
								21	129	127
								22	85	72
								23	364	373
								24	165	170
								25	131	128
								26	264	244
								27	41	41
								28	160	163
								29	273	267
								30	66	68
								31	98	91
								32	206	202
								33	259	260
								34	83	85
								35	152	156
								36	89	86
								37	219	217
								38	58	58
								39	522	537
								40	41	38
								41	187	177
								42	126	127
								43	70	68
								44	35	39
								45	125	127
								46	287	285
								47	132	129
								48	71	71
								49	100	111
								50	81	79
								51	366	376
								52	346	343
								53	312	324
								54	104	104
								55	336	339
								56	175	171
								57	170	160
								58	119	123
								59	150	144
								60	158	151
								61	64	74
								62	198	211
								63	188	196
								64	349	353
								65	142	139
								66	158	159
								67	102	102
								68	113	115
								69	48	48
								70	170	180
								71	111	117
								72	139	130
								73	106	98
								74	429	420
								75	258	262
								76	303	308
								77	116	123
								78	178	181
								79	266	266
								80	114	119
								81	371	367
								82	460	462
								83	76	83
								84	50	48
								85	139	140
								86	105	96
								87	107	123
								88	395	407
								89	262	262
								90	191	186
								91	119	119
								92	105	109
								93	75	62
								94	109	103
								95	401	395
								96	170	154
								97	78	77
								98	271	263
								99	158	155
								100	76	68
								1	161	166
								2	218	231
								3	107	117
								4	80	72
								5	162	164
								6	411	405
								7	65	61
								8	166	164
								9	170	169
								10	217	213
								11	65	61
								12	75	79
								13	121	117
								14	211	218
								15	77	85
								16	225	220
								17	123	138
								18	223	226
								19	80	83
								20	378	374
								21	129	125
								22	85	77
								23	364	340
								24	165	177
								25	131	126
								26	264	253
								27	41	44
								28	160	165
								29	273	276
								30	66	67
								31	98	98
								32	206	197
								33	259	252
								34	83	86
								35	152	155
								36	89	88
								37	219	219
								38	58	58
								39	522	507
								40	41	36
								41	187	180
								42	126	135
								43	70	70
								44	35	40
								45	125	131
								46	287	286
								47	132	131
								48	71	75
								49	100	104
								50	81	76
								51	366	369
								52	346	360
								53	312	307
								54	104	106
								55	336	332
								56	175	166
								57	170	165
								58	119	125
								59	150	142
								60	158	157
								61	64	69
								62	198	196
								63	188	184
								64	349	331
								65	142	130
								66	158	154
								67	102	105
								68	113	107
								69	48	47
								70	170	177
								71	111	108
								72	139	151
								73	106	98
								74	429	412
								75	258	259
								76	303	303
								77	116	112
								78	178	184
								79	266	270
								80	114	118
								81	371	371
								82	460	441
								83	76	86
								84	50	47
								85	139	143
								86	105	105
								87	107	109
								88	395	411
								89	262	264
								90	191	176
								91	119	126
								92	105	115
								93	75	73
								94	109	97
								95	401	434
								96	170	159
								97	78	75
								98	271	271
								99	158	151
								100	76	63

## Sheet: difference chart 
	1st Reference (Plasma)	2nd Reference (plasma)	6277 #A-Lot#1	6277 #B-Lot#1	6277 #C-Lot#1	6277 #A-Lot#2	6277 #B-Lot#2	6277 #C-Lot#2	6277 #A-Lot#3	6277 #B-Lot#3	6277 #C-Lot#3	Average of reference (mg/dL)			Average of reference (mg/dL)	6277	Difference (mg/dL) (Meter-Average of Reference)	Ratio	classification			X (mg/dL)	Low difference (mg/dL)	High difference (mg/dL)
No.	Data1	Data11	Data2	Data3	Data4	Data5	Data6	Data7	Data8	Data9	Data10	Data1&11 Average		No.	Data1&11 Average	Data2~10	(Data2~10)-(Data1&11 Average)	Difference/Average of reference	reference<100 mg/dl : ±5,±10,±15mg/dl reference≧100 mg/dl : ±5,±10,±15%	double check點		25	-15	15
1	160	162	168	163	166	165	181	163	164	175	166	161		Data2	161	168	7	0.0434783	±5%	±5%	<100 mg/dL	50	-15	15
2	217	219	219	210	229	221	220	221	203	218	231	218		2	218	219	1	0.00458716	±5%	±5%	±5mg/dL	75	-15	15
3	107	107	109	105	96	105	111	121	108	114	117	107		3	107	109	2	0.0186916	±5%	±5%	±10mg/dL	100	-15	15
4	79.4	79.7	77	76	75	83	86	75	74	76	72	80		4	80	77	-3	-0.0375	±5mg/dL	±5mg/dL	±15mg/dL	125	-18.75	18.75
5	164	159	164	170	166	167	166	157	169	163	164	162		5	162	164	2	0.0123457	±5%	±5%	＞15mg/dL,＜-15mg/dL	150	-22.5	22.5
6	413	409	420	405	404	420	415	388	401	418	405	411		6	411	420	9	0.0218978	±5%	±5%		175	-26.25	26.25
7	65	65.5	67	60	67	68	70	64	59	66	61	65		7	65	67	2	0.0307692	±5mg/dL	±5mg/dL	≧100 mg/dL	200	-30	30
8	166	166	167	160	168	183	186	160	162	166	164	166		8	166	167	1	0.0060241	±5%	±5%	±5%	225	-33.75	33.75
9	172	168	171	165	163	192	183	173	159	169	169	170		9	170	171	1	0.00588235	±5%	±5%	±10%	250	-37.5	37.5
10	216	217	223	212	213	217	222	226	215	222	213	217		10	217	223	6	0.0276498	±5%	±5%	±15%	275	-41.25	41.25
11	64.8	65.2	62	59	69	63	71	60	60	70	61	65		11	65	62	-3	-0.0461538	±5mg/dL	±5mg/dL	＞15%,＜-15%	300	-45	45
12	76.3	74.5	83	73	83	79	79	78	86	78	79	75		12	75	83	8	0.106667	±10mg/dL	±10mg/dL		325	-48.75	48.75
13	122	119	118	111	109	114	116	115	111	118	117	121		13	121	118	-3	-0.0247934	±5%	±5%		350	-52.5	52.5
14	212	209	214	224	213	218	210	205	212	214	218	211		14	211	214	3	0.014218	±5%	±5%		375	-56.25	56.25
15	76.6	77.5	86	86	88	85	84	87	78	92	85	77		15	77	86	9	0.116883	±10mg/dL	±10mg/dL		400	-60	60
16	226	224	231	218	221	250	251	223	208	229	220	225		16	225	231	6	0.0266667	±5%	±5%		425	-63.75	63.75
17	123	122	122	132	118	129	119	114	118	121	138	123		17	123	122	-1	-0.00813008	±5%	±5%		450	-67.5	67.5
18	223	222	226	232	223	220	224	211	217	226	226	223		18	223	226	3	0.0134529	±5%	±5%		475	-71.25	71.25
19	80.4	80.1	85	84	82	83	86	87	84	85	83	80		19	80	85	5	0.0625	±5mg/dL	±5mg/dL		500	-75	75
20	379	377	380	373	373	390	380	376	369	384	374	378		20	378	380	2	0.00529101	±5%	±5%		525	-78.75	78.75
21	130	127	131	131	126	128	121	127	136	123	125	129		21	129	131	2	0.0155039	±5%	±5%		550	-82.5	82.5
22	85.9	83.9	77	85	81	76	85	72	79	83	77	85		22	85	77	-8	-0.0941176	±10mg/dL	±10mg/dL		575	-86.25	86.25
23	363	365	376	374	374	333	378	373	364	384	340	364		23	364	376	12	0.032967	±5%	±5%		600	-90	90
24	166	164	169	167	166	170	168	170	174	170	177	165		24	165	169	4	0.0242424	±5%	±5%
25	132	130	127	126	132	128	116	128	136	130	126	131		25	131	127	-4	-0.0305344	±5%	±5%
26	263	264	260	255	281	278	262	244	243	261	253	264		26	264	260	-4	-0.0151515	±5%	±5%
27	40.2	41	44	44	44	50	43	41	39	45	44	41		27	41	44	3	0.0731707	±5mg/dL	±5mg/dL
28	159	160	163	159	158	159	180	163	153	160	165	160		28	160	163	3	0.01875	±5%	±5%
29	275	271	277	266	276	273	265	267	280	279	276	273		29	273	277	4	0.014652	±5%	±5%
30	64.6	66.8	61	70	67	67	69	68	67	69	67	66		30	66	61	-5	-0.0757576	±5mg/dL	±5mg/dL
31	98	98	88	98	100	101	88	91	90	93	98	98		31	98	88	-10	-0.102041	±10mg/dL	±10mg/dL
32	205	207	202	202	227	226	198	202	200	203	197	206		32	206	202	-4	-0.0194175	±5%	±5%
33	259	258	254	254	254	259	264	260	253	260	252	259		33	259	254	-5	-0.019305	±5%	±5%
34	83.5	81.5	84	85	87	84	83	85	85	85	86	83		34	83	84	1	0.0120482	±5mg/dL	±5mg/dL
35	152	152	158	153	149	171	174	156	142	161	155	152		35	152	158	6	0.0394737	±5%	±5%
36	89.1	88.1	88	88	88	84	90	86	88	87	88	89		36	89	88	-1	-0.011236	±5mg/dL	±5mg/dL
37	219	218	221	222	222	216	219	217	218	215	219	219		37	219	221	2	0.00913242	±5%	±5%
38	58	58.7	58	58	60	50	48	58	60	49	58	58		38	58	58	0	0	±5mg/dL	±5mg/dL
39	523	520	528	525	491	518	536	537	522	536	507	522		39	522	528	6	0.0114943	±5%	±5%
40	41.6	40	38	37	36	38	38	38	33	33	36	41		40	41	38	-3	-0.0731707	±5mg/dL	±5mg/dL
41	186	188	189	181	178	202	203	177	176	181	180	187		41	187	189	2	0.0106952	±5%	±5%
42	127	125	124	128	129	126	128	127	127	121	135	126		42	126	124	-2	-0.015873	±5%	±5%
43	71	69	71	69	74	67	71	68	77	70	70	70		43	70	71	1	0.0142857	±5mg/dL	±5mg/dL
44	35.5	35.4	41	38	40	35	36	39	37	38	40	35		44	35	41	6	0.171429	±10mg/dL	±10mg/dL
45	126	124	132	138	130	119	131	127	126	131	131	125		45	125	132	7	0.056	±10%	±10%
46	288	286	290	288	284	279	297	285	283	275	286	287		46	287	290	3	0.010453	±5%	±5%
47	134	130	128	132	117	113	123	129	130	125	131	132		47	132	128	-4	-0.030303	±5%	±5%
48	71.3	70.3	69	63	59	62	71	71	73	66	75	71		48	71	69	-2	-0.028169	±5mg/dL	±5mg/dL
49	101	99.5	101	97	88	88	102	111	115	103	104	100		49	100	101	1	0.01	±5%	±5%
50	80.9	81.5	81	75	75	76	89	79	71	79	76	81		50	81	81	0	0	±5mg/dL	±5mg/dL
51	365	366	349	343	364	343	366	376	342	345	369	366		51	366	349	-17	-0.0464481	±5%	±5%
52	349	343	360	353	344	355	355	343	364	355	360	346		52	346	360	14	0.0404624	±5%	±5%		reference<100 mg/dL
53	313	310	308	296	302	308	287	324	312	297	307	312		53	312	308	-4	-0.0128205	±5%	±5%		Within ± 5 mg/dL		162	0.72
54	104	103	103	102	101	109	111	104	98	101	106	104		54	104	103	-1	-0.00961538	±5%	±5%		Within ± 10 mg/dL		216	0.96
55	338	334	332	331	328	332	328	339	334	330	332	336		55	336	332	-4	-0.0119048	±5%	±5%		Within ± 15 mg/dL		225	1
56	177	173	166	170	149	149	169	171	167	164	166	175		56	175	166	-9	-0.0514286	±10%	±10%		＞15 mg/dL,＜-15 mg/dL		0	0
57	169	170	168	179	161	167	163	160	153	166	165	170		57	170	168	-2	-0.0117647	±5%	±5%		Total		225	1
58	120	118	117	125	111	113	125	123	123	116	125	119		58	119	117	-2	-0.0168067	±5%	±5%
59	150	149	146	144	143	136	143	144	146	147	142	150		59	150	146	-4	-0.0266667	±5%	±5%
60	158	158	158	148	160	154	149	151	152	159	157	158		60	158	158	0	0	±5%	±5%		reference≧100 mg/dL
61	64.9	62.9	68	67	67	72	68	74	64	73	69	64		61	64	68	4	0.0625	±5mg/dL	±5mg/dL		Within ± 5%		478	0.708
62	198	197	193	192	174	199	196	211	203	197	196	198		62	198	193	-5	-0.0252525	±5%	±5%		Within ± 10 %		629	0.932
63	187	188	191	189	186	210	199	196	182	200	184	188		63	188	191	3	0.0159574	±5%	±5%		Within ± 15 %		675	1
64	347	350	337	329	367	372	365	353	329	338	331	349		64	349	337	-12	-0.034384	±5%	±5%		＞15%,＜-15%		0	0
65	141	142	135	132	147	149	146	139	127	142	130	142		65	142	135	-7	-0.0492958	±5%	±5%		Total		675	1
66	158	158	172	156	152	168	171	159	145	156	154	158		66	158	172	14	0.0886076	±10%	±10%
67	102	102	114	106	97	105	113	102	102	110	105	102		67	102	114	12	0.117647	±15%	±15%
68	112	113	118	112	114	127	117	115	114	115	107	113		68	113	118	5	0.0442478	±5%	±5%		Within ± 15 mg/dL or ±15%		900	1
69	47.6	49.3	49	48	42	50	51	48	50	47	47	48		69	48	49	1	0.0208333	±5mg/dL	±5mg/dL		Total		900	1
70	172	167	176	177	176	181	170	180	174	177	177	170		70	170	176	6	0.0352941	±5%	±5%
71	109	113	112	112	109	116	121	117	120	120	108	111		71	111	112	1	0.00900901	±5%	±5%
72	137	141	143	138	148	137	130	130	134	139	151	139		72	139	143	4	0.028777	±5%	±5%		System accuracy results for glucose concentration ＜5.55mmol/L (100 mg/dL)
73	105	106	110	104	110	105	118	98	98	113	98	106		73	106	110	4	0.0377358	±5%	±5%
74	430	427	421	426	412	463	423	420	397	422	412	429		74	429	421	-8	-0.018648	±5%	±5%		Interval	Within ± 0,28 mmol/L (Within ± 5 mg/dL)			Within ± 0,56 mmol/L (Within ± 10 mg/dL)			Within ± 0.83 mmol/L (Within ± 15 mg/dL)
75	259	257	259	260	256	236	271	262	257	263	259	258		75	258	259	1	0.00387597	±5%	±5%
76	302	304	321	290	300	297	307	308	287	308	303	303		76	303	321	18	0.0594059	±10%	±10%		Percentage of Values (%)	162	/	225	216	/	225	225	/	225
77	116	115	122	124	106	108	129	123	123	125	112	116		77	116	122	6	0.0517241	±10%	±10%			(	0.72	)	(	0.96	)	(	1	)
78	175	181	182	176	172	172	172	181	171	186	184	178		78	178	182	4	0.0224719	±5%	±5%
79	262	270	279	263	291	273	266	266	253	270	270	266		79	266	279	13	0.0488722	±5%	±5%
80	114	114	122	120	122	126	128	119	114	129	118	114		80	114	122	8	0.0701754	±10%	±10%		System accuracy results for glucose concentration ≧5.55mmol/L (100 mg/dL)
81	367	375	372	386	352	361	374	367	360	390	371	371		81	371	372	1	0.00269542	±5%	±5%
82	464	455	461	468	425	458	461	462	469	465	441	460		82	460	461	1	0.00217391	±5%	±5%		Interval	Within ± 5%			Within ± 10%			Within ± 15%
83	74.8	76.8	82	76	80	78	76	83	77	84	86	76		83	76	82	6	0.0789474	±10mg/dL	±10mg/dL
84	49.4	50.9	48	43	48	45	48	48	45	42	47	50		84	50	48	-2	-0.04	±5mg/dL	±5mg/dL		Percentage of Values (%)	478	/	675	629	/	675	675	/	675
85	139	139	151	130	132	150	151	140	143	133	143	139		85	139	151	12	0.0863309	±10%	±10%			(	0.708	)	(	0.932	)	(	1	)
86	104	105	105	102	117	112	116	96	100	111	105	105		86	105	105	0	0	±5%	±5%
87	105	108	110	108	117	109	110	123	107	114	109	107		87	107	110	3	0.0280374	±5%	±5%
88	388	401	400	399	399	403	409	407	393	407	411	395		88	395	400	5	0.0126582	±5%	±5%		System accuracy results for glucose concentration
89	257	267	260	251	254	258	262	262	251	261	264	262		89	262	260	-2	-0.00763359	±5%	±5%
90	190	192	188	175	179	200	206	186	180	182	176	191		90	191	188	-3	-0.0157068	±5%	±5%		Within ± 0.83 mmol/L or ±15% (Within ± 15 mg/dL or ±15%)
91	117	121	109	104	122	115	116	119	104	105	126	119		91	119	109	-10	-0.0840336	±10%	±10%
92	104	106	95	105	102	104	97	109	112	115	115	105		92	105	95	-10	-0.0952381	±10%	±10%		900	/	900
93	74.9	74.5	77	72	83	69	79	62	67	70	73	75		93	75	77	2	0.0266667	±5mg/dL	±5mg/dL		(	1	)
94	109	109	103	97	104	108	103	103	96	115	97	109		94	109	103	-6	-0.0550459	±10%	±10%
95	393	408	393	377	415	386	418	395	384	387	434	401		95	401	393	-8	-0.0199501	±5%	±5%
96	168	171	163	153	152	172	168	154	148	166	159	170		96	170	163	-7	-0.0411765	±5%	±5%
97	78.1	77	79	75	83	65	82	77	76	78	75	78		97	78	79	1	0.0128205	±5mg/dL	±5mg/dL
98	268	273	286	271	270	281	277	263	255	278	271	271		98	271	286	15	0.0553506	±10%	±10%
99	158	158	174	155	154	173	173	155	151	156	151	158		99	158	174	16	0.101266	±15%	±15%
100	76.1	76.8	68	71	67	74	71	68	71	65	63	76		100	76	68	-8	-0.105263	±10mg/dL	±10mg/dL
1														Data3	161	163	2	0.0124224	±5%	±5%
2														2	218	210	-8	-0.0366972	±5%	±5%
3														3	107	105	-2	-0.0186916	±5%	±5%
4														4	80	76	-4	-0.05	±5mg/dL	±5mg/dL
5														5	162	170	8	0.0493827	±5%	±5%
6														6	411	405	-6	-0.0145985	±5%	±5%
7														7	65	60	-5	-0.0769231	±5mg/dL	±5mg/dL
8														8	166	160	-6	-0.0361446	±5%	±5%
9														9	170	165	-5	-0.0294118	±5%	±5%
10														10	217	212	-5	-0.0230415	±5%	±5%
11														11	65	59	-6	-0.0923077	±10mg/dL	±10mg/dL
12														12	75	73	-2	-0.0266667	±5mg/dL	±5mg/dL
13														13	121	111	-10	-0.0826446	±10%	±10%
14														14	211	224	13	0.0616114	±10%	±10%
15														15	77	86	9	0.116883	±10mg/dL	±10mg/dL
16														16	225	218	-7	-0.0311111	±5%	±5%
17														17	123	132	9	0.0731707	±10%	±10%
18														18	223	232	9	0.0403587	±5%	±5%
19														19	80	84	4	0.05	±5mg/dL	±5mg/dL
20														20	378	373	-5	-0.0132275	±5%	±5%
21														21	129	131	2	0.0155039	±5%	±5%
22														22	85	85	0	0	±5mg/dL	±5mg/dL
23														23	364	374	10	0.0274725	±5%	±5%
24														24	165	167	2	0.0121212	±5%	±5%
25														25	131	126	-5	-0.0381679	±5%	±5%
26														26	264	255	-9	-0.0340909	±5%	±5%
27														27	41	44	3	0.0731707	±5mg/dL	±5mg/dL
28														28	160	159	-1	-0.00625	±5%	±5%
29														29	273	266	-7	-0.025641	±5%	±5%
30														30	66	70	4	0.0606061	±5mg/dL	±5mg/dL
31														31	98	98	0	0	±5mg/dL	±5mg/dL
32														32	206	202	-4	-0.0194175	±5%	±5%
33														33	259	254	-5	-0.019305	±5%	±5%
34														34	83	85	2	0.0240964	±5mg/dL	±5mg/dL
35														35	152	153	1	0.00657895	±5%	±5%
36														36	89	88	-1	-0.011236	±5mg/dL	±5mg/dL
37														37	219	222	3	0.0136986	±5%	±5%
38														38	58	58	0	0	±5mg/dL	±5mg/dL
39														39	522	525	3	0.00574713	±5%	±5%
40														40	41	37	-4	-0.097561	±5mg/dL	±5mg/dL
41														41	187	181	-6	-0.0320856	±5%	±5%
42														42	126	128	2	0.015873	±5%	±5%
43														43	70	69	-1	-0.0142857	±5mg/dL	±5mg/dL
44														44	35	38	3	0.0857143	±5mg/dL	±5mg/dL
45														45	125	138	13	0.104	±15%	±15%
46														46	287	288	1	0.00348432	±5%	±5%
47														47	132	132	0	0	±5%	±5%
48														48	71	63	-8	-0.112676	±10mg/dL	±10mg/dL
49														49	100	97	-3	-0.03	±5%	±5%
50														50	81	75	-6	-0.0740741	±10mg/dL	±10mg/dL
51														51	366	343	-23	-0.0628415	±10%	±10%
52														52	346	353	7	0.0202312	±5%	±5%
53														53	312	296	-16	-0.0512821	±10%	±10%
54														54	104	102	-2	-0.0192308	±5%	±5%
55														55	336	331	-5	-0.014881	±5%	±5%
56														56	175	170	-5	-0.0285714	±5%	±5%
57														57	170	179	9	0.0529412	±10%	±10%
58														58	119	125	6	0.0504202	±10%	±10%
59														59	150	144	-6	-0.04	±5%	±5%
60														60	158	148	-10	-0.0632911	±10%	±10%
61														61	64	67	3	0.046875	±5mg/dL	±5mg/dL
62														62	198	192	-6	-0.030303	±5%	±5%
63														63	188	189	1	0.00531915	±5%	±5%
64														64	349	329	-20	-0.0573066	±10%	±10%
65														65	142	132	-10	-0.0704225	±10%	±10%
66														66	158	156	-2	-0.0126582	±5%	±5%
67														67	102	106	4	0.0392157	±5%	±5%
68														68	113	112	-1	-0.00884956	±5%	±5%
69														69	48	48	0	0	±5mg/dL	±5mg/dL
70														70	170	177	7	0.0411765	±5%	±5%
71														71	111	112	1	0.00900901	±5%	±5%
72														72	139	138	-1	-0.00719424	±5%	±5%
73														73	106	104	-2	-0.0188679	±5%	±5%
74														74	429	426	-3	-0.00699301	±5%	±5%
75														75	258	260	2	0.00775194	±5%	±5%
76														76	303	290	-13	-0.0429043	±5%	±5%
77														77	116	124	8	0.0689655	±10%	±10%
78														78	178	176	-2	-0.011236	±5%	±5%
79														79	266	263	-3	-0.0112782	±5%	±5%
80														80	114	120	6	0.0526316	±10%	±10%
81														81	371	386	15	0.0404313	±5%	±5%
82														82	460	468	8	0.0173913	±5%	±5%
83														83	76	76	0	0	±5mg/dL	±5mg/dL
84														84	50	43	-7	-0.14	±10mg/dL	±10mg/dL
85														85	139	130	-9	-0.0647482	±10%	±10%
86														86	105	102	-3	-0.0285714	±5%	±5%
87														87	107	108	1	0.00934579	±5%	±5%
88														88	395	399	4	0.0101266	±5%	±5%
89														89	262	251	-11	-0.0419847	±5%	±5%
90														90	191	175	-16	-0.0837696	±10%	±10%
91														91	119	104	-15	-0.12605	±15%	±15%
92														92	105	105	0	0	±5%	±5%
93														93	75	72	-3	-0.04	±5mg/dL	±5mg/dL
94														94	109	97	-12	-0.110092	±15%	±15%
95														95	401	377	-24	-0.0598504	±10%	±10%
96														96	170	153	-17	-0.1	±10%	±10%
97														97	78	75	-3	-0.0384615	±5mg/dL	±5mg/dL
98														98	271	271	0	0	±5%	±5%
99														99	158	155	-3	-0.0189873	±5%	±5%
100														100	76	71	-5	-0.0657895	±5mg/dL	±5mg/dL
1														Data4	161	166	5	0.0310559	±5%	±5%
2														2	218	229	11	0.0504587	±10%	±10%
3														3	107	96	-11	-0.102804	±15%	±15%
4														4	80	75	-5	-0.0625	±5mg/dL	±5mg/dL
5														5	162	166	4	0.0246914	±5%	±5%
6														6	411	404	-7	-0.0170316	±5%	±5%
7														7	65	67	2	0.0307692	±5mg/dL	±5mg/dL
8														8	166	168	2	0.0120482	±5%	±5%
9														9	170	163	-7	-0.0411765	±5%	±5%
10														10	217	213	-4	-0.0184332	±5%	±5%
11														11	65	69	4	0.0615385	±5mg/dL	±5mg/dL
12														12	75	83	8	0.106667	±10mg/dL	±10mg/dL
13														13	121	109	-12	-0.0991736	±10%	±10%
14														14	211	213	2	0.00947867	±5%	±5%
15														15	77	88	11	0.142857	±15mg/dL	±15mg/dL
16														16	225	221	-4	-0.0177778	±5%	±5%
17														17	123	118	-5	-0.0406504	±5%	±5%
18														18	223	223	0	0	±5%	±5%
19														19	80	82	2	0.025	±5mg/dL	±5mg/dL
20														20	378	373	-5	-0.0132275	±5%	±5%
21														21	129	126	-3	-0.0232558	±5%	±5%
22														22	85	81	-4	-0.0470588	±5mg/dL	±5mg/dL
23														23	364	374	10	0.0274725	±5%	±5%
24														24	165	166	1	0.00606061	±5%	±5%
25														25	131	132	1	0.00763359	±5%	±5%
26														26	264	281	17	0.0643939	±10%	±10%
27														27	41	44	3	0.0731707	±5mg/dL	±5mg/dL
28														28	160	158	-2	-0.0125	±5%	±5%
29														29	273	276	3	0.010989	±5%	±5%
30														30	66	67	1	0.0151515	±5mg/dL	±5mg/dL
31														31	98	100	2	0.0204082	±5mg/dL	±5mg/dL
32														32	206	227	21	0.101942	±15%	±15%
33														33	259	254	-5	-0.019305	±5%	±5%
34														34	83	87	4	0.0481928	±5mg/dL	±5mg/dL
35														35	152	149	-3	-0.0197368	±5%	±5%
36														36	89	88	-1	-0.011236	±5mg/dL	±5mg/dL
37														37	219	222	3	0.0136986	±5%	±5%
38														38	58	60	2	0.0344828	±5mg/dL	±5mg/dL
39														39	522	491	-31	-0.059387	±10%	±10%
40														40	41	36	-5	-0.121951	±5mg/dL	±5mg/dL
41														41	187	178	-9	-0.0481283	±5%	±5%
42														42	126	129	3	0.0238095	±5%	±5%
43														43	70	74	4	0.0571429	±5mg/dL	±5mg/dL
44														44	35	40	5	0.142857	±5mg/dL	±5mg/dL
45														45	125	130	5	0.04	±5%	±5%
46														46	287	284	-3	-0.010453	±5%	±5%
47														47	132	117	-15	-0.113636	±15%	±15%
48														48	71	59	-12	-0.169014	±15mg/dL	±15mg/dL
49														49	100	88	-12	-0.12	±15%	±15%
50														50	81	75	-6	-0.0740741	±10mg/dL	±10mg/dL
51														51	366	364	-2	-0.00546448	±5%	±5%
52														52	346	344	-2	-0.00578035	±5%	±5%
53														53	312	302	-10	-0.0320513	±5%	±5%
54														54	104	101	-3	-0.0288462	±5%	±5%
55														55	336	328	-8	-0.0238095	±5%	±5%
56														56	175	149	-26	-0.148571	±15%	±15%
57														57	170	161	-9	-0.0529412	±10%	±10%
58														58	119	111	-8	-0.0672269	±10%	±10%
59														59	150	143	-7	-0.0466667	±5%	±5%
60														60	158	160	2	0.0126582	±5%	±5%
61														61	64	67	3	0.046875	±5mg/dL	±5mg/dL
62														62	198	174	-24	-0.121212	±15%	±15%
63														63	188	186	-2	-0.0106383	±5%	±5%
64														64	349	367	18	0.0515759	±10%	±10%
65														65	142	147	5	0.0352113	±5%	±5%
66														66	158	152	-6	-0.0379747	±5%	±5%
67														67	102	97	-5	-0.0490196	±5%	±5%
68														68	113	114	1	0.00884956	±5%	±5%
69														69	48	42	-6	-0.125	±10mg/dL	±10mg/dL
70														70	170	176	6	0.0352941	±5%	±5%
71														71	111	109	-2	-0.018018	±5%	±5%
72														72	139	148	9	0.0647482	±10%	±10%
73														73	106	110	4	0.0377358	±5%	±5%
74														74	429	412	-17	-0.039627	±5%	±5%
75														75	258	256	-2	-0.00775194	±5%	±5%
76														76	303	300	-3	-0.00990099	±5%	±5%
77														77	116	106	-10	-0.0862069	±10%	±10%
78														78	178	172	-6	-0.0337079	±5%	±5%
79														79	266	291	25	0.093985	±10%	±10%
80														80	114	122	8	0.0701754	±10%	±10%
81														81	371	352	-19	-0.0512129	±10%	±10%
82														82	460	425	-35	-0.076087	±10%	±10%
83														83	76	80	4	0.0526316	±5mg/dL	±5mg/dL
84														84	50	48	-2	-0.04	±5mg/dL	±5mg/dL
85														85	139	132	-7	-0.0503597	±10%	±10%
86														86	105	117	12	0.114286	±15%	±15%
87														87	107	117	10	0.0934579	±10%	±10%
88														88	395	399	4	0.0101266	±5%	±5%
89														89	262	254	-8	-0.0305344	±5%	±5%
90														90	191	179	-12	-0.0628272	±10%	±10%
91														91	119	122	3	0.0252101	±5%	±5%
92														92	105	102	-3	-0.0285714	±5%	±5%
93														93	75	83	8	0.106667	±10mg/dL	±10mg/dL
94														94	109	104	-5	-0.0458716	±5%	±5%
95														95	401	415	14	0.0349127	±5%	±5%
96														96	170	152	-18	-0.105882	±15%	±15%
97														97	78	83	5	0.0641026	±5mg/dL	±5mg/dL
98														98	271	270	-1	-0.00369004	±5%	±5%
99														99	158	154	-4	-0.0253165	±5%	±5%
100														100	76	67	-9	-0.118421	±10mg/dL	±10mg/dL
1														Data5	161	165	4	0.0248447	±5%	±5%
2														2	218	221	3	0.0137615	±5%	±5%
3														3	107	105	-2	-0.0186916	±5%	±5%
4														4	80	83	3	0.0375	±5mg/dL	±5mg/dL
5														5	162	167	5	0.0308642	±5%	±5%
6														6	411	420	9	0.0218978	±5%	±5%
7														7	65	68	3	0.0461538	±5mg/dL	±5mg/dL
8														8	166	183	17	0.10241	±15%	±15%
9														9	170	192	22	0.129412	±15%	±15%
10														10	217	217	0	0	±5%	±5%
11														11	65	63	-2	-0.0307692	±5mg/dL	±5mg/dL
12														12	75	79	4	0.0533333	±5mg/dL	±5mg/dL
13														13	121	114	-7	-0.0578512	±10%	±10%
14														14	211	218	7	0.0331754	±5%	±5%
15														15	77	85	8	0.103896	±10mg/dL	±10mg/dL
16														16	225	250	25	0.111111	±15%	±15%
17														17	123	129	6	0.0487805	±5%	±5%
18														18	223	220	-3	-0.0134529	±5%	±5%
19														19	80	83	3	0.0375	±5mg/dL	±5mg/dL
20														20	378	390	12	0.031746	±5%	±5%
21														21	129	128	-1	-0.00775194	±5%	±5%
22														22	85	76	-9	-0.105882	±10mg/dL	±10mg/dL
23														23	364	333	-31	-0.0851648	±10%	±10%
24														24	165	170	5	0.030303	±5%	±5%
25														25	131	128	-3	-0.0229008	±5%	±5%
26														26	264	278	14	0.0530303	±10%	±10%
27														27	41	50	9	0.219512	±10mg/dL	±10mg/dL
28														28	160	159	-1	-0.00625	±5%	±5%
29														29	273	273	0	0	±5%	±5%
30														30	66	67	1	0.0151515	±5mg/dL	±5mg/dL
31														31	98	101	3	0.0306122	±5mg/dL	±5mg/dL
32														32	206	226	20	0.0970874	±10%	±10%
33														33	259	259	0	0	±5%	±5%
34														34	83	84	1	0.0120482	±5mg/dL	±5mg/dL
35														35	152	171	19	0.125	±15%	±15%
36														36	89	84	-5	-0.0561798	±5mg/dL	±5mg/dL
37														37	219	216	-3	-0.0136986	±5%	±5%
38														38	58	50	-8	-0.137931	±10mg/dL	±10mg/dL
39														39	522	518	-4	-0.00766284	±5%	±5%
40														40	41	38	-3	-0.0731707	±5mg/dL	±5mg/dL
41														41	187	202	15	0.0802139	±10%	±10%
42														42	126	126	0	0	±5%	±5%
43														43	70	67	-3	-0.0428571	±5mg/dL	±5mg/dL
44														44	35	35	0	0	±5mg/dL	±5mg/dL
45														45	125	119	-6	-0.048	±5%	±5%
46														46	287	279	-8	-0.0278746	±5%	±5%
47														47	132	113	-19	-0.143939	±15%	±15%
48														48	71	62	-9	-0.126761	±10mg/dL	±10mg/dL
49														49	100	88	-12	-0.12	±15%	±15%
50														50	81	76	-5	-0.0617284	±5mg/dL	±5mg/dL
51														51	366	343	-23	-0.0628415	±10%	±10%
52														52	346	355	9	0.0260116	±5%	±5%
53														53	312	308	-4	-0.0128205	±5%	±5%
54														54	104	109	5	0.0480769	±5%	±5%
55														55	336	332	-4	-0.0119048	±5%	±5%
56														56	175	149	-26	-0.148571	±15%	±15%
57														57	170	167	-3	-0.0176471	±5%	±5%
58														58	119	113	-6	-0.0504202	±10%	±10%
59														59	150	136	-14	-0.0933333	±10%	±10%
60														60	158	154	-4	-0.0253165	±5%	±5%
61														61	64	72	8	0.125	±10mg/dL	±10mg/dL
62														62	198	199	1	0.00505051	±5%	±5%
63														63	188	210	22	0.117021	±15%	±15%
64														64	349	372	23	0.0659026	±10%	±10%
65														65	142	149	7	0.0492958	±5%	±5%
66														66	158	168	10	0.0632911	±10%	±10%
67														67	102	105	3	0.0294118	±5%	±5%
68														68	113	127	14	0.123894	±15%	±15%
69														69	48	50	2	0.0416667	±5mg/dL	±5mg/dL
70														70	170	181	11	0.0647059	±10%	±10%
71														71	111	116	5	0.045045	±5%	±5%
72														72	139	137	-2	-0.0143885	±5%	±5%
73														73	106	105	-1	-0.00943396	±5%	±5%
74														74	429	463	34	0.0792541	±10%	±10%
75														75	258	236	-22	-0.0852713	±10%	±10%
76														76	303	297	-6	-0.019802	±5%	±5%
77														77	116	108	-8	-0.0689655	±10%	±10%
78														78	178	172	-6	-0.0337079	±5%	±5%
79														79	266	273	7	0.0263158	±5%	±5%
80														80	114	126	12	0.105263	±15%	±15%
81														81	371	361	-10	-0.0269542	±5%	±5%
82														82	460	458	-2	-0.00434783	±5%	±5%
83														83	76	78	2	0.0263158	±5mg/dL	±5mg/dL
84														84	50	45	-5	-0.1	±5mg/dL	±5mg/dL
85														85	139	150	11	0.0791367	±10%	±10%
86														86	105	112	7	0.0666667	±10%	±10%
87														87	107	109	2	0.0186916	±5%	±5%
88														88	395	403	8	0.0202532	±5%	±5%
89														89	262	258	-4	-0.0152672	±5%	±5%
90														90	191	200	9	0.0471204	±5%	±5%
91														91	119	115	-4	-0.0336134	±5%	±5%
92														92	105	104	-1	-0.00952381	±5%	±5%
93														93	75	69	-6	-0.08	±10mg/dL	±10mg/dL
94														94	109	108	-1	-0.00917431	±5%	±5%
95														95	401	386	-15	-0.0374065	±5%	±5%
96														96	170	172	2	0.0117647	±5%	±5%
97														97	78	65	-13	-0.166667	±15mg/dL	±15mg/dL
98														98	271	281	10	0.0369004	±5%	±5%
99														99	158	173	15	0.0949367	±10%	±10%
100														100	76	74	-2	-0.0263158	±5mg/dL	±5mg/dL
1														Data6	161	181	20	0.124224	±15%	±15%
2														2	218	220	2	0.00917431	±5%	±5%
3														3	107	111	4	0.0373832	±5%	±5%
4														4	80	86	6	0.075	±10mg/dL	±10mg/dL
5														5	162	166	4	0.0246914	±5%	±5%
6														6	411	415	4	0.00973236	±5%	±5%
7														7	65	70	5	0.0769231	±5mg/dL	±5mg/dL
8														8	166	186	20	0.120482	±15%	±15%
9														9	170	183	13	0.0764706	±10%	±10%
10														10	217	222	5	0.0230415	±5%	±5%
11														11	65	71	6	0.0923077	±10mg/dL	±10mg/dL
12														12	75	79	4	0.0533333	±5mg/dL	±5mg/dL
13														13	121	116	-5	-0.0413223	±5%	±5%
14														14	211	210	-1	-0.00473934	±5%	±5%
15														15	77	84	7	0.0909091	±10mg/dL	±10mg/dL
16														16	225	251	26	0.115556	±15%	±15%
17														17	123	119	-4	-0.0325203	±5%	±5%
18														18	223	224	1	0.0044843	±5%	±5%
19														19	80	86	6	0.075	±10mg/dL	±10mg/dL
20														20	378	380	2	0.00529101	±5%	±5%
21														21	129	121	-8	-0.0620155	±10%	±10%
22														22	85	85	0	0	±5mg/dL	±5mg/dL
23														23	364	378	14	0.0384615	±5%	±5%
24														24	165	168	3	0.0181818	±5%	±5%
25														25	131	116	-15	-0.114504	±15%	±15%
26														26	264	262	-2	-0.00757576	±5%	±5%
27														27	41	43	2	0.0487805	±5mg/dL	±5mg/dL
28														28	160	180	20	0.125	±15%	±15%
29														29	273	265	-8	-0.029304	±5%	±5%
30														30	66	69	3	0.0454545	±5mg/dL	±5mg/dL
31														31	98	88	-10	-0.102041	±10mg/dL	±10mg/dL
32														32	206	198	-8	-0.038835	±5%	±5%
33														33	259	264	5	0.019305	±5%	±5%
34														34	83	83	0	0	±5mg/dL	±5mg/dL
35														35	152	174	22	0.144737	±15%	±15%
36														36	89	90	1	0.011236	±5mg/dL	±5mg/dL
37														37	219	219	0	0	±5%	±5%
38														38	58	48	-10	-0.172414	±10mg/dL	±10mg/dL
39														39	522	536	14	0.0268199	±5%	±5%
40														40	41	38	-3	-0.0731707	±5mg/dL	±5mg/dL
41														41	187	203	16	0.0855615	±10%	±10%
42														42	126	128	2	0.015873	±5%	±5%
43														43	70	71	1	0.0142857	±5mg/dL	±5mg/dL
44														44	35	36	1	0.0285714	±5mg/dL	±5mg/dL
45														45	125	131	6	0.048	±5%	±5%
46														46	287	297	10	0.0348432	±5%	±5%
47														47	132	123	-9	-0.0681818	±10%	±10%
48														48	71	71	0	0	±5mg/dL	±5mg/dL
49														49	100	102	2	0.02	±5%	±5%
50														50	81	89	8	0.0987654	±10mg/dL	±10mg/dL
51														51	366	366	0	0	±5%	±5%
52														52	346	355	9	0.0260116	±5%	±5%
53														53	312	287	-25	-0.0801282	±10%	±10%
54														54	104	111	7	0.0673077	±10%	±10%
55														55	336	328	-8	-0.0238095	±5%	±5%
56														56	175	169	-6	-0.0342857	±5%	±5%
57														57	170	163	-7	-0.0411765	±5%	±5%
58														58	119	125	6	0.0504202	±10%	±10%
59														59	150	143	-7	-0.0466667	±5%	±5%
60														60	158	149	-9	-0.056962	±10%	±10%
61														61	64	68	4	0.0625	±5mg/dL	±5mg/dL
62														62	198	196	-2	-0.010101	±5%	±5%
63														63	188	199	11	0.0585106	±10%	±10%
64														64	349	365	16	0.0458453	±5%	±5%
65														65	142	146	4	0.028169	±5%	±5%
66														66	158	171	13	0.0822785	±10%	±10%
67														67	102	113	11	0.107843	±15%	±15%
68														68	113	117	4	0.0353982	±5%	±5%
69														69	48	51	3	0.0625	±5mg/dL	±5mg/dL
70														70	170	170	0	0	±5%	±5%
71														71	111	121	10	0.0900901	±10%	±10%
72														72	139	130	-9	-0.0647482	±10%	±10%
73														73	106	118	12	0.113208	±15%	±15%
74														74	429	423	-6	-0.013986	±5%	±5%
75														75	258	271	13	0.0503876	±10%	±10%
76														76	303	307	4	0.0132013	±5%	±5%
77														77	116	129	13	0.112069	±15%	±15%
78														78	178	172	-6	-0.0337079	±5%	±5%
79														79	266	266	0	0	±5%	±5%
80														80	114	128	14	0.122807	±15%	±15%
81														81	371	374	3	0.00808625	±5%	±5%
82														82	460	461	1	0.00217391	±5%	±5%
83														83	76	76	0	0	±5mg/dL	±5mg/dL
84														84	50	48	-2	-0.04	±5mg/dL	±5mg/dL
85														85	139	151	12	0.0863309	±10%	±10%
86														86	105	116	11	0.104762	±15%	±15%
87														87	107	110	3	0.0280374	±5%	±5%
88														88	395	409	14	0.035443	±5%	±5%
89														89	262	262	0	0	±5%	±5%
90														90	191	206	15	0.078534	±10%	±10%
91														91	119	116	-3	-0.0252101	±5%	±5%
92														92	105	97	-8	-0.0761905	±10%	±10%
93														93	75	79	4	0.0533333	±5mg/dL	±5mg/dL
94														94	109	103	-6	-0.0550459	±10%	±10%
95														95	401	418	17	0.042394	±5%	±5%
96														96	170	168	-2	-0.0117647	±5%	±5%
97														97	78	82	4	0.0512821	±5mg/dL	±5mg/dL
98														98	271	277	6	0.0221402	±5%	±5%
99														99	158	173	15	0.0949367	±10%	±10%
100														100	76	71	-5	-0.0657895	±5mg/dL	±5mg/dL
1														Data7	161	163	2	0.0124224	±5%	±5%
2														2	218	221	3	0.0137615	±5%	±5%
3														3	107	121	14	0.130841	±15%	±15%
4														4	80	75	-5	-0.0625	±5mg/dL	±5mg/dL
5														5	162	157	-5	-0.0308642	±5%	±5%
6														6	411	388	-23	-0.0559611	±10%	±10%
7														7	65	64	-1	-0.0153846	±5mg/dL	±5mg/dL
8														8	166	160	-6	-0.0361446	±5%	±5%
9														9	170	173	3	0.0176471	±5%	±5%
10														10	217	226	9	0.0414747	±5%	±5%
11														11	65	60	-5	-0.0769231	±5mg/dL	±5mg/dL
12														12	75	78	3	0.04	±5mg/dL	±5mg/dL
13														13	121	115	-6	-0.0495868	±5%	±5%
14														14	211	205	-6	-0.028436	±5%	±5%
15														15	77	87	10	0.12987	±10mg/dL	±10mg/dL
16														16	225	223	-2	-0.00888889	±5%	±5%
17														17	123	114	-9	-0.0731707	±10%	±10%
18														18	223	211	-12	-0.0538117	±10%	±10%
19														19	80	87	7	0.0875	±10mg/dL	±10mg/dL
20														20	378	376	-2	-0.00529101	±5%	±5%
21														21	129	127	-2	-0.0155039	±5%	±5%
22														22	85	72	-13	-0.152941	±15mg/dL	±15mg/dL
23														23	364	373	9	0.0247253	±5%	±5%
24														24	165	170	5	0.030303	±5%	±5%
25														25	131	128	-3	-0.0229008	±5%	±5%
26														26	264	244	-20	-0.0757576	±10%	±10%
27														27	41	41	0	0	±5mg/dL	±5mg/dL
28														28	160	163	3	0.01875	±5%	±5%
29														29	273	267	-6	-0.021978	±5%	±5%
30														30	66	68	2	0.030303	±5mg/dL	±5mg/dL
31														31	98	91	-7	-0.0714286	±10mg/dL	±10mg/dL
32														32	206	202	-4	-0.0194175	±5%	±5%
33														33	259	260	1	0.003861	±5%	±5%
34														34	83	85	2	0.0240964	±5mg/dL	±5mg/dL
35														35	152	156	4	0.0263158	±5%	±5%
36														36	89	86	-3	-0.0337079	±5mg/dL	±5mg/dL
37														37	219	217	-2	-0.00913242	±5%	±5%
38														38	58	58	0	0	±5mg/dL	±5mg/dL
39														39	522	537	15	0.0287356	±5%	±5%
40														40	41	38	-3	-0.0731707	±5mg/dL	±5mg/dL
41														41	187	177	-10	-0.0534759	±10%	±10%
42														42	126	127	1	0.00793651	±5%	±5%
43														43	70	68	-2	-0.0285714	±5mg/dL	±5mg/dL
44														44	35	39	4	0.114286	±5mg/dL	±5mg/dL
45														45	125	127	2	0.016	±5%	±5%
46														46	287	285	-2	-0.00696864	±5%	±5%
47														47	132	129	-3	-0.0227273	±5%	±5%
48														48	71	71	0	0	±5mg/dL	±5mg/dL
49														49	100	111	11	0.11	±15%	±15%
50														50	81	79	-2	-0.0246914	±5mg/dL	±5mg/dL
51														51	366	376	10	0.0273224	±5%	±5%
52														52	346	343	-3	-0.00867052	±5%	±5%
53														53	312	324	12	0.0384615	±5%	±5%
54														54	104	104	0	0	±5%	±5%
55														55	336	339	3	0.00892857	±5%	±5%
56														56	175	171	-4	-0.0228571	±5%	±5%
57														57	170	160	-10	-0.0588235	±10%	±10%
58														58	119	123	4	0.0336134	±5%	±5%
59														59	150	144	-6	-0.04	±5%	±5%
60														60	158	151	-7	-0.0443038	±5%	±5%
61														61	64	74	10	0.15625	±10mg/dL	±10mg/dL
62														62	198	211	13	0.0656566	±10%	±10%
63														63	188	196	8	0.0425532	±5%	±5%
64														64	349	353	4	0.0114613	±5%	±5%
65														65	142	139	-3	-0.0211268	±5%	±5%
66														66	158	159	1	0.00632911	±5%	±5%
67														67	102	102	0	0	±5%	±5%
68														68	113	115	2	0.0176991	±5%	±5%
69														69	48	48	0	0	±5mg/dL	±5mg/dL
70														70	170	180	10	0.0588235	±10%	±10%
71														71	111	117	6	0.0540541	±10%	±10%
72														72	139	130	-9	-0.0647482	±10%	±10%
73														73	106	98	-8	-0.0754717	±10%	±10%
74														74	429	420	-9	-0.020979	±5%	±5%
75														75	258	262	4	0.0155039	±5%	±5%
76														76	303	308	5	0.0165017	±5%	±5%
77														77	116	123	7	0.0603448	±10%	±10%
78														78	178	181	3	0.0168539	±5%	±5%
79														79	266	266	0	0	±5%	±5%
80														80	114	119	5	0.0438596	±5%	±5%
81														81	371	367	-4	-0.0107817	±5%	±5%
82														82	460	462	2	0.00434783	±5%	±5%
83														83	76	83	7	0.0921053	±10mg/dL	±10mg/dL
84														84	50	48	-2	-0.04	±5mg/dL	±5mg/dL
85														85	139	140	1	0.00719424	±5%	±5%
86														86	105	96	-9	-0.0857143	±10%	±10%
87														87	107	123	16	0.149533	±15%	±15%
88														88	395	407	12	0.0303797	±5%	±5%
89														89	262	262	0	0	±5%	±5%
90														90	191	186	-5	-0.026178	±5%	±5%
91														91	119	119	0	0	±5%	±5%
92														92	105	109	4	0.0380952	±5%	±5%
93														93	75	62	-13	-0.173333	±15mg/dL	±15mg/dL
94														94	109	103	-6	-0.0550459	±10%	±10%
95														95	401	395	-6	-0.0149626	±5%	±5%
96														96	170	154	-16	-0.0941176	±10%	±10%
97														97	78	77	-1	-0.0128205	±5mg/dL	±5mg/dL
98														98	271	263	-8	-0.0295203	±5%	±5%
99														99	158	155	-3	-0.0189873	±5%	±5%
100														100	76	68	-8	-0.105263	±10mg/dL	±10mg/dL
1														Data8	161	164	3	0.0186335	±5%	±5%
2														2	218	203	-15	-0.0688073	±10%	±10%
3														3	107	108	1	0.00934579	±5%	±5%
4														4	80	74	-6	-0.075	±10mg/dL	±10mg/dL
5														5	162	169	7	0.0432099	±5%	±5%
6														6	411	401	-10	-0.0243309	±5%	±5%
7														7	65	59	-6	-0.0923077	±10mg/dL	±10mg/dL
8														8	166	162	-4	-0.0240964	±5%	±5%
9														9	170	159	-11	-0.0647059	±10%	±10%
10														10	217	215	-2	-0.00921659	±5%	±5%
11														11	65	60	-5	-0.0769231	±5mg/dL	±5mg/dL
12														12	75	86	11	0.146667	±15mg/dL	±15mg/dL
13														13	121	111	-10	-0.0826446	±10%	±10%
14														14	211	212	1	0.00473934	±5%	±5%
15														15	77	78	1	0.012987	±5mg/dL	±5mg/dL
16														16	225	208	-17	-0.0755556	±10%	±10%
17														17	123	118	-5	-0.0406504	±5%	±5%
18														18	223	217	-6	-0.0269058	±5%	±5%
19														19	80	84	4	0.05	±5mg/dL	±5mg/dL
20														20	378	369	-9	-0.0238095	±5%	±5%
21														21	129	136	7	0.0542636	±10%	±10%
22														22	85	79	-6	-0.0705882	±10mg/dL	±10mg/dL
23														23	364	364	0	0	±5%	±5%
24														24	165	174	9	0.0545455	±10%	±10%
25														25	131	136	5	0.0381679	±5%	±5%
26														26	264	243	-21	-0.0795455	±10%	±10%
27														27	41	39	-2	-0.0487805	±5mg/dL	±5mg/dL
28														28	160	153	-7	-0.04375	±5%	±5%
29														29	273	280	7	0.025641	±5%	±5%
30														30	66	67	1	0.0151515	±5mg/dL	±5mg/dL
31														31	98	90	-8	-0.0816327	±10mg/dL	±10mg/dL
32														32	206	200	-6	-0.0291262	±5%	±5%
33														33	259	253	-6	-0.023166	±5%	±5%
34														34	83	85	2	0.0240964	±5mg/dL	±5mg/dL
35														35	152	142	-10	-0.0657895	±10%	±10%
36														36	89	88	-1	-0.011236	±5mg/dL	±5mg/dL
37														37	219	218	-1	-0.00456621	±5%	±5%
38														38	58	60	2	0.0344828	±5mg/dL	±5mg/dL
39														39	522	522	0	0	±5%	±5%
40														40	41	33	-8	-0.195122	±10mg/dL	±10mg/dL
41														41	187	176	-11	-0.0588235	±10%	±10%
42														42	126	127	1	0.00793651	±5%	±5%
43														43	70	77	7	0.1	±10mg/dL	±10mg/dL
44														44	35	37	2	0.0571429	±5mg/dL	±5mg/dL
45														45	125	126	1	0.008	±5%	±5%
46														46	287	283	-4	-0.0139373	±5%	±5%
47														47	132	130	-2	-0.0151515	±5%	±5%
48														48	71	73	2	0.028169	±5mg/dL	±5mg/dL
49														49	100	115	15	0.15	±15%	±15%
50														50	81	71	-10	-0.123457	±10mg/dL	±10mg/dL
51														51	366	342	-24	-0.0655738	±10%	±10%
52														52	346	364	18	0.0520231	±10%	±10%
53														53	312	312	0	0	±5%	±5%
54														54	104	98	-6	-0.0576923	±10%	±10%
55														55	336	334	-2	-0.00595238	±5%	±5%
56														56	175	167	-8	-0.0457143	±5%	±5%
57														57	170	153	-17	-0.1	±10%	±10%
58														58	119	123	4	0.0336134	±5%	±5%
59														59	150	146	-4	-0.0266667	±5%	±5%
60														60	158	152	-6	-0.0379747	±5%	±5%
61														61	64	64	0	0	±5mg/dL	±5mg/dL
62														62	198	203	5	0.0252525	±5%	±5%
63														63	188	182	-6	-0.0319149	±5%	±5%
64														64	349	329	-20	-0.0573066	±10%	±10%
65														65	142	127	-15	-0.105634	±15%	±15%
66														66	158	145	-13	-0.0822785	±10%	±10%
67														67	102	102	0	0	±5%	±5%
68														68	113	114	1	0.00884956	±5%	±5%
69														69	48	50	2	0.0416667	±5mg/dL	±5mg/dL
70														70	170	174	4	0.0235294	±5%	±5%
71														71	111	120	9	0.0810811	±10%	±10%
72														72	139	134	-5	-0.0359712	±5%	±5%
73														73	106	98	-8	-0.0754717	±10%	±10%
74														74	429	397	-32	-0.0745921	±10%	±10%
75														75	258	257	-1	-0.00387597	±5%	±5%
76														76	303	287	-16	-0.0528053	±10%	±10%
77														77	116	123	7	0.0603448	±10%	±10%
78														78	178	171	-7	-0.0393258	±5%	±5%
79														79	266	253	-13	-0.0488722	±5%	±5%
80														80	114	114	0	0	±5%	±5%
81														81	371	360	-11	-0.0296496	±5%	±5%
82														82	460	469	9	0.0195652	±5%	±5%
83														83	76	77	1	0.0131579	±5mg/dL	±5mg/dL
84														84	50	45	-5	-0.1	±5mg/dL	±5mg/dL
85														85	139	143	4	0.028777	±5%	±5%
86														86	105	100	-5	-0.047619	±5%	±5%
87														87	107	107	0	0	±5%	±5%
88														88	395	393	-2	-0.00506329	±5%	±5%
89														89	262	251	-11	-0.0419847	±5%	±5%
90														90	191	180	-11	-0.0575916	±10%	±10%
91														91	119	104	-15	-0.12605	±15%	±15%
92														92	105	112	7	0.0666667	±10%	±10%
93														93	75	67	-8	-0.106667	±10mg/dL	±10mg/dL
94														94	109	96	-13	-0.119266	±15%	±15%
95														95	401	384	-17	-0.042394	±5%	±5%
96														96	170	148	-22	-0.129412	±15%	±15%
97														97	78	76	-2	-0.025641	±5mg/dL	±5mg/dL
98														98	271	255	-16	-0.0590406	±10%	±10%
99														99	158	151	-7	-0.0443038	±5%	±5%
100														100	76	71	-5	-0.0657895	±5mg/dL	±5mg/dL
1														Data9	161	175	14	0.0869565	±10%	±10%
2														2	218	218	0	0	±5%	±5%
3														3	107	114	7	0.0654206	±10%	±10%
4														4	80	76	-4	-0.05	±5mg/dL	±5mg/dL
5														5	162	163	1	0.00617284	±5%	±5%
6														6	411	418	7	0.0170316	±5%	±5%
7														7	65	66	1	0.0153846	±5mg/dL	±5mg/dL
8														8	166	166	0	0	±5%	±5%
9														9	170	169	-1	-0.00588235	±5%	±5%
10														10	217	222	5	0.0230415	±5%	±5%
11														11	65	70	5	0.0769231	±5mg/dL	±5mg/dL
12														12	75	78	3	0.04	±5mg/dL	±5mg/dL
13														13	121	118	-3	-0.0247934	±5%	±5%
14														14	211	214	3	0.014218	±5%	±5%
15														15	77	92	15	0.194805	±15mg/dL	±15mg/dL
16														16	225	229	4	0.0177778	±5%	±5%
17														17	123	121	-2	-0.0162602	±5%	±5%
18														18	223	226	3	0.0134529	±5%	±5%
19														19	80	85	5	0.0625	±5mg/dL	±5mg/dL
20														20	378	384	6	0.015873	±5%	±5%
21														21	129	123	-6	-0.0465116	±5%	±5%
22														22	85	83	-2	-0.0235294	±5mg/dL	±5mg/dL
23														23	364	384	20	0.0549451	±10%	±10%
24														24	165	170	5	0.030303	±5%	±5%
25														25	131	130	-1	-0.00763359	±5%	±5%
26														26	264	261	-3	-0.0113636	±5%	±5%
27														27	41	45	4	0.097561	±5mg/dL	±5mg/dL
28														28	160	160	0	0	±5%	±5%
29														29	273	279	6	0.021978	±5%	±5%
30														30	66	69	3	0.0454545	±5mg/dL	±5mg/dL
31														31	98	93	-5	-0.0510204	±5mg/dL	±5mg/dL
32														32	206	203	-3	-0.0145631	±5%	±5%
33														33	259	260	1	0.003861	±5%	±5%
34														34	83	85	2	0.0240964	±5mg/dL	±5mg/dL
35														35	152	161	9	0.0592105	±10%	±10%
36														36	89	87	-2	-0.0224719	±5mg/dL	±5mg/dL
37														37	219	215	-4	-0.0182648	±5%	±5%
38														38	58	49	-9	-0.155172	±10mg/dL	±10mg/dL
39														39	522	536	14	0.0268199	±5%	±5%
40														40	41	33	-8	-0.195122	±10mg/dL	±10mg/dL
41														41	187	181	-6	-0.0320856	±5%	±5%
42														42	126	121	-5	-0.0396825	±5%	±5%
43														43	70	70	0	0	±5mg/dL	±5mg/dL
44														44	35	38	3	0.0857143	±5mg/dL	±5mg/dL
45														45	125	131	6	0.048	±5%	±5%
46														46	287	275	-12	-0.0418118	±5%	±5%
47														47	132	125	-7	-0.0530303	±10%	±10%
48														48	71	66	-5	-0.0704225	±5mg/dL	±5mg/dL
49														49	100	103	3	0.03	±5%	±5%
50														50	81	79	-2	-0.0246914	±5mg/dL	±5mg/dL
51														51	366	345	-21	-0.057377	±10%	±10%
52														52	346	355	9	0.0260116	±5%	±5%
53														53	312	297	-15	-0.0480769	±5%	±5%
54														54	104	101	-3	-0.0288462	±5%	±5%
55														55	336	330	-6	-0.0178571	±5%	±5%
56														56	175	164	-11	-0.0628571	±10%	±10%
57														57	170	166	-4	-0.0235294	±5%	±5%
58														58	119	116	-3	-0.0252101	±5%	±5%
59														59	150	147	-3	-0.02	±5%	±5%
60														60	158	159	1	0.00632911	±5%	±5%
61														61	64	73	9	0.140625	±10mg/dL	±10mg/dL
62														62	198	197	-1	-0.00505051	±5%	±5%
63														63	188	200	12	0.0638298	±10%	±10%
64														64	349	338	-11	-0.0315186	±5%	±5%
65														65	142	142	0	0	±5%	±5%
66														66	158	156	-2	-0.0126582	±5%	±5%
67														67	102	110	8	0.0784314	±10%	±10%
68														68	113	115	2	0.0176991	±5%	±5%
69														69	48	47	-1	-0.0208333	±5mg/dL	±5mg/dL
70														70	170	177	7	0.0411765	±5%	±5%
71														71	111	120	9	0.0810811	±10%	±10%
72														72	139	139	0	0	±5%	±5%
73														73	106	113	7	0.0660377	±10%	±10%
74														74	429	422	-7	-0.016317	±5%	±5%
75														75	258	263	5	0.0193798	±5%	±5%
76														76	303	308	5	0.0165017	±5%	±5%
77														77	116	125	9	0.0775862	±10%	±10%
78														78	178	186	8	0.0449438	±5%	±5%
79														79	266	270	4	0.0150376	±5%	±5%
80														80	114	129	15	0.131579	±15%	±15%
81														81	371	390	19	0.0512129	±10%	±10%
82														82	460	465	5	0.0108696	±5%	±5%
83														83	76	84	8	0.105263	±10mg/dL	±10mg/dL
84														84	50	42	-8	-0.16	±10mg/dL	±10mg/dL
85														85	139	133	-6	-0.0431655	±5%	±5%
86														86	105	111	6	0.0571429	±10%	±10%
87														87	107	114	7	0.0654206	±10%	±10%
88														88	395	407	12	0.0303797	±5%	±5%
89														89	262	261	-1	-0.00381679	±5%	±5%
90														90	191	182	-9	-0.0471204	±5%	±5%
91														91	119	105	-14	-0.117647	±15%	±15%
92														92	105	115	10	0.0952381	±10%	±10%
93														93	75	70	-5	-0.0666667	±5mg/dL	±5mg/dL
94														94	109	115	6	0.0550459	±10%	±10%
95														95	401	387	-14	-0.0349127	±5%	±5%
96														96	170	166	-4	-0.0235294	±5%	±5%
97														97	78	78	0	0	±5mg/dL	±5mg/dL
98														98	271	278	7	0.0258303	±5%	±5%
99														99	158	156	-2	-0.0126582	±5%	±5%
100														100	76	65	-11	-0.144737	±15mg/dL	±15mg/dL
1														Data10	161	166	5	0.0310559	±5%	±5%
2														2	218	231	13	0.059633	±10%	±10%
3														3	107	117	10	0.0934579	±10%	±10%
4														4	80	72	-8	-0.1	±10mg/dL	±10mg/dL
5														5	162	164	2	0.0123457	±5%	±5%
6														6	411	405	-6	-0.0145985	±5%	±5%
7														7	65	61	-4	-0.0615385	±5mg/dL	±5mg/dL
8														8	166	164	-2	-0.0120482	±5%	±5%
9														9	170	169	-1	-0.00588235	±5%	±5%
10														10	217	213	-4	-0.0184332	±5%	±5%
11														11	65	61	-4	-0.0615385	±5mg/dL	±5mg/dL
12														12	75	79	4	0.0533333	±5mg/dL	±5mg/dL
13														13	121	117	-4	-0.0330579	±5%	±5%
14														14	211	218	7	0.0331754	±5%	±5%
15														15	77	85	8	0.103896	±10mg/dL	±10mg/dL
16														16	225	220	-5	-0.0222222	±5%	±5%
17														17	123	138	15	0.121951	±15%	±15%
18														18	223	226	3	0.0134529	±5%	±5%
19														19	80	83	3	0.0375	±5mg/dL	±5mg/dL
20														20	378	374	-4	-0.010582	±5%	±5%
21														21	129	125	-4	-0.0310078	±5%	±5%
22														22	85	77	-8	-0.0941176	±10mg/dL	±10mg/dL
23														23	364	340	-24	-0.0659341	±10%	±10%
24														24	165	177	12	0.0727273	±10%	±10%
25														25	131	126	-5	-0.0381679	±5%	±5%
26														26	264	253	-11	-0.0416667	±5%	±5%
27														27	41	44	3	0.0731707	±5mg/dL	±5mg/dL
28														28	160	165	5	0.03125	±5%	±5%
29														29	273	276	3	0.010989	±5%	±5%
30														30	66	67	1	0.0151515	±5mg/dL	±5mg/dL
31														31	98	98	0	0	±5mg/dL	±5mg/dL
32														32	206	197	-9	-0.0436893	±5%	±5%
33														33	259	252	-7	-0.027027	±5%	±5%
34														34	83	86	3	0.0361446	±5mg/dL	±5mg/dL
35														35	152	155	3	0.0197368	±5%	±5%
36														36	89	88	-1	-0.011236	±5mg/dL	±5mg/dL
37														37	219	219	0	0	±5%	±5%
38														38	58	58	0	0	±5mg/dL	±5mg/dL
39														39	522	507	-15	-0.0287356	±5%	±5%
40														40	41	36	-5	-0.121951	±5mg/dL	±5mg/dL
41														41	187	180	-7	-0.0374332	±5%	±5%
42														42	126	135	9	0.0714286	±10%	±10%
43														43	70	70	0	0	±5mg/dL	±5mg/dL
44														44	35	40	5	0.142857	±5mg/dL	±5mg/dL
45														45	125	131	6	0.048	±5%	±5%
46														46	287	286	-1	-0.00348432	±5%	±5%
47														47	132	131	-1	-0.00757576	±5%	±5%
48														48	71	75	4	0.056338	±5mg/dL	±5mg/dL
49														49	100	104	4	0.04	±5%	±5%
50														50	81	76	-5	-0.0617284	±5mg/dL	±5mg/dL
51														51	366	369	3	0.00819672	±5%	±5%
52														52	346	360	14	0.0404624	±5%	±5%
53														53	312	307	-5	-0.0160256	±5%	±5%
54														54	104	106	2	0.0192308	±5%	±5%
55														55	336	332	-4	-0.0119048	±5%	±5%
56														56	175	166	-9	-0.0514286	±10%	±10%
57														57	170	165	-5	-0.0294118	±5%	±5%
58														58	119	125	6	0.0504202	±10%	±10%
59														59	150	142	-8	-0.0533333	±10%	±10%
60														60	158	157	-1	-0.00632911	±5%	±5%
61														61	64	69	5	0.078125	±5mg/dL	±5mg/dL
62														62	198	196	-2	-0.010101	±5%	±5%
63														63	188	184	-4	-0.0212766	±5%	±5%
64														64	349	331	-18	-0.0515759	±10%	±10%
65														65	142	130	-12	-0.084507	±10%	±10%
66														66	158	154	-4	-0.0253165	±5%	±5%
67														67	102	105	3	0.0294118	±5%	±5%
68														68	113	107	-6	-0.0530973	±10%	±10%
69														69	48	47	-1	-0.0208333	±5mg/dL	±5mg/dL
70														70	170	177	7	0.0411765	±5%	±5%
71														71	111	108	-3	-0.027027	±5%	±5%
72														72	139	151	12	0.0863309	±10%	±10%
73														73	106	98	-8	-0.0754717	±10%	±10%
74														74	429	412	-17	-0.039627	±5%	±5%
75														75	258	259	1	0.00387597	±5%	±5%
76														76	303	303	0	0	±5%	±5%
77														77	116	112	-4	-0.0344828	±5%	±5%
78														78	178	184	6	0.0337079	±5%	±5%
79														79	266	270	4	0.0150376	±5%	±5%
80														80	114	118	4	0.0350877	±5%	±5%
81														81	371	371	0	0	±5%	±5%
82														82	460	441	-19	-0.0413043	±5%	±5%
83														83	76	86	10	0.131579	±10mg/dL	±10mg/dL
84														84	50	47	-3	-0.06	±5mg/dL	±5mg/dL
85														85	139	143	4	0.028777	±5%	±5%
86														86	105	105	0	0	±5%	±5%
87														87	107	109	2	0.0186916	±5%	±5%
88														88	395	411	16	0.0405063	±5%	±5%
89														89	262	264	2	0.00763359	±5%	±5%
90														90	191	176	-15	-0.078534	±10%	±10%
91														91	119	126	7	0.0588235	±10%	±10%
92														92	105	115	10	0.0952381	±10%	±10%
93														93	75	73	-2	-0.0266667	±5mg/dL	±5mg/dL
94														94	109	97	-12	-0.110092	±15%	±15%
95														95	401	434	33	0.0822943	±10%	±10%
96														96	170	159	-11	-0.0647059	±10%	±10%
97														97	78	75	-3	-0.0384615	±5mg/dL	±5mg/dL
98														98	271	271	0	0	±5%	±5%
99														99	158	151	-7	-0.0443038	±5%	±5%
100														100	76	63	-13	-0.171053	±15mg/dL	±15mg/dL
