# Supplementary material for: Demonstration of disinfection procedure for the development of accurate blood glucose meters in accordance with ISO 15197:2013
Source: PLoS One. 2017 Jul 6;12(7):e0180617. doi: 10.1371/journal.pone.0180617 (PMC5500346; doi:10.1371/journal.pone.0180617)
Supplement: S10 File — (XLS) [file pone.0180617.s010.xls]

## Sheet: raw data
			1st Reference (Plasma)	6277 #A-Lot#1	6277 #B-Lot#1	6277 #C-Lot#1	6277 #A-Lot#2	6277 #B-Lot#2	6277 #C-Lot#2	6277 #A-Lot#3	6277 #B-Lot#3	6277 #C-Lot#3	2nd Reference (plasma)	Reference < 100 mg/dL	Reference > 100 mg/dL	Average of reference (mg/dL)		Sample Concentration Distribution
		No.	Data1	Data2	Data3	Data4	Data5	Data6	Data7	Data8	Data9	Data10	Data11	D11-D1	(Data11-Data1)/Data1	Data1&11Average		Concentration Interval	Glucose concentration mmol/L (mg/dL)	Count of samples	Percentage of samlpes	ISO15197 sec.6.3 Table 3
		001	220	210	229	213	224	216	217	213	214	224	220	0	0	220
		002	79.4	82	85	81	86	84	83	85	83	84	81.1	1.7	0.0214106	80		1	≤2.77 (≤50)	5	0.05	0.05
		003	169	186	168	171	175	169	156	165	189	172	164	-5	-0.0295858	167		2	>2.77 to 4.44 (>50 to 80)	15	0.15	0.15
		004	65.9	64	62	70	65	69	57	61	68	64	64.5	-1.4	-0.0212443	65		3	>4.44 to 6.66 (>80 to 120)	20	0.2	0.2
		005	75.3	78	74	82	84	77	79	85	78	80	73.7	-1.6	-0.0212483	75		4	>6.66 to 11.10 (>120 to 200)	30	0.3	0.3
		006	230	247	222	219	235	226	211	212	248	224	222	-8	-0.0347826	226		5	>11.10 to 16.65 (>200 to 300)	15	0.15	0.15
		007	125	132	124	121	127	119	111	120	135	140	121	-4	-0.032	123		6	>16.65 to 22.20 (>300 to 400)	10	0.1	0.1
		008	175	194	173	166	179	172	181	162	186	177	169	-6	-0.0342857	172		7	>22.20 (>400)	5	0.05	0.05
		009	220	222	222	218	233	226	230	226	226	223	215	-5	-0.0227273	218		Total		100	1	1
		010	163	163	166	164	171	178	166	167	179	169	165	2	0.0122699	164
		011	221	219	214	226	223	222	225	200	217	235	223	2	0.00904977	222
		012	106	104	107	95	111	110	121	110	110	116	106	0	0	106
		013	80.7	84	79	76	81	77	74	73	87	75	78.8	-1.9	-0.023544	80
		014	162	160	168	159	162	156	155	167	159	162	157	-5	-0.0308642	160
		015	114	107	126	105	124	127	125	128	129	111	114	0	0	114
		016	254	255	255	251	264	274	277	255	277	277	263	9	0.0354331	259
		017	193	204	183	182	198	185	179	191	204	184	190	-3	-0.015544	192
		018	420	415	413	400	428	413	383	409	410	413	405	-15	-0.0357143	413
		019	66.1	67	61	66	68	65	63	60	69	62	64.8	-1.3	-0.0196672	65
		020	374	373	379	357	375	357	373	375	364	369	373	-1	-0.0026738	374
		021	128	126	133	124	133	121	125	134	119	127	126	-2	-0.015625	127
		022	84.8	75	83	78	76	82	73	75	82	76	83.1	-1.7	-0.0200472	84
		023	358	358	369	358	371	392	380	356	374	336	372	14	0.0391061	365
		024	164	163	165	159	167	163	168	172	142	175	162	-2	-0.0121951	163
		025	130	126	128	130	129	124	127	134	112	128	129	-1	-0.00769231	130
		026	267	275	260	278	265	258	240	247	261	258	261	-6	-0.0224719	264
		027	40.9	51	46	45	46	46	39	40	42	46	40.5	-0.4	-0.00977995	41
		028	162	162	167	161	171	163	166	156	181	173	158	-4	-0.0246914	160
		029	271	262	262	264	274	266	263	277	262	273	268	-3	-0.0110701	270
		030	120	113	113	107	120	116	117	110	114	119	118	-2	-0.0166667	119
		031	209	208	222	203	212	204	203	208	207	216	207	-2	-0.00956938	208
		032	75.6	82	84	85	84	88	86	79	83	83	76.6	1	0.0132275	76
		033	63.2	66	71	66	62	68	67	68	68	68	66.1	2.9	0.0458861	65
		034	100	100	100	99	90	92	94	92	85	100	97	-3	-0.03	99
		035	208	230	212	231	212	208	198	204	195	207	205	-3	-0.0144231	207
		036	256	256	258	251	258	249	256	258	254	256	255	-1	-0.00390625	256
		037	57.2	49	59	59	59	48	59	61	47	59	58.1	0.9	0.0157343	58
		038	526	543	582	488	542	564	554	540	566	526	530	4	0.00760456	528
		039	41.1	38	38	36	39	33	36	34	39	37	39.6	-1.5	-0.0364964	40
		040	82.4	81	83	84	82	82	84	82	84	84	80.6	-1.8	-0.0218447	82
		041	155	169	156	147	161	159	153	144	172	158	150	-5	-0.0322581	153
		042	87.9	83	89	87	89	86	85	89	89	89	87.1	-0.8	-0.00910125	88
		043	216	213	226	219	225	212	221	222	216	223	216	0	0	216
		044	189	206	190	181	199	184	173	174	208	189	186	-3	-0.015873	188
		045	125	124	130	127	126	119	130	124	126	137	124	-1	-0.008	125
		046	70.1	66	70	73	72	69	69	76	68	71	68.2	-1.9	-0.0271041	69
		047	35.5	35	39	39	42	38	38	37	36	41	36.1	0.6	0.0169014	36
		048	70.4	61	64	58	70	65	70	74	72	76	69.5	-0.9	-0.0127841	70
		049	99.7	87	99	87	103	102	110	114	101	106	98.4	-1.3	-0.0130391	99
		050	82.3	75	76	74	83	78	78	72	88	77	80.6	-1.7	-0.0206561	81
		051	371	365	361	371	367	352	372	370	361	387	362	-9	-0.0242588	367
		052	124	114	137	124	131	125	130	128	125	130	123	-1	-0.00806452	124
		053	284	275	293	280	295	271	280	289	293	291	283	-1	-0.00352113	284
		054	132	112	134	115	130	123	132	138	129	133	129	-3	-0.0227273	131
		055	344	340	348	330	355	340	364	371	339	355	339	-5	-0.0145349	342
		056	309	304	301	298	313	293	308	317	281	312	307	-2	-0.00647249	308
		057	106	111	107	103	108	103	98	97	110	111	102	-4	-0.0377358	104
		058	161	152	151	158	161	157	147	155	157	160	156	-5	-0.0310559	159
		059	64.1	69	66	64	67	70	75	65	67	68	62.2	-1.9	-0.0296412	63
		060	195	196	195	172	196	194	215	213	200	199	195	0	0	195
		061	173	165	174	165	180	194	184	175	170	188	179	6	0.0346821	176
		062	266	279	276	297	292	285	282	248	279	283	275	9	0.0338346	271
		063	116	129	125	125	127	131	121	111	122	120	116	0	0	116
		064	373	368	405	359	379	411	374	378	399	378	382	9	0.0241287	378
		065	141	153	136	135	159	135	143	146	154	151	137	-4	-0.0283688	139
		066	76.2	68	73	79	78	69	63	66	76	74	73.7	-2.5	-0.0328084	75
		067	108	114	114	108	114	118	119	119	115	110	112	4	0.037037	110
		068	139	135	141	146	146	143	138	136	128	154	144	5	0.0359712	142
		069	107	104	106	109	112	112	100	100	120	100	105	-2	-0.0186916	106
		070	119	114	106	121	111	107	121	103	112	128	123	4	0.0336134	121
		071	273	278	276	267	291	275	260	251	303	276	278	5	0.018315	276
		072	161	175	158	152	177	154	158	144	175	154	156	-5	-0.0310559	159
		073	104	108	110	115	112	120	120	106	109	114	105	1	0.00961538	105
		074	458	452	486	419	469	474	471	455	504	435	450	-8	-0.0174672	454
		075	73.8	75	75	77	80	87	85	78	77	88	77.1	3.3	0.0447154	75
		076	48.8	44	44	47	51	41	49	46	45	50	51.9	3.1	0.0635246	50
		077	383	386	395	382	396	416	416	388	418	419	395	12	0.0313316	389
		078	190	208	193	184	195	197	200	180	203	187	186	-4	-0.0210526	188
		079	353	386	345	374	354	344	372	346	360	347	346	-7	-0.01983	350
		080	143	152	139	150	143	139	142	127	144	132	140	-3	-0.020979	142
		081	334	328	337	324	338	326	321	330	320	338	330	-4	-0.011976	332
		082	175	148	173	148	169	162	180	163	173	169	171	-4	-0.0228571	173
		083	172	165	166	159	171	164	169	149	177	168	168	-4	-0.0232558	170
		084	118	109	124	106	116	112	120	122	124	124	117	-1	-0.00847458	118
		085	148	133	146	141	148	145	145	148	141	144	147	-1	-0.00675676	148
		086	161	166	159	150	175	154	162	153	174	157	156	-5	-0.0310559	159
		087	111	110	102	106	108	118	109	98	106	102	108	-3	-0.027027	110
		088	401	410	366	410	412	371	403	411	388	442	415	14	0.0349127	408
		089	106	111	104	116	107	110	92	94	112	107	104	-2	-0.0188679	105
		090	104	117	108	96	116	109	104	108	110	107	101	-3	-0.0288462	103
		091	114	123	114	113	120	114	117	116	120	109	112	-2	-0.0175439	113
		092	46.9	47	47	39	48	44	49	49	50	46	50.1	3.2	0.0682303	49
		093	170	174	175	169	174	170	183	183	168	175	165	-5	-0.0294118	168
		094	437	458	434	407	429	416	428	420	462	420	422	-15	-0.0343249	430
		095	256	246	256	246	255	253	275	271	268	255	254	-2	-0.0078125	255
		096	307	294	296	297	327	305	304	303	304	309	301	-6	-0.019544	304
		097	77.4	73	64	63	69	64	66	62	68	64	76.3	-1.1	-0.0142119	77
		098	103	103	107	101	97	117	111	114	99	117	106	3	0.0291262	105
		099	166	170	156	150	166	164	157	146	166	162	169	3	0.0180723	168	MAX	528
		100	79.4	64	76	82	81	77	74	77	81	76	78.5	-0.9	-0.011335	79	MIN	36

## Sheet: Accuracy-A
	1st Reference (Plasma)	2nd Reference (plasma)	6277 #A-Lot#1	6277 #A-Lot#2	6277 #A-Lot#3	Average of reference (mg/dL)			Average of reference (mg/dL)	6277 #A		X (mg/dL)	Low acceptance criteria (mg/dL)	High acceptance criteria (mg/dL)	y=x (mg/dL)	y=x (mg/dL)							Data Analysis (with 95% confidence interval)				*每次都要迴歸分析
No.	Data1	Data11	Data2	Data5	Data8	Data1&11 Average		No.	Data1&11Average	data2&5&8		25	10	40	0	0							摘要輸出
1	220	220	210	224	213	220		1	220	210		50	35	65	100	100
2	79.4	81.1	82	86	85	80		2	80	82		75	60	90	200	200							迴歸統計
3	169	164	186	175	165	167		3	167	186		100	85	115	300	300							R 的倍數	0.996604
4	65.9	64.5	64	65	61	65		4	65	64		125	106.25	143.75	400	400							R 平方	0.993219
5	75.3	73.7	78	84	85	75		5	75	78		150	127.5	172.5	500	500							調整的 R 平方	0.993196
6	230	222	247	235	212	226		6	226	247		175	148.75	201.25	600	600							標準誤	9.016
7	125	121	132	127	120	123		7	123	132		200	170	230									觀察值個數	300
8	175	169	194	179	162	172		8	172	194		225	191.25	258.75
9	220	215	222	233	226	218		9	218	222		250	212.5	287.5									ANOVA
10	163	165	163	171	167	164		10	164	163		275	233.75	316.25										自由度	SS	MS	F	顯著值
11	221	223	219	223	200	222		11	222	219		300	255	345									迴歸	1	3.54798e+06	3.54798e+06	43646.9	0
12	106	106	104	111	110	106		12	106	104		325	276.25	373.75				Meter-A	Meter-B	Meter-C			殘差	298	24223.9	81.2883
13	80.7	78.8	84	81	73	80		13	80	84		350	297.5	402.5			Slope	1.01224	1.02132	0.995231			總和	299	3.5722e+06
14	162	157	160	162	167	160		14	160	160		375	318.75	431.25			Intercept	-0.820439	-1.89709	0.831493
15	114	114	107	124	128	114		15	114	107		400	340	460			RSQ	0.993219	0.990719	0.991391				係數	標準誤	t 統計	P-值	下限 95%	上限 95%	下限 95.0%	上限 95.0%
16	254	263	255	264	255	259		16	259	255		425	361.25	488.75									截距	-0.820439	0.992252	-0.826845	0.408986	-2.77315	1.13227	-2.77315	1.13227
17	193	190	204	198	191	192		17	192	204		450	382.5	517.5									X 變數 1	1.01224	0.00484514	208.918	0	1.0027	1.02177	1.0027	1.02177
18	420	405	415	428	409	413		18	413	415		475	403.75	546.25
19	66.1	64.8	67	68	60	65		19	65	67		500	425	575
20	374	373	373	375	375	374		20	374	373		525	446.25	603.75
21	128	126	126	133	134	127		21	127	126		550	467.5	632.5
22	84.8	83.1	75	76	75	84		22	84	75		575	488.75	661.25															Number of samples (n)	300
23	358	372	358	371	356	365		23	365	358		600	510	690															Range of YSI Values (mg/dL)	36	-	528
24	164	162	163	167	172	163		24	163	163																			Slope	1.01224
25	130	129	126	129	134	130		25	130	126																			Upper 95% CI for slope	1.02177
26	267	261	275	265	247	264		26	264	275																			Lower 95% CI for slope	1.0027
27	40.9	40.5	51	46	40	41		27	41	51																			Intercept	-0.820439
28	162	158	162	171	156	160		28	160	162																			Upper 95% CI for intercept	1.13227
29	271	268	262	274	277	270		29	270	262																			Lower 95% CI for intercept	-2.77315
30	120	118	113	120	110	119		30	119	113																			Standard Error	9.016
31	209	207	208	212	208	208		31	208	208																			Correlation coefficient (R)	0.996604
32	75.6	76.6	82	84	79	76		32	76	82																			R square (R2)	0.993219
33	63.2	66.1	66	62	68	65		33	65	66
34	100	97	100	90	92	99		34	99	100
35	208	205	230	212	204	207		35	207	230
36	256	255	256	258	258	256		36	256	256
37	57.2	58.1	49	59	61	58		37	58	49
38	526	530	543	542	540	528		38	528	543
39	41.1	39.6	38	39	34	40		39	40	38
40	82.4	80.6	81	82	82	82		40	82	81
41	155	150	169	161	144	153		41	153	169
42	87.9	87.1	83	89	89	88		42	88	83
43	216	216	213	225	222	216		43	216	213
44	189	186	206	199	174	188		44	188	206
45	125	124	124	126	124	125		45	125	124
46	70.1	68.2	66	72	76	69		46	69	66
47	35.5	36.1	35	42	37	36		47	36	35
48	70.4	69.5	61	70	74	70		48	70	61
49	99.7	98.4	87	103	114	99		49	99	87
50	82.3	80.6	75	83	72	81		50	81	75
51	371	362	365	367	370	367		51	367	365
52	124	123	114	131	128	124		52	124	114
53	284	283	275	295	289	284		53	284	275
54	132	129	112	130	138	131		54	131	112
55	344	339	340	355	371	342		55	342	340
56	309	307	304	313	317	308		56	308	304
57	106	102	111	108	97	104		57	104	111
58	161	156	152	161	155	159		58	159	152
59	64.1	62.2	69	67	65	63		59	63	69
60	195	195	196	196	213	195		60	195	196
61	173	179	165	180	175	176		61	176	165
62	266	275	279	292	248	271		62	271	279
63	116	116	129	127	111	116		63	116	129
64	373	382	368	379	378	378		64	378	368
65	141	137	153	159	146	139		65	139	153
66	76.2	73.7	68	78	66	75		66	75	68
67	108	112	114	114	119	110		67	110	114
68	139	144	135	146	136	142		68	142	135
69	107	105	104	112	100	106		69	106	104
70	119	123	114	111	103	121		70	121	114
71	273	278	278	291	251	276		71	276	278
72	161	156	175	177	144	159		72	159	175
73	104	105	108	112	106	105		73	105	108
74	458	450	452	469	455	454		74	454	452
75	73.8	77.1	75	80	78	75		75	75	75
76	48.8	51.9	44	51	46	50		76	50	44
77	383	395	386	396	388	389		77	389	386
78	190	186	208	195	180	188		78	188	208
79	353	346	386	354	346	350		79	350	386
80	143	140	152	143	127	142		80	142	152
81	334	330	328	338	330	332		81	332	328
82	175	171	148	169	163	173		82	173	148
83	172	168	165	171	149	170		83	170	165
84	118	117	109	116	122	118		84	118	109
85	148	147	133	148	148	148		85	148	133
86	161	156	166	175	153	159		86	159	166
87	111	108	110	108	98	110		87	110	110
88	401	415	410	412	411	408		88	408	410
89	106	104	111	107	94	105		89	105	111
90	104	101	117	116	108	103		90	103	117
91	114	112	123	120	116	113		91	113	123
92	46.9	50.1	47	48	49	49		92	49	47
93	170	165	174	174	183	168		93	168	174
94	437	422	458	429	420	430		94	430	458
95	256	254	246	255	271	255		95	255	246
96	307	301	294	327	303	304		96	304	294
97	77.4	76.3	73	69	62	77		97	77	73
98	103	106	103	97	114	105		98	105	103
99	166	169	170	166	146	168		99	168	170
100	79.4	78.5	64	81	77	79		100	79	64
								1	220	224
								2	80	86
								3	167	175
								4	65	65
								5	75	84
								6	226	235
								7	123	127
								8	172	179
								9	218	233
								10	164	171
								11	222	223
								12	106	111
								13	80	81
								14	160	162
								15	114	124
								16	259	264
								17	192	198
								18	413	428
								19	65	68
								20	374	375
								21	127	133
								22	84	76
								23	365	371
								24	163	167
								25	130	129
								26	264	265
								27	41	46
								28	160	171
								29	270	274
								30	119	120
								31	208	212
								32	76	84
								33	65	62
								34	99	90
								35	207	212
								36	256	258
								37	58	59
								38	528	542
								39	40	39
								40	82	82
								41	153	161
								42	88	89
								43	216	225
								44	188	199
								45	125	126
								46	69	72
								47	36	42
								48	70	70
								49	99	103
								50	81	83
								51	367	367
								52	124	131
								53	284	295
								54	131	130
								55	342	355
								56	308	313
								57	104	108
								58	159	161
								59	63	67
								60	195	196
								61	176	180
								62	271	292
								63	116	127
								64	378	379
								65	139	159
								66	75	78
								67	110	114
								68	142	146
								69	106	112
								70	121	111
								71	276	291
								72	159	177
								73	105	112
								74	454	469
								75	75	80
								76	50	51
								77	389	396
								78	188	195
								79	350	354
								80	142	143
								81	332	338
								82	173	169
								83	170	171
								84	118	116
								85	148	148
								86	159	175
								87	110	108
								88	408	412
								89	105	107
								90	103	116
								91	113	120
								92	49	48
								93	168	174
								94	430	429
								95	255	255
								96	304	327
								97	77	69
								98	105	97
								99	168	166
								100	79	81
								1	220	213
								2	80	85
								3	167	165
								4	65	61
								5	75	85
								6	226	212
								7	123	120
								8	172	162
								9	218	226
								10	164	167
								11	222	200
								12	106	110
								13	80	73
								14	160	167
								15	114	128
								16	259	255
								17	192	191
								18	413	409
								19	65	60
								20	374	375
								21	127	134
								22	84	75
								23	365	356
								24	163	172
								25	130	134
								26	264	247
								27	41	40
								28	160	156
								29	270	277
								30	119	110
								31	208	208
								32	76	79
								33	65	68
								34	99	92
								35	207	204
								36	256	258
								37	58	61
								38	528	540
								39	40	34
								40	82	82
								41	153	144
								42	88	89
								43	216	222
								44	188	174
								45	125	124
								46	69	76
								47	36	37
								48	70	74
								49	99	114
								50	81	72
								51	367	370
								52	124	128
								53	284	289
								54	131	138
								55	342	371
								56	308	317
								57	104	97
								58	159	155
								59	63	65
								60	195	213
								61	176	175
								62	271	248
								63	116	111
								64	378	378
								65	139	146
								66	75	66
								67	110	119
								68	142	136
								69	106	100
								70	121	103
								71	276	251
								72	159	144
								73	105	106
								74	454	455
								75	75	78
								76	50	46
								77	389	388
								78	188	180
								79	350	346
								80	142	127
								81	332	330
								82	173	163
								83	170	149
								84	118	122
								85	148	148
								86	159	153
								87	110	98
								88	408	411
								89	105	94
								90	103	108
								91	113	116
								92	49	49
								93	168	183
								94	430	420
								95	255	271
								96	304	303
								97	77	62
								98	105	114
								99	168	146
								100	79	77

## Sheet: Accuracy-B
	1st Reference (Plasma)	2nd Reference (plasma)	6277 #B-Lot#1	6277 #B-Lot#2	6277 #B-Lot#3	Average of reference (mg/dL)			Average of reference (mg/dL)	6277 #B		X (mg/dL)	Low acceptance criteria (mg/dL)	High acceptance criteria (mg/dL)	y=x (mg/dL)	y=x (mg/dL)							Data Analysis (with 95% confidence interval)				*每次都要迴歸分析
No.	Data1	Data11	Data3	Data6	Data9	Data1&11 Average		No.	Data1&11 Average	data3&6&9		25	10	40	0	0							摘要輸出
1	220	220	229	216	214	220		1	220	229		50	35	65	100	100
2	79.4	81.1	85	84	83	80		2	80	85		75	60	90	200	200							迴歸統計
3	169	164	168	169	189	167		3	167	168		100	85	115	300	300							R 的倍數	0.995349
4	65.9	64.5	62	69	68	65		4	65	62		125	106.25	143.75	400	400							R 平方	0.990719
5	75.3	73.7	74	77	78	75		5	75	74		150	127.5	172.5	500	500							調整的 R 平方	0.990688
6	230	222	222	226	248	226		6	226	222		175	148.75	201.25	600	600							標準誤	10.6557
7	125	121	124	119	135	123		7	123	124		200	170	230									觀察值個數	300
8	175	169	173	172	186	172		8	172	173		225	191.25	258.75
9	220	215	222	226	226	218		9	218	222		250	212.5	287.5									ANOVA
10	163	165	166	178	179	164		10	164	166		275	233.75	316.25										自由度	SS	MS	F	顯著值
11	221	223	214	222	217	222		11	222	214		300	255	345									迴歸	1	3.61193e+06	3.61193e+06	31810.6	6.88976e-305
12	106	106	107	110	110	106		12	106	107		325	276.25	373.75				Meter-A	Meter-B	Meter-C			殘差	298	33836.4	113.545
13	80.7	78.8	79	77	87	80		13	80	79		350	297.5	402.5			Slope	1.01224	1.02132	0.995231			總和	299	3.64576e+06
14	162	157	168	156	159	160		14	160	168		375	318.75	431.25			Intercept	-0.820439	-1.89709	0.831493
15	114	114	126	127	129	114		15	114	126		400	340	460			RSQ	0.993219	0.990719	0.991391				係數	標準誤	t 統計	P-值	下限 95%	上限 95%	下限 95.0%	上限 95.0%
16	254	263	255	274	277	259		16	259	255		425	361.25	488.75									截距	-1.89709	1.17271	-1.6177	0.106786	-4.20494	0.410754	-4.20494	0.410754
17	193	190	183	185	204	192		17	192	183		450	382.5	517.5									X 變數 1	1.02132	0.00572633	178.355	6.88976e-305	1.01005	1.03259	1.01005	1.03259
18	420	405	413	413	410	413		18	413	413		475	403.75	546.25
19	66.1	64.8	61	65	69	65		19	65	61		500	425	575
20	374	373	379	357	364	374		20	374	379		525	446.25	603.75
21	128	126	133	121	119	127		21	127	133		550	467.5	632.5
22	84.8	83.1	83	82	82	84		22	84	83		575	488.75	661.25															Number of samples (n)	300
23	358	372	369	392	374	365		23	365	369		600	510	690															Range of YSI Values (mg/dL)	36	-	528
24	164	162	165	163	142	163		24	163	165																			Slope	1.02132
25	130	129	128	124	112	130		25	130	128																			Upper 95% CI for slope	1.03259
26	267	261	260	258	261	264		26	264	260																			Lower 95% CI for slope	1.01005
27	40.9	40.5	46	46	42	41		27	41	46																			Intercept	-1.89709
28	162	158	167	163	181	160		28	160	167																			Upper 95% CI for intercept	0.410754
29	271	268	262	266	262	270		29	270	262																			Lower 95% CI for intercept	-4.20494
30	120	118	113	116	114	119		30	119	113																			Standard Error	10.6557
31	209	207	222	204	207	208		31	208	222																			Correlation coefficient (R)	0.995349
32	75.6	76.6	84	88	83	76		32	76	84																			R square (R2)	0.990719
33	63.2	66.1	71	68	68	65		33	65	71
34	100	97	100	92	85	99		34	99	100
35	208	205	212	208	195	207		35	207	212
36	256	255	258	249	254	256		36	256	258
37	57.2	58.1	59	48	47	58		37	58	59
38	526	530	582	564	566	528		38	528	582
39	41.1	39.6	38	33	39	40		39	40	38
40	82.4	80.6	83	82	84	82		40	82	83
41	155	150	156	159	172	153		41	153	156
42	87.9	87.1	89	86	89	88		42	88	89
43	216	216	226	212	216	216		43	216	226
44	189	186	190	184	208	188		44	188	190
45	125	124	130	119	126	125		45	125	130
46	70.1	68.2	70	69	68	69		46	69	70
47	35.5	36.1	39	38	36	36		47	36	39
48	70.4	69.5	64	65	72	70		48	70	64
49	99.7	98.4	99	102	101	99		49	99	99
50	82.3	80.6	76	78	88	81		50	81	76
51	371	362	361	352	361	367		51	367	361
52	124	123	137	125	125	124		52	124	137
53	284	283	293	271	293	284		53	284	293
54	132	129	134	123	129	131		54	131	134
55	344	339	348	340	339	342		55	342	348
56	309	307	301	293	281	308		56	308	301
57	106	102	107	103	110	104		57	104	107
58	161	156	151	157	157	159		58	159	151
59	64.1	62.2	66	70	67	63		59	63	66
60	195	195	195	194	200	195		60	195	195
61	173	179	174	194	170	176		61	176	174
62	266	275	276	285	279	271		62	271	276
63	116	116	125	131	122	116		63	116	125
64	373	382	405	411	399	378		64	378	405
65	141	137	136	135	154	139		65	139	136
66	76.2	73.7	73	69	76	75		66	75	73
67	108	112	114	118	115	110		67	110	114
68	139	144	141	143	128	142		68	142	141
69	107	105	106	112	120	106		69	106	106
70	119	123	106	107	112	121		70	121	106
71	273	278	276	275	303	276		71	276	276
72	161	156	158	154	175	159		72	159	158
73	104	105	110	120	109	105		73	105	110
74	458	450	486	474	504	454		74	454	486
75	73.8	77.1	75	87	77	75		75	75	75
76	48.8	51.9	44	41	45	50		76	50	44
77	383	395	395	416	418	389		77	389	395
78	190	186	193	197	203	188		78	188	193
79	353	346	345	344	360	350		79	350	345
80	143	140	139	139	144	142		80	142	139
81	334	330	337	326	320	332		81	332	337
82	175	171	173	162	173	173		82	173	173
83	172	168	166	164	177	170		83	170	166
84	118	117	124	112	124	118		84	118	124
85	148	147	146	145	141	148		85	148	146
86	161	156	159	154	174	159		86	159	159
87	111	108	102	118	106	110		87	110	102
88	401	415	366	371	388	408		88	408	366
89	106	104	104	110	112	105		89	105	104
90	104	101	108	109	110	103		90	103	108
91	114	112	114	114	120	113		91	113	114
92	46.9	50.1	47	44	50	49		92	49	47
93	170	165	175	170	168	168		93	168	175
94	437	422	434	416	462	430		94	430	434
95	256	254	256	253	268	255		95	255	256
96	307	301	296	305	304	304		96	304	296
97	77.4	76.3	64	64	68	77		97	77	64
98	103	106	107	117	99	105		98	105	107
99	166	169	156	164	166	168		99	168	156
100	79.4	78.5	76	77	81	79		100	79	76
								1	220	216
								2	80	84
								3	167	169
								4	65	69
								5	75	77
								6	226	226
								7	123	119
								8	172	172
								9	218	226
								10	164	178
								11	222	222
								12	106	110
								13	80	77
								14	160	156
								15	114	127
								16	259	274
								17	192	185
								18	413	413
								19	65	65
								20	374	357
								21	127	121
								22	84	82
								23	365	392
								24	163	163
								25	130	124
								26	264	258
								27	41	46
								28	160	163
								29	270	266
								30	119	116
								31	208	204
								32	76	88
								33	65	68
								34	99	92
								35	207	208
								36	256	249
								37	58	48
								38	528	564
								39	40	33
								40	82	82
								41	153	159
								42	88	86
								43	216	212
								44	188	184
								45	125	119
								46	69	69
								47	36	38
								48	70	65
								49	99	102
								50	81	78
								51	367	352
								52	124	125
								53	284	271
								54	131	123
								55	342	340
								56	308	293
								57	104	103
								58	159	157
								59	63	70
								60	195	194
								61	176	194
								62	271	285
								63	116	131
								64	378	411
								65	139	135
								66	75	69
								67	110	118
								68	142	143
								69	106	112
								70	121	107
								71	276	275
								72	159	154
								73	105	120
								74	454	474
								75	75	87
								76	50	41
								77	389	416
								78	188	197
								79	350	344
								80	142	139
								81	332	326
								82	173	162
								83	170	164
								84	118	112
								85	148	145
								86	159	154
								87	110	118
								88	408	371
								89	105	110
								90	103	109
								91	113	114
								92	49	44
								93	168	170
								94	430	416
								95	255	253
								96	304	305
								97	77	64
								98	105	117
								99	168	164
								100	79	77
								1	220	214
								2	80	83
								3	167	189
								4	65	68
								5	75	78
								6	226	248
								7	123	135
								8	172	186
								9	218	226
								10	164	179
								11	222	217
								12	106	110
								13	80	87
								14	160	159
								15	114	129
								16	259	277
								17	192	204
								18	413	410
								19	65	69
								20	374	364
								21	127	119
								22	84	82
								23	365	374
								24	163	142
								25	130	112
								26	264	261
								27	41	42
								28	160	181
								29	270	262
								30	119	114
								31	208	207
								32	76	83
								33	65	68
								34	99	85
								35	207	195
								36	256	254
								37	58	47
								38	528	566
								39	40	39
								40	82	84
								41	153	172
								42	88	89
								43	216	216
								44	188	208
								45	125	126
								46	69	68
								47	36	36
								48	70	72
								49	99	101
								50	81	88
								51	367	361
								52	124	125
								53	284	293
								54	131	129
								55	342	339
								56	308	281
								57	104	110
								58	159	157
								59	63	67
								60	195	200
								61	176	170
								62	271	279
								63	116	122
								64	378	399
								65	139	154
								66	75	76
								67	110	115
								68	142	128
								69	106	120
								70	121	112
								71	276	303
								72	159	175
								73	105	109
								74	454	504
								75	75	77
								76	50	45
								77	389	418
								78	188	203
								79	350	360
								80	142	144
								81	332	320
								82	173	173
								83	170	177
								84	118	124
								85	148	141
								86	159	174
								87	110	106
								88	408	388
								89	105	112
								90	103	110
								91	113	120
								92	49	50
								93	168	168
								94	430	462
								95	255	268
								96	304	304
								97	77	68
								98	105	99
								99	168	166
								100	79	81

## Sheet: Accuracy-C
	1st Reference (Plasma)	2nd Reference (plasma)	6277 #C-Lot#1	6277 #C-Lot#2	6277 #C-Lot#3	Average of reference (mg/dL)			Average of reference (mg/dL)	6277 #C		X (mg/dL)	Low acceptance criteria (mg/dL)	High acceptance criteria (mg/dL)	y=x (mg/dL)	y=x (mg/dL)							Data Analysis (with 95% confidence interval)				*每次都要迴歸分析
No.	Data1	Data11	Data4	Data7	Data10	Data1&11 Average		No.	Data1&11 Average	data4&7&10		25	10	40	0	0							摘要輸出
1	220	220	213	217	224	220		1	220	213		50	35	65	100	100
2	79.4	81.1	81	83	84	80		2	80	81		75	60	90	200	200							迴歸統計
3	169	164	171	156	172	167		3	167	171		100	85	115	300	300							R 的倍數	0.995686
4	65.9	64.5	70	57	64	65		4	65	70		125	106.25	143.75	400	400							R 平方	0.991391
5	75.3	73.7	82	79	80	75		5	75	82		150	127.5	172.5	500	500							調整的 R 平方	0.991362
6	230	222	219	211	224	226		6	226	219		175	148.75	201.25	600	600							標準誤	9.99719
7	125	121	121	111	140	123		7	123	121		200	170	230									觀察值個數	300
8	175	169	166	181	177	172		8	172	166		225	191.25	258.75
9	220	215	218	230	223	218		9	218	218		250	212.5	287.5									ANOVA
10	163	165	164	166	169	164		10	164	164		275	233.75	316.25										自由度	SS	MS	F	顯著值
11	221	223	226	225	235	222		11	222	226		300	255	345									迴歸	1	3.42976e+06	3.42976e+06	34316.8	0
12	106	106	95	121	116	106		12	106	95		325	276.25	373.75				Meter-A	Meter-B	Meter-C	Mean	SD	殘差	298	29783.2	99.9438
13	80.7	78.8	76	74	75	80		13	80	76		350	297.5	402.5			Slope	1.01224	1.02132	0.995231	1.0096	0.0132436	總和	299	3.45954e+06
14	162	157	159	155	162	160		14	160	159		375	318.75	431.25			Intercept	-0.820439	-1.89709	0.831493	-0.62868	1.37436
15	114	114	105	125	111	114		15	114	105		400	340	460			RSQ	0.993219	0.990719	0.991391	0.991776	0.00129366		係數	標準誤	t 統計	P-值	下限 95%	上限 95%	下限 95.0%	上限 95.0%
16	254	263	251	277	277	259		16	259	251		425	361.25	488.75									截距	0.831493	1.10024	0.755741	0.450401	-1.33372	2.99671	-1.33372	2.99671
17	193	190	182	179	184	192		17	192	182		450	382.5	517.5									X 變數 1	0.995231	0.00537242	185.248	0	0.984658	1.0058	0.984658	1.0058
18	420	405	400	383	413	413		18	413	400		475	403.75	546.25
19	66.1	64.8	66	63	62	65		19	65	66		500	425	575
20	374	373	357	373	369	374		20	374	357		525	446.25	603.75
21	128	126	124	125	127	127		21	127	124		550	467.5	632.5
22	84.8	83.1	78	73	76	84		22	84	78		575	488.75	661.25															Number of samples (n)	300
23	358	372	358	380	336	365		23	365	358		600	510	690															Range of YSI Values (mg/dL)	36	-	528
24	164	162	159	168	175	163		24	163	159																			Slope	0.995231
25	130	129	130	127	128	130		25	130	130																			Upper 95% CI for slope	1.0058
26	267	261	278	240	258	264		26	264	278																			Lower 95% CI for slope	0.984658
27	40.9	40.5	45	39	46	41		27	41	45																			Intercept	0.831493
28	162	158	161	166	173	160		28	160	161																			Upper 95% CI for intercept	2.99671
29	271	268	264	263	273	270		29	270	264																			Lower 95% CI for intercept	-1.33372
30	120	118	107	117	119	119		30	119	107																			Standard Error	9.99719
31	209	207	203	203	216	208		31	208	203																			Correlation coefficient (R)	0.995686
32	75.6	76.6	85	86	83	76		32	76	85																			R square (R2)	0.991391
33	63.2	66.1	66	67	68	65		33	65	66
34	100	97	99	94	100	99		34	99	99
35	208	205	231	198	207	207		35	207	231
36	256	255	251	256	256	256		36	256	251
37	57.2	58.1	59	59	59	58		37	58	59
38	526	530	488	554	526	528		38	528	488
39	41.1	39.6	36	36	37	40		39	40	36
40	82.4	80.6	84	84	84	82		40	82	84
41	155	150	147	153	158	153		41	153	147
42	87.9	87.1	87	85	89	88		42	88	87
43	216	216	219	221	223	216		43	216	219
44	189	186	181	173	189	188		44	188	181
45	125	124	127	130	137	125		45	125	127
46	70.1	68.2	73	69	71	69		46	69	73
47	35.5	36.1	39	38	41	36		47	36	39
48	70.4	69.5	58	70	76	70		48	70	58
49	99.7	98.4	87	110	106	99		49	99	87
50	82.3	80.6	74	78	77	81		50	81	74
51	371	362	371	372	387	367		51	367	371
52	124	123	124	130	130	124		52	124	124
53	284	283	280	280	291	284		53	284	280
54	132	129	115	132	133	131		54	131	115
55	344	339	330	364	355	342		55	342	330
56	309	307	298	308	312	308		56	308	298
57	106	102	103	98	111	104		57	104	103
58	161	156	158	147	160	159		58	159	158
59	64.1	62.2	64	75	68	63		59	63	64
60	195	195	172	215	199	195		60	195	172
61	173	179	165	184	188	176		61	176	165
62	266	275	297	282	283	271		62	271	297
63	116	116	125	121	120	116		63	116	125
64	373	382	359	374	378	378		64	378	359
65	141	137	135	143	151	139		65	139	135
66	76.2	73.7	79	63	74	75		66	75	79
67	108	112	108	119	110	110		67	110	108
68	139	144	146	138	154	142		68	142	146
69	107	105	109	100	100	106		69	106	109
70	119	123	121	121	128	121		70	121	121
71	273	278	267	260	276	276		71	276	267
72	161	156	152	158	154	159		72	159	152
73	104	105	115	120	114	105		73	105	115
74	458	450	419	471	435	454		74	454	419
75	73.8	77.1	77	85	88	75		75	75	77
76	48.8	51.9	47	49	50	50		76	50	47
77	383	395	382	416	419	389		77	389	382
78	190	186	184	200	187	188		78	188	184
79	353	346	374	372	347	350		79	350	374
80	143	140	150	142	132	142		80	142	150
81	334	330	324	321	338	332		81	332	324
82	175	171	148	180	169	173		82	173	148
83	172	168	159	169	168	170		83	170	159
84	118	117	106	120	124	118		84	118	106
85	148	147	141	145	144	148		85	148	141
86	161	156	150	162	157	159		86	159	150
87	111	108	106	109	102	110		87	110	106
88	401	415	410	403	442	408		88	408	410
89	106	104	116	92	107	105		89	105	116
90	104	101	96	104	107	103		90	103	96
91	114	112	113	117	109	113		91	113	113
92	46.9	50.1	39	49	46	49		92	49	39
93	170	165	169	183	175	168		93	168	169
94	437	422	407	428	420	430		94	430	407
95	256	254	246	275	255	255		95	255	246
96	307	301	297	304	309	304		96	304	297
97	77.4	76.3	63	66	64	77		97	77	63
98	103	106	101	111	117	105		98	105	101
99	166	169	150	157	162	168		99	168	150
100	79.4	78.5	82	74	76	79		100	79	82
								1	220	217
								2	80	83
								3	167	156
								4	65	57
								5	75	79
								6	226	211
								7	123	111
								8	172	181
								9	218	230
								10	164	166
								11	222	225
								12	106	121
								13	80	74
								14	160	155
								15	114	125
								16	259	277
								17	192	179
								18	413	383
								19	65	63
								20	374	373
								21	127	125
								22	84	73
								23	365	380
								24	163	168
								25	130	127
								26	264	240
								27	41	39
								28	160	166
								29	270	263
								30	119	117
								31	208	203
								32	76	86
								33	65	67
								34	99	94
								35	207	198
								36	256	256
								37	58	59
								38	528	554
								39	40	36
								40	82	84
								41	153	153
								42	88	85
								43	216	221
								44	188	173
								45	125	130
								46	69	69
								47	36	38
								48	70	70
								49	99	110
								50	81	78
								51	367	372
								52	124	130
								53	284	280
								54	131	132
								55	342	364
								56	308	308
								57	104	98
								58	159	147
								59	63	75
								60	195	215
								61	176	184
								62	271	282
								63	116	121
								64	378	374
								65	139	143
								66	75	63
								67	110	119
								68	142	138
								69	106	100
								70	121	121
								71	276	260
								72	159	158
								73	105	120
								74	454	471
								75	75	85
								76	50	49
								77	389	416
								78	188	200
								79	350	372
								80	142	142
								81	332	321
								82	173	180
								83	170	169
								84	118	120
								85	148	145
								86	159	162
								87	110	109
								88	408	403
								89	105	92
								90	103	104
								91	113	117
								92	49	49
								93	168	183
								94	430	428
								95	255	275
								96	304	304
								97	77	66
								98	105	111
								99	168	157
								100	79	74
								1	220	224
								2	80	84
								3	167	172
								4	65	64
								5	75	80
								6	226	224
								7	123	140
								8	172	177
								9	218	223
								10	164	169
								11	222	235
								12	106	116
								13	80	75
								14	160	162
								15	114	111
								16	259	277
								17	192	184
								18	413	413
								19	65	62
								20	374	369
								21	127	127
								22	84	76
								23	365	336
								24	163	175
								25	130	128
								26	264	258
								27	41	46
								28	160	173
								29	270	273
								30	119	119
								31	208	216
								32	76	83
								33	65	68
								34	99	100
								35	207	207
								36	256	256
								37	58	59
								38	528	526
								39	40	37
								40	82	84
								41	153	158
								42	88	89
								43	216	223
								44	188	189
								45	125	137
								46	69	71
								47	36	41
								48	70	76
								49	99	106
								50	81	77
								51	367	387
								52	124	130
								53	284	291
								54	131	133
								55	342	355
								56	308	312
								57	104	111
								58	159	160
								59	63	68
								60	195	199
								61	176	188
								62	271	283
								63	116	120
								64	378	378
								65	139	151
								66	75	74
								67	110	110
								68	142	154
								69	106	100
								70	121	128
								71	276	276
								72	159	154
								73	105	114
								74	454	435
								75	75	88
								76	50	50
								77	389	419
								78	188	187
								79	350	347
								80	142	132
								81	332	338
								82	173	169
								83	170	168
								84	118	124
								85	148	144
								86	159	157
								87	110	102
								88	408	442
								89	105	107
								90	103	107
								91	113	109
								92	49	46
								93	168	175
								94	430	420
								95	255	255
								96	304	309
								97	77	64
								98	105	117
								99	168	162
								100	79	76

## Sheet: difference chart 
	1st Reference (Plasma)	2nd Reference (plasma)	6277 #A-Lot#1	6277 #B-Lot#1	6277 #C-Lot#1	6277 #A-Lot#2	6277 #B-Lot#2	6277 #C-Lot#2	6277 #A-Lot#3	6277 #B-Lot#3	6277 #C-Lot#3	Average of reference (mg/dL)			Average of reference (mg/dL)	6277	Difference (mg/dL) (Meter-Average of Reference)	Ratio	classification			X (mg/dL)	Low difference (mg/dL)	High difference (mg/dL)
No.	Data1	Data11	Data2	Data3	Data4	Data5	Data6	Data7	Data8	Data9	Data10	Data1&11 Average		No.	Data1&11 Average	Data2~10	(Data2~10)-(Data1&11 Average)	Difference/Average of reference	reference<100 mg/dl : ±5,±10,±15mg/dl reference≧100 mg/dl : ±5,±10,±15%	double check點		25	-15	15
1	220	220	210	229	213	224	216	217	213	214	224	220		Data2	220	210	-10	-0.0454545	±5%	±5%	<100 mg/dL	50	-15	15
2	79.4	81.1	82	85	81	86	84	83	85	83	84	80		2	80	82	2	0.025	±5mg/dL	±5mg/dL	±5mg/dL	75	-15	15
3	169	164	186	168	171	175	169	156	165	189	172	167		3	167	186	19	0.113772	±15%	±15%	±10mg/dL	100	-15	15
4	65.9	64.5	64	62	70	65	69	57	61	68	64	65		4	65	64	-1	-0.0153846	±5mg/dL	±5mg/dL	±15mg/dL	125	-18.75	18.75
5	75.3	73.7	78	74	82	84	77	79	85	78	80	75		5	75	78	3	0.04	±5mg/dL	±5mg/dL	＞15mg/dL,＜-15mg/dL	150	-22.5	22.5
6	230	222	247	222	219	235	226	211	212	248	224	226		6	226	247	21	0.0929204	±10%	±10%		175	-26.25	26.25
7	125	121	132	124	121	127	119	111	120	135	140	123		7	123	132	9	0.0731707	±10%	±10%	≧100 mg/dL	200	-30	30
8	175	169	194	173	166	179	172	181	162	186	177	172		8	172	194	22	0.127907	±15%	±15%	±5%	225	-33.75	33.75
9	220	215	222	222	218	233	226	230	226	226	223	218		9	218	222	4	0.0183486	±5%	±5%	±10%	250	-37.5	37.5
10	163	165	163	166	164	171	178	166	167	179	169	164		10	164	163	-1	-0.00609756	±5%	±5%	±15%	275	-41.25	41.25
11	221	223	219	214	226	223	222	225	200	217	235	222		11	222	219	-3	-0.0135135	±5%	±5%	＞15%,＜-15%	300	-45	45
12	106	106	104	107	95	111	110	121	110	110	116	106		12	106	104	-2	-0.0188679	±5%	±5%		325	-48.75	48.75
13	80.7	78.8	84	79	76	81	77	74	73	87	75	80		13	80	84	4	0.05	±5mg/dL	±5mg/dL		350	-52.5	52.5
14	162	157	160	168	159	162	156	155	167	159	162	160		14	160	160	0	0	±5%	±5%		375	-56.25	56.25
15	114	114	107	126	105	124	127	125	128	129	111	114		15	114	107	-7	-0.0614035	±10%	±10%		400	-60	60
16	254	263	255	255	251	264	274	277	255	277	277	259		16	259	255	-4	-0.015444	±5%	±5%		425	-63.75	63.75
17	193	190	204	183	182	198	185	179	191	204	184	192		17	192	204	12	0.0625	±10%	±10%		450	-67.5	67.5
18	420	405	415	413	400	428	413	383	409	410	413	413		18	413	415	2	0.00484262	±5%	±5%		475	-71.25	71.25
19	66.1	64.8	67	61	66	68	65	63	60	69	62	65		19	65	67	2	0.0307692	±5mg/dL	±5mg/dL		500	-75	75
20	374	373	373	379	357	375	357	373	375	364	369	374		20	374	373	-1	-0.0026738	±5%	±5%		525	-78.75	78.75
21	128	126	126	133	124	133	121	125	134	119	127	127		21	127	126	-1	-0.00787402	±5%	±5%		550	-82.5	82.5
22	84.8	83.1	75	83	78	76	82	73	75	82	76	84		22	84	75	-9	-0.107143	±10mg/dL	±10mg/dL		575	-86.25	86.25
23	358	372	358	369	358	371	392	380	356	374	336	365		23	365	358	-7	-0.0191781	±5%	±5%		600	-90	90
24	164	162	163	165	159	167	163	168	172	142	175	163		24	163	163	0	0	±5%	±5%
25	130	129	126	128	130	129	124	127	134	112	128	130		25	130	126	-4	-0.0307692	±5%	±5%
26	267	261	275	260	278	265	258	240	247	261	258	264		26	264	275	11	0.0416667	±5%	±5%
27	40.9	40.5	51	46	45	46	46	39	40	42	46	41		27	41	51	10	0.243902	±10mg/dL	±10mg/dL
28	162	158	162	167	161	171	163	166	156	181	173	160		28	160	162	2	0.0125	±5%	±5%
29	271	268	262	262	264	274	266	263	277	262	273	270		29	270	262	-8	-0.0296296	±5%	±5%
30	120	118	113	113	107	120	116	117	110	114	119	119		30	119	113	-6	-0.0504202	±10%	±10%
31	209	207	208	222	203	212	204	203	208	207	216	208		31	208	208	0	0	±5%	±5%
32	75.6	76.6	82	84	85	84	88	86	79	83	83	76		32	76	82	6	0.0789474	±10mg/dL	±10mg/dL
33	63.2	66.1	66	71	66	62	68	67	68	68	68	65		33	65	66	1	0.0153846	±5mg/dL	±5mg/dL
34	100	97	100	100	99	90	92	94	92	85	100	99		34	99	100	1	0.010101	±5mg/dL	±5mg/dL
35	208	205	230	212	231	212	208	198	204	195	207	207		35	207	230	23	0.111111	±15%	±15%
36	256	255	256	258	251	258	249	256	258	254	256	256		36	256	256	0	0	±5%	±5%
37	57.2	58.1	49	59	59	59	48	59	61	47	59	58		37	58	49	-9	-0.155172	±10mg/dL	±10mg/dL
38	526	530	543	582	488	542	564	554	540	566	526	528		38	528	543	15	0.0284091	±5%	±5%
39	41.1	39.6	38	38	36	39	33	36	34	39	37	40		39	40	38	-2	-0.05	±5mg/dL	±5mg/dL
40	82.4	80.6	81	83	84	82	82	84	82	84	84	82		40	82	81	-1	-0.0121951	±5mg/dL	±5mg/dL
41	155	150	169	156	147	161	159	153	144	172	158	153		41	153	169	16	0.104575	±15%	±15%
42	87.9	87.1	83	89	87	89	86	85	89	89	89	88		42	88	83	-5	-0.0568182	±5mg/dL	±5mg/dL
43	216	216	213	226	219	225	212	221	222	216	223	216		43	216	213	-3	-0.0138889	±5%	±5%
44	189	186	206	190	181	199	184	173	174	208	189	188		44	188	206	18	0.0957447	±10%	±10%
45	125	124	124	130	127	126	119	130	124	126	137	125		45	125	124	-1	-0.008	±5%	±5%
46	70.1	68.2	66	70	73	72	69	69	76	68	71	69		46	69	66	-3	-0.0434783	±5mg/dL	±5mg/dL
47	35.5	36.1	35	39	39	42	38	38	37	36	41	36		47	36	35	-1	-0.0277778	±5mg/dL	±5mg/dL
48	70.4	69.5	61	64	58	70	65	70	74	72	76	70		48	70	61	-9	-0.128571	±10mg/dL	±10mg/dL
49	99.7	98.4	87	99	87	103	102	110	114	101	106	99		49	99	87	-12	-0.121212	±15mg/dL	±15mg/dL
50	82.3	80.6	75	76	74	83	78	78	72	88	77	81		50	81	75	-6	-0.0740741	±10mg/dL	±10mg/dL
51	371	362	365	361	371	367	352	372	370	361	387	367		51	367	365	-2	-0.00544959	±5%	±5%
52	124	123	114	137	124	131	125	130	128	125	130	124		52	124	114	-10	-0.0806452	±10%	±10%		reference<100 mg/dL
53	284	283	275	293	280	295	271	280	289	293	291	284		53	284	275	-9	-0.0316901	±5%	±5%		Within ± 5 mg/dL		163	0.697
54	132	129	112	134	115	130	123	132	138	129	133	131		54	131	112	-19	-0.145038	±15%	±15%		Within ± 10 mg/dL		214	0.915
55	344	339	340	348	330	355	340	364	371	339	355	342		55	342	340	-2	-0.00584795	±5%	±5%		Within ± 15 mg/dL		234	1
56	309	307	304	301	298	313	293	308	317	281	312	308		56	308	304	-4	-0.012987	±5%	±5%		＞15 mg/dL,＜-15 mg/dL		0	0
57	106	102	111	107	103	108	103	98	97	110	111	104		57	104	111	7	0.0673077	±10%	±10%		Total		234	1
58	161	156	152	151	158	161	157	147	155	157	160	159		58	159	152	-7	-0.0440252	±5%	±5%
59	64.1	62.2	69	66	64	67	70	75	65	67	68	63		59	63	69	6	0.0952381	±10mg/dL	±10mg/dL
60	195	195	196	195	172	196	194	215	213	200	199	195		60	195	196	1	0.00512821	±5%	±5%		reference≧100 mg/dL
61	173	179	165	174	165	180	194	184	175	170	188	176		61	176	165	-11	-0.0625	±10%	±10%		Within ± 5%		442	0.664
62	266	275	279	276	297	292	285	282	248	279	283	271		62	271	279	8	0.0295203	±5%	±5%		Within ± 10 %		605	0.908
63	116	116	129	125	125	127	131	121	111	122	120	116		63	116	129	13	0.112069	±15%	±15%		Within ± 15 %		666	1
64	373	382	368	405	359	379	411	374	378	399	378	378		64	378	368	-10	-0.026455	±5%	±5%		＞15%,＜-15%		0	0
65	141	137	153	136	135	159	135	143	146	154	151	139		65	139	153	14	0.100719	±15%	±15%		Total		666	1
66	76.2	73.7	68	73	79	78	69	63	66	76	74	75		66	75	68	-7	-0.0933333	±10mg/dL	±10mg/dL
67	108	112	114	114	108	114	118	119	119	115	110	110		67	110	114	4	0.0363636	±5%	±5%
68	139	144	135	141	146	146	143	138	136	128	154	142		68	142	135	-7	-0.0492958	±5%	±5%		Within ± 15 mg/dL or ±15%		900	1
69	107	105	104	106	109	112	112	100	100	120	100	106		69	106	104	-2	-0.0188679	±5%	±5%		Total		900	1
70	119	123	114	106	121	111	107	121	103	112	128	121		70	121	114	-7	-0.0578512	±10%	±10%
71	273	278	278	276	267	291	275	260	251	303	276	276		71	276	278	2	0.00724638	±5%	±5%
72	161	156	175	158	152	177	154	158	144	175	154	159		72	159	175	16	0.100629	±15%	±15%		System accuracy results for glucose concentration ＜5.55mmol/L (100 mg/dL)
73	104	105	108	110	115	112	120	120	106	109	114	105		73	105	108	3	0.0285714	±5%	±5%
74	458	450	452	486	419	469	474	471	455	504	435	454		74	454	452	-2	-0.00440529	±5%	±5%		Interval	Within ± 0,28 mmol/L (Within ± 5 mg/dL)			Within ± 0,56 mmol/L (Within ± 10 mg/dL)			Within ± 0.83 mmol/L (Within ± 15 mg/dL)
75	73.8	77.1	75	75	77	80	87	85	78	77	88	75		75	75	75	0	0	±5mg/dL	±5mg/dL
76	48.8	51.9	44	44	47	51	41	49	46	45	50	50		76	50	44	-6	-0.12	±10mg/dL	±10mg/dL		Percentage of Values (%)	163	/	234	214	/	234	234	/	234
77	383	395	386	395	382	396	416	416	388	418	419	389		77	389	386	-3	-0.00771208	±5%	±5%			(	0.697	)	(	0.915	)	(	1	)
78	190	186	208	193	184	195	197	200	180	203	187	188		78	188	208	20	0.106383	±15%	±15%
79	353	346	386	345	374	354	344	372	346	360	347	350		79	350	386	36	0.102857	±15%	±15%
80	143	140	152	139	150	143	139	142	127	144	132	142		80	142	152	10	0.0704225	±10%	±10%		System accuracy results for glucose concentration ≧5.55mmol/L (100 mg/dL)
81	334	330	328	337	324	338	326	321	330	320	338	332		81	332	328	-4	-0.0120482	±5%	±5%
82	175	171	148	173	148	169	162	180	163	173	169	173		82	173	148	-25	-0.144509	±15%	±15%		Interval	Within ± 5%			Within ± 10%			Within ± 15%
83	172	168	165	166	159	171	164	169	149	177	168	170		83	170	165	-5	-0.0294118	±5%	±5%
84	118	117	109	124	106	116	112	120	122	124	124	118		84	118	109	-9	-0.0762712	±10%	±10%		Percentage of Values (%)	442	/	666	605	/	666	666	/	666
85	148	147	133	146	141	148	145	145	148	141	144	148		85	148	133	-15	-0.101351	±15%	±15%			(	0.664	)	(	0.908	)	(	1	)
86	161	156	166	159	150	175	154	162	153	174	157	159		86	159	166	7	0.0440252	±5%	±5%
87	111	108	110	102	106	108	118	109	98	106	102	110		87	110	110	0	0	±5%	±5%
88	401	415	410	366	410	412	371	403	411	388	442	408		88	408	410	2	0.00490196	±5%	±5%		System accuracy results for glucose concentration
89	106	104	111	104	116	107	110	92	94	112	107	105		89	105	111	6	0.0571429	±10%	±10%
90	104	101	117	108	96	116	109	104	108	110	107	103		90	103	117	14	0.135922	±15%	±15%		Within ± 0.83 mmol/L or ±15% (Within ± 15 mg/dL or ±15%)
91	114	112	123	114	113	120	114	117	116	120	109	113		91	113	123	10	0.0884956	±10%	±10%
92	46.9	50.1	47	47	39	48	44	49	49	50	46	49		92	49	47	-2	-0.0408163	±5mg/dL	±5mg/dL		900	/	900
93	170	165	174	175	169	174	170	183	183	168	175	168		93	168	174	6	0.0357143	±5%	±5%		(	1	)
94	437	422	458	434	407	429	416	428	420	462	420	430		94	430	458	28	0.0651163	±10%	±10%
95	256	254	246	256	246	255	253	275	271	268	255	255		95	255	246	-9	-0.0352941	±5%	±5%
96	307	301	294	296	297	327	305	304	303	304	309	304		96	304	294	-10	-0.0328947	±5%	±5%
97	77.4	76.3	73	64	63	69	64	66	62	68	64	77		97	77	73	-4	-0.0519481	±5mg/dL	±5mg/dL
98	103	106	103	107	101	97	117	111	114	99	117	105		98	105	103	-2	-0.0190476	±5%	±5%
99	166	169	170	156	150	166	164	157	146	166	162	168		99	168	170	2	0.0119048	±5%	±5%
100	79.4	78.5	64	76	82	81	77	74	77	81	76	79		100	79	64	-15	-0.189873	±15mg/dL	±15mg/dL
1														Data3	220	229	9	0.0409091	±5%	±5%
2														2	80	85	5	0.0625	±5mg/dL	±5mg/dL
3														3	167	168	1	0.00598802	±5%	±5%
4														4	65	62	-3	-0.0461538	±5mg/dL	±5mg/dL
5														5	75	74	-1	-0.0133333	±5mg/dL	±5mg/dL
6														6	226	222	-4	-0.0176991	±5%	±5%
7														7	123	124	1	0.00813008	±5%	±5%
8														8	172	173	1	0.00581395	±5%	±5%
9														9	218	222	4	0.0183486	±5%	±5%
10														10	164	166	2	0.0121951	±5%	±5%
11														11	222	214	-8	-0.036036	±5%	±5%
12														12	106	107	1	0.00943396	±5%	±5%
13														13	80	79	-1	-0.0125	±5mg/dL	±5mg/dL
14														14	160	168	8	0.05	±5%	±5%
15														15	114	126	12	0.105263	±15%	±15%
16														16	259	255	-4	-0.015444	±5%	±5%
17														17	192	183	-9	-0.046875	±5%	±5%
18														18	413	413	0	0	±5%	±5%
19														19	65	61	-4	-0.0615385	±5mg/dL	±5mg/dL
20														20	374	379	5	0.013369	±5%	±5%
21														21	127	133	6	0.0472441	±5%	±5%
22														22	84	83	-1	-0.0119048	±5mg/dL	±5mg/dL
23														23	365	369	4	0.0109589	±5%	±5%
24														24	163	165	2	0.0122699	±5%	±5%
25														25	130	128	-2	-0.0153846	±5%	±5%
26														26	264	260	-4	-0.0151515	±5%	±5%
27														27	41	46	5	0.121951	±5mg/dL	±5mg/dL
28														28	160	167	7	0.04375	±5%	±5%
29														29	270	262	-8	-0.0296296	±5%	±5%
30														30	119	113	-6	-0.0504202	±10%	±10%
31														31	208	222	14	0.0673077	±10%	±10%
32														32	76	84	8	0.105263	±10mg/dL	±10mg/dL
33														33	65	71	6	0.0923077	±10mg/dL	±10mg/dL
34														34	99	100	1	0.010101	±5mg/dL	±5mg/dL
35														35	207	212	5	0.0241546	±5%	±5%
36														36	256	258	2	0.0078125	±5%	±5%
37														37	58	59	1	0.0172414	±5mg/dL	±5mg/dL
38														38	528	582	54	0.102273	±15%	±15%
39														39	40	38	-2	-0.05	±5mg/dL	±5mg/dL
40														40	82	83	1	0.0121951	±5mg/dL	±5mg/dL
41														41	153	156	3	0.0196078	±5%	±5%
42														42	88	89	1	0.0113636	±5mg/dL	±5mg/dL
43														43	216	226	10	0.0462963	±5%	±5%
44														44	188	190	2	0.0106383	±5%	±5%
45														45	125	130	5	0.04	±5%	±5%
46														46	69	70	1	0.0144928	±5mg/dL	±5mg/dL
47														47	36	39	3	0.0833333	±5mg/dL	±5mg/dL
48														48	70	64	-6	-0.0857143	±10mg/dL	±10mg/dL
49														49	99	99	0	0	±5mg/dL	±5mg/dL
50														50	81	76	-5	-0.0617284	±5mg/dL	±5mg/dL
51														51	367	361	-6	-0.0163488	±5%	±5%
52														52	124	137	13	0.104839	±15%	±15%
53														53	284	293	9	0.0316901	±5%	±5%
54														54	131	134	3	0.0229008	±5%	±5%
55														55	342	348	6	0.0175439	±5%	±5%
56														56	308	301	-7	-0.0227273	±5%	±5%
57														57	104	107	3	0.0288462	±5%	±5%
58														58	159	151	-8	-0.0503145	±10%	±10%
59														59	63	66	3	0.047619	±5mg/dL	±5mg/dL
60														60	195	195	0	0	±5%	±5%
61														61	176	174	-2	-0.0113636	±5%	±5%
62														62	271	276	5	0.0184502	±5%	±5%
63														63	116	125	9	0.0775862	±10%	±10%
64														64	378	405	27	0.0714286	±10%	±10%
65														65	139	136	-3	-0.0215827	±5%	±5%
66														66	75	73	-2	-0.0266667	±5mg/dL	±5mg/dL
67														67	110	114	4	0.0363636	±5%	±5%
68														68	142	141	-1	-0.00704225	±5%	±5%
69														69	106	106	0	0	±5%	±5%
70														70	121	106	-15	-0.123967	±15%	±15%
71														71	276	276	0	0	±5%	±5%
72														72	159	158	-1	-0.00628931	±5%	±5%
73														73	105	110	5	0.047619	±5%	±5%
74														74	454	486	32	0.0704846	±10%	±10%
75														75	75	75	0	0	±5mg/dL	±5mg/dL
76														76	50	44	-6	-0.12	±10mg/dL	±10mg/dL
77														77	389	395	6	0.0154242	±5%	±5%
78														78	188	193	5	0.0265957	±5%	±5%
79														79	350	345	-5	-0.0142857	±5%	±5%
80														80	142	139	-3	-0.0211268	±5%	±5%
81														81	332	337	5	0.0150602	±5%	±5%
82														82	173	173	0	0	±5%	±5%
83														83	170	166	-4	-0.0235294	±5%	±5%
84														84	118	124	6	0.0508475	±10%	±10%
85														85	148	146	-2	-0.0135135	±5%	±5%
86														86	159	159	0	0	±5%	±5%
87														87	110	102	-8	-0.0727273	±10%	±10%
88														88	408	366	-42	-0.102941	±15%	±15%
89														89	105	104	-1	-0.00952381	±5%	±5%
90														90	103	108	5	0.0485437	±5%	±5%
91														91	113	114	1	0.00884956	±5%	±5%
92														92	49	47	-2	-0.0408163	±5mg/dL	±5mg/dL
93														93	168	175	7	0.0416667	±5%	±5%
94														94	430	434	4	0.00930233	±5%	±5%
95														95	255	256	1	0.00392157	±5%	±5%
96														96	304	296	-8	-0.0263158	±5%	±5%
97														97	77	64	-13	-0.168831	±15mg/dL	±15mg/dL
98														98	105	107	2	0.0190476	±5%	±5%
99														99	168	156	-12	-0.0714286	±10%	±10%
100														100	79	76	-3	-0.0379747	±5mg/dL	±5mg/dL
1														Data4	220	213	-7	-0.0318182	±5%	±5%
2														2	80	81	1	0.0125	±5mg/dL	±5mg/dL
3														3	167	171	4	0.0239521	±5%	±5%
4														4	65	70	5	0.0769231	±5mg/dL	±5mg/dL
5														5	75	82	7	0.0933333	±10mg/dL	±10mg/dL
6														6	226	219	-7	-0.0309735	±5%	±5%
7														7	123	121	-2	-0.0162602	±5%	±5%
8														8	172	166	-6	-0.0348837	±5%	±5%
9														9	218	218	0	0	±5%	±5%
10														10	164	164	0	0	±5%	±5%
11														11	222	226	4	0.018018	±5%	±5%
12														12	106	95	-11	-0.103774	±15%	±15%
13														13	80	76	-4	-0.05	±5mg/dL	±5mg/dL
14														14	160	159	-1	-0.00625	±5%	±5%
15														15	114	105	-9	-0.0789474	±10%	±10%
16														16	259	251	-8	-0.030888	±5%	±5%
17														17	192	182	-10	-0.0520833	±10%	±10%
18														18	413	400	-13	-0.031477	±5%	±5%
19														19	65	66	1	0.0153846	±5mg/dL	±5mg/dL
20														20	374	357	-17	-0.0454545	±5%	±5%
21														21	127	124	-3	-0.023622	±5%	±5%
22														22	84	78	-6	-0.0714286	±10mg/dL	±10mg/dL
23														23	365	358	-7	-0.0191781	±5%	±5%
24														24	163	159	-4	-0.0245399	±5%	±5%
25														25	130	130	0	0	±5%	±5%
26														26	264	278	14	0.0530303	±10%	±10%
27														27	41	45	4	0.097561	±5mg/dL	±5mg/dL
28														28	160	161	1	0.00625	±5%	±5%
29														29	270	264	-6	-0.0222222	±5%	±5%
30														30	119	107	-12	-0.10084	±15%	±15%
31														31	208	203	-5	-0.0240385	±5%	±5%
32														32	76	85	9	0.118421	±10mg/dL	±10mg/dL
33														33	65	66	1	0.0153846	±5mg/dL	±5mg/dL
34														34	99	99	0	0	±5mg/dL	±5mg/dL
35														35	207	231	24	0.115942	±15%	±15%
36														36	256	251	-5	-0.0195312	±5%	±5%
37														37	58	59	1	0.0172414	±5mg/dL	±5mg/dL
38														38	528	488	-40	-0.0757576	±10%	±10%
39														39	40	36	-4	-0.1	±5mg/dL	±5mg/dL
40														40	82	84	2	0.0243902	±5mg/dL	±5mg/dL
41														41	153	147	-6	-0.0392157	±5%	±5%
42														42	88	87	-1	-0.0113636	±5mg/dL	±5mg/dL
43														43	216	219	3	0.0138889	±5%	±5%
44														44	188	181	-7	-0.037234	±5%	±5%
45														45	125	127	2	0.016	±5%	±5%
46														46	69	73	4	0.057971	±5mg/dL	±5mg/dL
47														47	36	39	3	0.0833333	±5mg/dL	±5mg/dL
48														48	70	58	-12	-0.171429	±15mg/dL	±15mg/dL
49														49	99	87	-12	-0.121212	±15mg/dL	±15mg/dL
50														50	81	74	-7	-0.0864198	±10mg/dL	±10mg/dL
51														51	367	371	4	0.0108992	±5%	±5%
52														52	124	124	0	0	±5%	±5%
53														53	284	280	-4	-0.0140845	±5%	±5%
54														54	131	115	-16	-0.122137	±15%	±15%
55														55	342	330	-12	-0.0350877	±5%	±5%
56														56	308	298	-10	-0.0324675	±5%	±5%
57														57	104	103	-1	-0.00961538	±5%	±5%
58														58	159	158	-1	-0.00628931	±5%	±5%
59														59	63	64	1	0.015873	±5mg/dL	±5mg/dL
60														60	195	172	-23	-0.117949	±15%	±15%
61														61	176	165	-11	-0.0625	±10%	±10%
62														62	271	297	26	0.095941	±10%	±10%
63														63	116	125	9	0.0775862	±10%	±10%
64														64	378	359	-19	-0.0502646	±10%	±10%
65														65	139	135	-4	-0.028777	±5%	±5%
66														66	75	79	4	0.0533333	±5mg/dL	±5mg/dL
67														67	110	108	-2	-0.0181818	±5%	±5%
68														68	142	146	4	0.028169	±5%	±5%
69														69	106	109	3	0.0283019	±5%	±5%
70														70	121	121	0	0	±5%	±5%
71														71	276	267	-9	-0.0326087	±5%	±5%
72														72	159	152	-7	-0.0440252	±5%	±5%
73														73	105	115	10	0.0952381	±10%	±10%
74														74	454	419	-35	-0.0770925	±10%	±10%
75														75	75	77	2	0.0266667	±5mg/dL	±5mg/dL
76														76	50	47	-3	-0.06	±5mg/dL	±5mg/dL
77														77	389	382	-7	-0.0179949	±5%	±5%
78														78	188	184	-4	-0.0212766	±5%	±5%
79														79	350	374	24	0.0685714	±10%	±10%
80														80	142	150	8	0.056338	±10%	±10%
81														81	332	324	-8	-0.0240964	±5%	±5%
82														82	173	148	-25	-0.144509	±15%	±15%
83														83	170	159	-11	-0.0647059	±10%	±10%
84														84	118	106	-12	-0.101695	±15%	±15%
85														85	148	141	-7	-0.0472973	±5%	±5%
86														86	159	150	-9	-0.0566038	±10%	±10%
87														87	110	106	-4	-0.0363636	±5%	±5%
88														88	408	410	2	0.00490196	±5%	±5%
89														89	105	116	11	0.104762	±15%	±15%
90														90	103	96	-7	-0.0679612	±10%	±10%
91														91	113	113	0	0	±5%	±5%
92														92	49	39	-10	-0.204082	±10mg/dL	±10mg/dL
93														93	168	169	1	0.00595238	±5%	±5%
94														94	430	407	-23	-0.0534884	±10%	±10%
95														95	255	246	-9	-0.0352941	±5%	±5%
96														96	304	297	-7	-0.0230263	±5%	±5%
97														97	77	63	-14	-0.181818	±15mg/dL	±15mg/dL
98														98	105	101	-4	-0.0380952	±5%	±5%
99														99	168	150	-18	-0.107143	±15%	±15%
100														100	79	82	3	0.0379747	±5mg/dL	±5mg/dL
1														Data5	220	224	4	0.0181818	±5%	±5%
2														2	80	86	6	0.075	±10mg/dL	±10mg/dL
3														3	167	175	8	0.0479042	±5%	±5%
4														4	65	65	0	0	±5mg/dL	±5mg/dL
5														5	75	84	9	0.12	±10mg/dL	±10mg/dL
6														6	226	235	9	0.039823	±5%	±5%
7														7	123	127	4	0.0325203	±5%	±5%
8														8	172	179	7	0.0406977	±5%	±5%
9														9	218	233	15	0.0688073	±10%	±10%
10														10	164	171	7	0.0426829	±5%	±5%
11														11	222	223	1	0.0045045	±5%	±5%
12														12	106	111	5	0.0471698	±5%	±5%
13														13	80	81	1	0.0125	±5mg/dL	±5mg/dL
14														14	160	162	2	0.0125	±5%	±5%
15														15	114	124	10	0.0877193	±10%	±10%
16														16	259	264	5	0.019305	±5%	±5%
17														17	192	198	6	0.03125	±5%	±5%
18														18	413	428	15	0.0363196	±5%	±5%
19														19	65	68	3	0.0461538	±5mg/dL	±5mg/dL
20														20	374	375	1	0.0026738	±5%	±5%
21														21	127	133	6	0.0472441	±5%	±5%
22														22	84	76	-8	-0.0952381	±10mg/dL	±10mg/dL
23														23	365	371	6	0.0164384	±5%	±5%
24														24	163	167	4	0.0245399	±5%	±5%
25														25	130	129	-1	-0.00769231	±5%	±5%
26														26	264	265	1	0.00378788	±5%	±5%
27														27	41	46	5	0.121951	±5mg/dL	±5mg/dL
28														28	160	171	11	0.06875	±10%	±10%
29														29	270	274	4	0.0148148	±5%	±5%
30														30	119	120	1	0.00840336	±5%	±5%
31														31	208	212	4	0.0192308	±5%	±5%
32														32	76	84	8	0.105263	±10mg/dL	±10mg/dL
33														33	65	62	-3	-0.0461538	±5mg/dL	±5mg/dL
34														34	99	90	-9	-0.0909091	±10mg/dL	±10mg/dL
35														35	207	212	5	0.0241546	±5%	±5%
36														36	256	258	2	0.0078125	±5%	±5%
37														37	58	59	1	0.0172414	±5mg/dL	±5mg/dL
38														38	528	542	14	0.0265152	±5%	±5%
39														39	40	39	-1	-0.025	±5mg/dL	±5mg/dL
40														40	82	82	0	0	±5mg/dL	±5mg/dL
41														41	153	161	8	0.0522876	±10%	±10%
42														42	88	89	1	0.0113636	±5mg/dL	±5mg/dL
43														43	216	225	9	0.0416667	±5%	±5%
44														44	188	199	11	0.0585106	±10%	±10%
45														45	125	126	1	0.008	±5%	±5%
46														46	69	72	3	0.0434783	±5mg/dL	±5mg/dL
47														47	36	42	6	0.166667	±10mg/dL	±10mg/dL
48														48	70	70	0	0	±5mg/dL	±5mg/dL
49														49	99	103	4	0.040404	±5mg/dL	±5mg/dL
50														50	81	83	2	0.0246914	±5mg/dL	±5mg/dL
51														51	367	367	0	0	±5%	±5%
52														52	124	131	7	0.0564516	±10%	±10%
53														53	284	295	11	0.0387324	±5%	±5%
54														54	131	130	-1	-0.00763359	±5%	±5%
55														55	342	355	13	0.0380117	±5%	±5%
56														56	308	313	5	0.0162338	±5%	±5%
57														57	104	108	4	0.0384615	±5%	±5%
58														58	159	161	2	0.0125786	±5%	±5%
59														59	63	67	4	0.0634921	±5mg/dL	±5mg/dL
60														60	195	196	1	0.00512821	±5%	±5%
61														61	176	180	4	0.0227273	±5%	±5%
62														62	271	292	21	0.0774908	±10%	±10%
63														63	116	127	11	0.0948276	±10%	±10%
64														64	378	379	1	0.0026455	±5%	±5%
65														65	139	159	20	0.143885	±15%	±15%
66														66	75	78	3	0.04	±5mg/dL	±5mg/dL
67														67	110	114	4	0.0363636	±5%	±5%
68														68	142	146	4	0.028169	±5%	±5%
69														69	106	112	6	0.0566038	±10%	±10%
70														70	121	111	-10	-0.0826446	±10%	±10%
71														71	276	291	15	0.0543478	±10%	±10%
72														72	159	177	18	0.113208	±15%	±15%
73														73	105	112	7	0.0666667	±10%	±10%
74														74	454	469	15	0.0330396	±5%	±5%
75														75	75	80	5	0.0666667	±5mg/dL	±5mg/dL
76														76	50	51	1	0.02	±5mg/dL	±5mg/dL
77														77	389	396	7	0.0179949	±5%	±5%
78														78	188	195	7	0.037234	±5%	±5%
79														79	350	354	4	0.0114286	±5%	±5%
80														80	142	143	1	0.00704225	±5%	±5%
81														81	332	338	6	0.0180723	±5%	±5%
82														82	173	169	-4	-0.0231214	±5%	±5%
83														83	170	171	1	0.00588235	±5%	±5%
84														84	118	116	-2	-0.0169492	±5%	±5%
85														85	148	148	0	0	±5%	±5%
86														86	159	175	16	0.100629	±15%	±15%
87														87	110	108	-2	-0.0181818	±5%	±5%
88														88	408	412	4	0.00980392	±5%	±5%
89														89	105	107	2	0.0190476	±5%	±5%
90														90	103	116	13	0.126214	±15%	±15%
91														91	113	120	7	0.0619469	±10%	±10%
92														92	49	48	-1	-0.0204082	±5mg/dL	±5mg/dL
93														93	168	174	6	0.0357143	±5%	±5%
94														94	430	429	-1	-0.00232558	±5%	±5%
95														95	255	255	0	0	±5%	±5%
96														96	304	327	23	0.0756579	±10%	±10%
97														97	77	69	-8	-0.103896	±10mg/dL	±10mg/dL
98														98	105	97	-8	-0.0761905	±10%	±10%
99														99	168	166	-2	-0.0119048	±5%	±5%
100														100	79	81	2	0.0253165	±5mg/dL	±5mg/dL
1														Data6	220	216	-4	-0.0181818	±5%	±5%
2														2	80	84	4	0.05	±5mg/dL	±5mg/dL
3														3	167	169	2	0.011976	±5%	±5%
4														4	65	69	4	0.0615385	±5mg/dL	±5mg/dL
5														5	75	77	2	0.0266667	±5mg/dL	±5mg/dL
6														6	226	226	0	0	±5%	±5%
7														7	123	119	-4	-0.0325203	±5%	±5%
8														8	172	172	0	0	±5%	±5%
9														9	218	226	8	0.0366972	±5%	±5%
10														10	164	178	14	0.0853659	±10%	±10%
11														11	222	222	0	0	±5%	±5%
12														12	106	110	4	0.0377358	±5%	±5%
13														13	80	77	-3	-0.0375	±5mg/dL	±5mg/dL
14														14	160	156	-4	-0.025	±5%	±5%
15														15	114	127	13	0.114035	±15%	±15%
16														16	259	274	15	0.0579151	±10%	±10%
17														17	192	185	-7	-0.0364583	±5%	±5%
18														18	413	413	0	0	±5%	±5%
19														19	65	65	0	0	±5mg/dL	±5mg/dL
20														20	374	357	-17	-0.0454545	±5%	±5%
21														21	127	121	-6	-0.0472441	±5%	±5%
22														22	84	82	-2	-0.0238095	±5mg/dL	±5mg/dL
23														23	365	392	27	0.0739726	±10%	±10%
24														24	163	163	0	0	±5%	±5%
25														25	130	124	-6	-0.0461538	±5%	±5%
26														26	264	258	-6	-0.0227273	±5%	±5%
27														27	41	46	5	0.121951	±5mg/dL	±5mg/dL
28														28	160	163	3	0.01875	±5%	±5%
29														29	270	266	-4	-0.0148148	±5%	±5%
30														30	119	116	-3	-0.0252101	±5%	±5%
31														31	208	204	-4	-0.0192308	±5%	±5%
32														32	76	88	12	0.157895	±15mg/dL	±15mg/dL
33														33	65	68	3	0.0461538	±5mg/dL	±5mg/dL
34														34	99	92	-7	-0.0707071	±10mg/dL	±10mg/dL
35														35	207	208	1	0.00483092	±5%	±5%
36														36	256	249	-7	-0.0273438	±5%	±5%
37														37	58	48	-10	-0.172414	±10mg/dL	±10mg/dL
38														38	528	564	36	0.0681818	±10%	±10%
39														39	40	33	-7	-0.175	±10mg/dL	±10mg/dL
40														40	82	82	0	0	±5mg/dL	±5mg/dL
41														41	153	159	6	0.0392157	±5%	±5%
42														42	88	86	-2	-0.0227273	±5mg/dL	±5mg/dL
43														43	216	212	-4	-0.0185185	±5%	±5%
44														44	188	184	-4	-0.0212766	±5%	±5%
45														45	125	119	-6	-0.048	±5%	±5%
46														46	69	69	0	0	±5mg/dL	±5mg/dL
47														47	36	38	2	0.0555556	±5mg/dL	±5mg/dL
48														48	70	65	-5	-0.0714286	±5mg/dL	±5mg/dL
49														49	99	102	3	0.030303	±5mg/dL	±5mg/dL
50														50	81	78	-3	-0.037037	±5mg/dL	±5mg/dL
51														51	367	352	-15	-0.0408719	±5%	±5%
52														52	124	125	1	0.00806452	±5%	±5%
53														53	284	271	-13	-0.0457746	±5%	±5%
54														54	131	123	-8	-0.0610687	±10%	±10%
55														55	342	340	-2	-0.00584795	±5%	±5%
56														56	308	293	-15	-0.0487013	±5%	±5%
57														57	104	103	-1	-0.00961538	±5%	±5%
58														58	159	157	-2	-0.0125786	±5%	±5%
59														59	63	70	7	0.111111	±10mg/dL	±10mg/dL
60														60	195	194	-1	-0.00512821	±5%	±5%
61														61	176	194	18	0.102273	±15%	±15%
62														62	271	285	14	0.0516605	±10%	±10%
63														63	116	131	15	0.12931	±15%	±15%
64														64	378	411	33	0.0873016	±10%	±10%
65														65	139	135	-4	-0.028777	±5%	±5%
66														66	75	69	-6	-0.08	±10mg/dL	±10mg/dL
67														67	110	118	8	0.0727273	±10%	±10%
68														68	142	143	1	0.00704225	±5%	±5%
69														69	106	112	6	0.0566038	±10%	±10%
70														70	121	107	-14	-0.115702	±15%	±15%
71														71	276	275	-1	-0.00362319	±5%	±5%
72														72	159	154	-5	-0.0314465	±5%	±5%
73														73	105	120	15	0.142857	±15%	±15%
74														74	454	474	20	0.0440529	±5%	±5%
75														75	75	87	12	0.16	±15mg/dL	±15mg/dL
76														76	50	41	-9	-0.18	±10mg/dL	±10mg/dL
77														77	389	416	27	0.0694087	±10%	±10%
78														78	188	197	9	0.0478723	±5%	±5%
79														79	350	344	-6	-0.0171429	±5%	±5%
80														80	142	139	-3	-0.0211268	±5%	±5%
81														81	332	326	-6	-0.0180723	±5%	±5%
82														82	173	162	-11	-0.0635838	±10%	±10%
83														83	170	164	-6	-0.0352941	±5%	±5%
84														84	118	112	-6	-0.0508475	±10%	±10%
85														85	148	145	-3	-0.0202703	±5%	±5%
86														86	159	154	-5	-0.0314465	±5%	±5%
87														87	110	118	8	0.0727273	±10%	±10%
88														88	408	371	-37	-0.0906863	±10%	±10%
89														89	105	110	5	0.047619	±5%	±5%
90														90	103	109	6	0.0582524	±10%	±10%
91														91	113	114	1	0.00884956	±5%	±5%
92														92	49	44	-5	-0.102041	±5mg/dL	±5mg/dL
93														93	168	170	2	0.0119048	±5%	±5%
94														94	430	416	-14	-0.0325581	±5%	±5%
95														95	255	253	-2	-0.00784314	±5%	±5%
96														96	304	305	1	0.00328947	±5%	±5%
97														97	77	64	-13	-0.168831	±15mg/dL	±15mg/dL
98														98	105	117	12	0.114286	±15%	±15%
99														99	168	164	-4	-0.0238095	±5%	±5%
100														100	79	77	-2	-0.0253165	±5mg/dL	±5mg/dL
1														Data7	220	217	-3	-0.0136364	±5%	±5%
2														2	80	83	3	0.0375	±5mg/dL	±5mg/dL
3														3	167	156	-11	-0.0658683	±10%	±10%
4														4	65	57	-8	-0.123077	±10mg/dL	±10mg/dL
5														5	75	79	4	0.0533333	±5mg/dL	±5mg/dL
6														6	226	211	-15	-0.0663717	±10%	±10%
7														7	123	111	-12	-0.097561	±10%	±10%
8														8	172	181	9	0.0523256	±10%	±10%
9														9	218	230	12	0.0550459	±10%	±10%
10														10	164	166	2	0.0121951	±5%	±5%
11														11	222	225	3	0.0135135	±5%	±5%
12														12	106	121	15	0.141509	±15%	±15%
13														13	80	74	-6	-0.075	±10mg/dL	±10mg/dL
14														14	160	155	-5	-0.03125	±5%	±5%
15														15	114	125	11	0.0964912	±10%	±10%
16														16	259	277	18	0.0694981	±10%	±10%
17														17	192	179	-13	-0.0677083	±10%	±10%
18														18	413	383	-30	-0.0726392	±10%	±10%
19														19	65	63	-2	-0.0307692	±5mg/dL	±5mg/dL
20														20	374	373	-1	-0.0026738	±5%	±5%
21														21	127	125	-2	-0.015748	±5%	±5%
22														22	84	73	-11	-0.130952	±15mg/dL	±15mg/dL
23														23	365	380	15	0.0410959	±5%	±5%
24														24	163	168	5	0.0306748	±5%	±5%
25														25	130	127	-3	-0.0230769	±5%	±5%
26														26	264	240	-24	-0.0909091	±10%	±10%
27														27	41	39	-2	-0.0487805	±5mg/dL	±5mg/dL
28														28	160	166	6	0.0375	±5%	±5%
29														29	270	263	-7	-0.0259259	±5%	±5%
30														30	119	117	-2	-0.0168067	±5%	±5%
31														31	208	203	-5	-0.0240385	±5%	±5%
32														32	76	86	10	0.131579	±10mg/dL	±10mg/dL
33														33	65	67	2	0.0307692	±5mg/dL	±5mg/dL
34														34	99	94	-5	-0.0505051	±5mg/dL	±5mg/dL
35														35	207	198	-9	-0.0434783	±5%	±5%
36														36	256	256	0	0	±5%	±5%
37														37	58	59	1	0.0172414	±5mg/dL	±5mg/dL
38														38	528	554	26	0.0492424	±5%	±5%
39														39	40	36	-4	-0.1	±5mg/dL	±5mg/dL
40														40	82	84	2	0.0243902	±5mg/dL	±5mg/dL
41														41	153	153	0	0	±5%	±5%
42														42	88	85	-3	-0.0340909	±5mg/dL	±5mg/dL
43														43	216	221	5	0.0231481	±5%	±5%
44														44	188	173	-15	-0.0797872	±10%	±10%
45														45	125	130	5	0.04	±5%	±5%
46														46	69	69	0	0	±5mg/dL	±5mg/dL
47														47	36	38	2	0.0555556	±5mg/dL	±5mg/dL
48														48	70	70	0	0	±5mg/dL	±5mg/dL
49														49	99	110	11	0.111111	±15mg/dL	±15mg/dL
50														50	81	78	-3	-0.037037	±5mg/dL	±5mg/dL
51														51	367	372	5	0.013624	±5%	±5%
52														52	124	130	6	0.0483871	±5%	±5%
53														53	284	280	-4	-0.0140845	±5%	±5%
54														54	131	132	1	0.00763359	±5%	±5%
55														55	342	364	22	0.0643275	±10%	±10%
56														56	308	308	0	0	±5%	±5%
57														57	104	98	-6	-0.0576923	±10%	±10%
58														58	159	147	-12	-0.0754717	±10%	±10%
59														59	63	75	12	0.190476	±15mg/dL	±15mg/dL
60														60	195	215	20	0.102564	±15%	±15%
61														61	176	184	8	0.0454545	±5%	±5%
62														62	271	282	11	0.0405904	±5%	±5%
63														63	116	121	5	0.0431034	±5%	±5%
64														64	378	374	-4	-0.010582	±5%	±5%
65														65	139	143	4	0.028777	±5%	±5%
66														66	75	63	-12	-0.16	±15mg/dL	±15mg/dL
67														67	110	119	9	0.0818182	±10%	±10%
68														68	142	138	-4	-0.028169	±5%	±5%
69														69	106	100	-6	-0.0566038	±10%	±10%
70														70	121	121	0	0	±5%	±5%
71														71	276	260	-16	-0.057971	±10%	±10%
72														72	159	158	-1	-0.00628931	±5%	±5%
73														73	105	120	15	0.142857	±15%	±15%
74														74	454	471	17	0.0374449	±5%	±5%
75														75	75	85	10	0.133333	±10mg/dL	±10mg/dL
76														76	50	49	-1	-0.02	±5mg/dL	±5mg/dL
77														77	389	416	27	0.0694087	±10%	±10%
78														78	188	200	12	0.0638298	±10%	±10%
79														79	350	372	22	0.0628571	±10%	±10%
80														80	142	142	0	0	±5%	±5%
81														81	332	321	-11	-0.0331325	±5%	±5%
82														82	173	180	7	0.0404624	±5%	±5%
83														83	170	169	-1	-0.00588235	±5%	±5%
84														84	118	120	2	0.0169492	±5%	±5%
85														85	148	145	-3	-0.0202703	±5%	±5%
86														86	159	162	3	0.0188679	±5%	±5%
87														87	110	109	-1	-0.00909091	±5%	±5%
88														88	408	403	-5	-0.0122549	±5%	±5%
89														89	105	92	-13	-0.12381	±15%	±15%
90														90	103	104	1	0.00970874	±5%	±5%
91														91	113	117	4	0.0353982	±5%	±5%
92														92	49	49	0	0	±5mg/dL	±5mg/dL
93														93	168	183	15	0.0892857	±10%	±10%
94														94	430	428	-2	-0.00465116	±5%	±5%
95														95	255	275	20	0.0784314	±10%	±10%
96														96	304	304	0	0	±5%	±5%
97														97	77	66	-11	-0.142857	±15mg/dL	±15mg/dL
98														98	105	111	6	0.0571429	±10%	±10%
99														99	168	157	-11	-0.0654762	±10%	±10%
100														100	79	74	-5	-0.0632911	±5mg/dL	±5mg/dL
1														Data8	220	213	-7	-0.0318182	±5%	±5%
2														2	80	85	5	0.0625	±5mg/dL	±5mg/dL
3														3	167	165	-2	-0.011976	±5%	±5%
4														4	65	61	-4	-0.0615385	±5mg/dL	±5mg/dL
5														5	75	85	10	0.133333	±10mg/dL	±10mg/dL
6														6	226	212	-14	-0.0619469	±10%	±10%
7														7	123	120	-3	-0.0243902	±5%	±5%
8														8	172	162	-10	-0.0581395	±10%	±10%
9														9	218	226	8	0.0366972	±5%	±5%
10														10	164	167	3	0.0182927	±5%	±5%
11														11	222	200	-22	-0.0990991	±10%	±10%
12														12	106	110	4	0.0377358	±5%	±5%
13														13	80	73	-7	-0.0875	±10mg/dL	±10mg/dL
14														14	160	167	7	0.04375	±5%	±5%
15														15	114	128	14	0.122807	±15%	±15%
16														16	259	255	-4	-0.015444	±5%	±5%
17														17	192	191	-1	-0.00520833	±5%	±5%
18														18	413	409	-4	-0.00968523	±5%	±5%
19														19	65	60	-5	-0.0769231	±5mg/dL	±5mg/dL
20														20	374	375	1	0.0026738	±5%	±5%
21														21	127	134	7	0.0551181	±10%	±10%
22														22	84	75	-9	-0.107143	±10mg/dL	±10mg/dL
23														23	365	356	-9	-0.0246575	±5%	±5%
24														24	163	172	9	0.0552147	±10%	±10%
25														25	130	134	4	0.0307692	±5%	±5%
26														26	264	247	-17	-0.0643939	±10%	±10%
27														27	41	40	-1	-0.0243902	±5mg/dL	±5mg/dL
28														28	160	156	-4	-0.025	±5%	±5%
29														29	270	277	7	0.0259259	±5%	±5%
30														30	119	110	-9	-0.0756303	±10%	±10%
31														31	208	208	0	0	±5%	±5%
32														32	76	79	3	0.0394737	±5mg/dL	±5mg/dL
33														33	65	68	3	0.0461538	±5mg/dL	±5mg/dL
34														34	99	92	-7	-0.0707071	±10mg/dL	±10mg/dL
35														35	207	204	-3	-0.0144928	±5%	±5%
36														36	256	258	2	0.0078125	±5%	±5%
37														37	58	61	3	0.0517241	±5mg/dL	±5mg/dL
38														38	528	540	12	0.0227273	±5%	±5%
39														39	40	34	-6	-0.15	±10mg/dL	±10mg/dL
40														40	82	82	0	0	±5mg/dL	±5mg/dL
41														41	153	144	-9	-0.0588235	±10%	±10%
42														42	88	89	1	0.0113636	±5mg/dL	±5mg/dL
43														43	216	222	6	0.0277778	±5%	±5%
44														44	188	174	-14	-0.0744681	±10%	±10%
45														45	125	124	-1	-0.008	±5%	±5%
46														46	69	76	7	0.101449	±10mg/dL	±10mg/dL
47														47	36	37	1	0.0277778	±5mg/dL	±5mg/dL
48														48	70	74	4	0.0571429	±5mg/dL	±5mg/dL
49														49	99	114	15	0.151515	±15mg/dL	±15mg/dL
50														50	81	72	-9	-0.111111	±10mg/dL	±10mg/dL
51														51	367	370	3	0.00817439	±5%	±5%
52														52	124	128	4	0.0322581	±5%	±5%
53														53	284	289	5	0.0176056	±5%	±5%
54														54	131	138	7	0.0534351	±10%	±10%
55														55	342	371	29	0.0847953	±10%	±10%
56														56	308	317	9	0.0292208	±5%	±5%
57														57	104	97	-7	-0.0673077	±10%	±10%
58														58	159	155	-4	-0.0251572	±5%	±5%
59														59	63	65	2	0.031746	±5mg/dL	±5mg/dL
60														60	195	213	18	0.0923077	±10%	±10%
61														61	176	175	-1	-0.00568182	±5%	±5%
62														62	271	248	-23	-0.0848708	±10%	±10%
63														63	116	111	-5	-0.0431034	±5%	±5%
64														64	378	378	0	0	±5%	±5%
65														65	139	146	7	0.0503597	±10%	±10%
66														66	75	66	-9	-0.12	±10mg/dL	±10mg/dL
67														67	110	119	9	0.0818182	±10%	±10%
68														68	142	136	-6	-0.0422535	±5%	±5%
69														69	106	100	-6	-0.0566038	±10%	±10%
70														70	121	103	-18	-0.14876	±15%	±15%
71														71	276	251	-25	-0.0905797	±10%	±10%
72														72	159	144	-15	-0.0943396	±10%	±10%
73														73	105	106	1	0.00952381	±5%	±5%
74														74	454	455	1	0.00220264	±5%	±5%
75														75	75	78	3	0.04	±5mg/dL	±5mg/dL
76														76	50	46	-4	-0.08	±5mg/dL	±5mg/dL
77														77	389	388	-1	-0.00257069	±5%	±5%
78														78	188	180	-8	-0.0425532	±5%	±5%
79														79	350	346	-4	-0.0114286	±5%	±5%
80														80	142	127	-15	-0.105634	±15%	±15%
81														81	332	330	-2	-0.0060241	±5%	±5%
82														82	173	163	-10	-0.0578035	±10%	±10%
83														83	170	149	-21	-0.123529	±15%	±15%
84														84	118	122	4	0.0338983	±5%	±5%
85														85	148	148	0	0	±5%	±5%
86														86	159	153	-6	-0.0377358	±5%	±5%
87														87	110	98	-12	-0.109091	±15%	±15%
88														88	408	411	3	0.00735294	±5%	±5%
89														89	105	94	-11	-0.104762	±15%	±15%
90														90	103	108	5	0.0485437	±5%	±5%
91														91	113	116	3	0.0265487	±5%	±5%
92														92	49	49	0	0	±5mg/dL	±5mg/dL
93														93	168	183	15	0.0892857	±10%	±10%
94														94	430	420	-10	-0.0232558	±5%	±5%
95														95	255	271	16	0.0627451	±10%	±10%
96														96	304	303	-1	-0.00328947	±5%	±5%
97														97	77	62	-15	-0.194805	±15mg/dL	±15mg/dL
98														98	105	114	9	0.0857143	±10%	±10%
99														99	168	146	-22	-0.130952	±15%	±15%
100														100	79	77	-2	-0.0253165	±5mg/dL	±5mg/dL
1														Data9	220	214	-6	-0.0272727	±5%	±5%
2														2	80	83	3	0.0375	±5mg/dL	±5mg/dL
3														3	167	189	22	0.131737	±15%	±15%
4														4	65	68	3	0.0461538	±5mg/dL	±5mg/dL
5														5	75	78	3	0.04	±5mg/dL	±5mg/dL
6														6	226	248	22	0.0973451	±10%	±10%
7														7	123	135	12	0.097561	±10%	±10%
8														8	172	186	14	0.0813953	±10%	±10%
9														9	218	226	8	0.0366972	±5%	±5%
10														10	164	179	15	0.0914634	±10%	±10%
11														11	222	217	-5	-0.0225225	±5%	±5%
12														12	106	110	4	0.0377358	±5%	±5%
13														13	80	87	7	0.0875	±10mg/dL	±10mg/dL
14														14	160	159	-1	-0.00625	±5%	±5%
15														15	114	129	15	0.131579	±15%	±15%
16														16	259	277	18	0.0694981	±10%	±10%
17														17	192	204	12	0.0625	±10%	±10%
18														18	413	410	-3	-0.00726392	±5%	±5%
19														19	65	69	4	0.0615385	±5mg/dL	±5mg/dL
20														20	374	364	-10	-0.026738	±5%	±5%
21														21	127	119	-8	-0.0629921	±10%	±10%
22														22	84	82	-2	-0.0238095	±5mg/dL	±5mg/dL
23														23	365	374	9	0.0246575	±5%	±5%
24														24	163	142	-21	-0.128834	±15%	±15%
25														25	130	112	-18	-0.138462	±15%	±15%
26														26	264	261	-3	-0.0113636	±5%	±5%
27														27	41	42	1	0.0243902	±5mg/dL	±5mg/dL
28														28	160	181	21	0.13125	±15%	±15%
29														29	270	262	-8	-0.0296296	±5%	±5%
30														30	119	114	-5	-0.0420168	±5%	±5%
31														31	208	207	-1	-0.00480769	±5%	±5%
32														32	76	83	7	0.0921053	±10mg/dL	±10mg/dL
33														33	65	68	3	0.0461538	±5mg/dL	±5mg/dL
34														34	99	85	-14	-0.141414	±15mg/dL	±15mg/dL
35														35	207	195	-12	-0.057971	±10%	±10%
36														36	256	254	-2	-0.0078125	±5%	±5%
37														37	58	47	-11	-0.189655	±15mg/dL	±15mg/dL
38														38	528	566	38	0.0719697	±10%	±10%
39														39	40	39	-1	-0.025	±5mg/dL	±5mg/dL
40														40	82	84	2	0.0243902	±5mg/dL	±5mg/dL
41														41	153	172	19	0.124183	±15%	±15%
42														42	88	89	1	0.0113636	±5mg/dL	±5mg/dL
43														43	216	216	0	0	±5%	±5%
44														44	188	208	20	0.106383	±15%	±15%
45														45	125	126	1	0.008	±5%	±5%
46														46	69	68	-1	-0.0144928	±5mg/dL	±5mg/dL
47														47	36	36	0	0	±5mg/dL	±5mg/dL
48														48	70	72	2	0.0285714	±5mg/dL	±5mg/dL
49														49	99	101	2	0.020202	±5mg/dL	±5mg/dL
50														50	81	88	7	0.0864198	±10mg/dL	±10mg/dL
51														51	367	361	-6	-0.0163488	±5%	±5%
52														52	124	125	1	0.00806452	±5%	±5%
53														53	284	293	9	0.0316901	±5%	±5%
54														54	131	129	-2	-0.0152672	±5%	±5%
55														55	342	339	-3	-0.00877193	±5%	±5%
56														56	308	281	-27	-0.0876623	±10%	±10%
57														57	104	110	6	0.0576923	±10%	±10%
58														58	159	157	-2	-0.0125786	±5%	±5%
59														59	63	67	4	0.0634921	±5mg/dL	±5mg/dL
60														60	195	200	5	0.025641	±5%	±5%
61														61	176	170	-6	-0.0340909	±5%	±5%
62														62	271	279	8	0.0295203	±5%	±5%
63														63	116	122	6	0.0517241	±10%	±10%
64														64	378	399	21	0.0555556	±10%	±10%
65														65	139	154	15	0.107914	±15%	±15%
66														66	75	76	1	0.0133333	±5mg/dL	±5mg/dL
67														67	110	115	5	0.0454545	±5%	±5%
68														68	142	128	-14	-0.0985915	±10%	±10%
69														69	106	120	14	0.132075	±15%	±15%
70														70	121	112	-9	-0.0743802	±10%	±10%
71														71	276	303	27	0.0978261	±10%	±10%
72														72	159	175	16	0.100629	±15%	±15%
73														73	105	109	4	0.0380952	±5%	±5%
74														74	454	504	50	0.110132	±15%	±15%
75														75	75	77	2	0.0266667	±5mg/dL	±5mg/dL
76														76	50	45	-5	-0.1	±5mg/dL	±5mg/dL
77														77	389	418	29	0.0745501	±10%	±10%
78														78	188	203	15	0.0797872	±10%	±10%
79														79	350	360	10	0.0285714	±5%	±5%
80														80	142	144	2	0.0140845	±5%	±5%
81														81	332	320	-12	-0.0361446	±5%	±5%
82														82	173	173	0	0	±5%	±5%
83														83	170	177	7	0.0411765	±5%	±5%
84														84	118	124	6	0.0508475	±10%	±10%
85														85	148	141	-7	-0.0472973	±5%	±5%
86														86	159	174	15	0.0943396	±10%	±10%
87														87	110	106	-4	-0.0363636	±5%	±5%
88														88	408	388	-20	-0.0490196	±5%	±5%
89														89	105	112	7	0.0666667	±10%	±10%
90														90	103	110	7	0.0679612	±10%	±10%
91														91	113	120	7	0.0619469	±10%	±10%
92														92	49	50	1	0.0204082	±5mg/dL	±5mg/dL
93														93	168	168	0	0	±5%	±5%
94														94	430	462	32	0.0744186	±10%	±10%
95														95	255	268	13	0.0509804	±10%	±10%
96														96	304	304	0	0	±5%	±5%
97														97	77	68	-9	-0.116883	±10mg/dL	±10mg/dL
98														98	105	99	-6	-0.0571429	±10%	±10%
99														99	168	166	-2	-0.0119048	±5%	±5%
100														100	79	81	2	0.0253165	±5mg/dL	±5mg/dL
1														Data10	220	224	4	0.0181818	±5%	±5%
2														2	80	84	4	0.05	±5mg/dL	±5mg/dL
3														3	167	172	5	0.0299401	±5%	±5%
4														4	65	64	-1	-0.0153846	±5mg/dL	±5mg/dL
5														5	75	80	5	0.0666667	±5mg/dL	±5mg/dL
6														6	226	224	-2	-0.00884956	±5%	±5%
7														7	123	140	17	0.138211	±15%	±15%
8														8	172	177	5	0.0290698	±5%	±5%
9														9	218	223	5	0.0229358	±5%	±5%
10														10	164	169	5	0.0304878	±5%	±5%
11														11	222	235	13	0.0585586	±10%	±10%
12														12	106	116	10	0.0943396	±10%	±10%
13														13	80	75	-5	-0.0625	±5mg/dL	±5mg/dL
14														14	160	162	2	0.0125	±5%	±5%
15														15	114	111	-3	-0.0263158	±5%	±5%
16														16	259	277	18	0.0694981	±10%	±10%
17														17	192	184	-8	-0.0416667	±5%	±5%
18														18	413	413	0	0	±5%	±5%
19														19	65	62	-3	-0.0461538	±5mg/dL	±5mg/dL
20														20	374	369	-5	-0.013369	±5%	±5%
21														21	127	127	0	0	±5%	±5%
22														22	84	76	-8	-0.0952381	±10mg/dL	±10mg/dL
23														23	365	336	-29	-0.0794521	±10%	±10%
24														24	163	175	12	0.0736196	±10%	±10%
25														25	130	128	-2	-0.0153846	±5%	±5%
26														26	264	258	-6	-0.0227273	±5%	±5%
27														27	41	46	5	0.121951	±5mg/dL	±5mg/dL
28														28	160	173	13	0.08125	±10%	±10%
29														29	270	273	3	0.0111111	±5%	±5%
30														30	119	119	0	0	±5%	±5%
31														31	208	216	8	0.0384615	±5%	±5%
32														32	76	83	7	0.0921053	±10mg/dL	±10mg/dL
33														33	65	68	3	0.0461538	±5mg/dL	±5mg/dL
34														34	99	100	1	0.010101	±5mg/dL	±5mg/dL
35														35	207	207	0	0	±5%	±5%
36														36	256	256	0	0	±5%	±5%
37														37	58	59	1	0.0172414	±5mg/dL	±5mg/dL
38														38	528	526	-2	-0.00378788	±5%	±5%
39														39	40	37	-3	-0.075	±5mg/dL	±5mg/dL
40														40	82	84	2	0.0243902	±5mg/dL	±5mg/dL
41														41	153	158	5	0.0326797	±5%	±5%
42														42	88	89	1	0.0113636	±5mg/dL	±5mg/dL
43														43	216	223	7	0.0324074	±5%	±5%
44														44	188	189	1	0.00531915	±5%	±5%
45														45	125	137	12	0.096	±10%	±10%
46														46	69	71	2	0.0289855	±5mg/dL	±5mg/dL
47														47	36	41	5	0.138889	±5mg/dL	±5mg/dL
48														48	70	76	6	0.0857143	±10mg/dL	±10mg/dL
49														49	99	106	7	0.0707071	±10mg/dL	±10mg/dL
50														50	81	77	-4	-0.0493827	±5mg/dL	±5mg/dL
51														51	367	387	20	0.0544959	±10%	±10%
52														52	124	130	6	0.0483871	±5%	±5%
53														53	284	291	7	0.0246479	±5%	±5%
54														54	131	133	2	0.0152672	±5%	±5%
55														55	342	355	13	0.0380117	±5%	±5%
56														56	308	312	4	0.012987	±5%	±5%
57														57	104	111	7	0.0673077	±10%	±10%
58														58	159	160	1	0.00628931	±5%	±5%
59														59	63	68	5	0.0793651	±5mg/dL	±5mg/dL
60														60	195	199	4	0.0205128	±5%	±5%
61														61	176	188	12	0.0681818	±10%	±10%
62														62	271	283	12	0.0442804	±5%	±5%
63														63	116	120	4	0.0344828	±5%	±5%
64														64	378	378	0	0	±5%	±5%
65														65	139	151	12	0.0863309	±10%	±10%
66														66	75	74	-1	-0.0133333	±5mg/dL	±5mg/dL
67														67	110	110	0	0	±5%	±5%
68														68	142	154	12	0.084507	±10%	±10%
69														69	106	100	-6	-0.0566038	±10%	±10%
70														70	121	128	7	0.0578512	±10%	±10%
71														71	276	276	0	0	±5%	±5%
72														72	159	154	-5	-0.0314465	±5%	±5%
73														73	105	114	9	0.0857143	±10%	±10%
74														74	454	435	-19	-0.0418502	±5%	±5%
75														75	75	88	13	0.173333	±15mg/dL	±15mg/dL
76														76	50	50	0	0	±5mg/dL	±5mg/dL
77														77	389	419	30	0.0771208	±10%	±10%
78														78	188	187	-1	-0.00531915	±5%	±5%
79														79	350	347	-3	-0.00857143	±5%	±5%
80														80	142	132	-10	-0.0704225	±10%	±10%
81														81	332	338	6	0.0180723	±5%	±5%
82														82	173	169	-4	-0.0231214	±5%	±5%
83														83	170	168	-2	-0.0117647	±5%	±5%
84														84	118	124	6	0.0508475	±10%	±10%
85														85	148	144	-4	-0.027027	±5%	±5%
86														86	159	157	-2	-0.0125786	±5%	±5%
87														87	110	102	-8	-0.0727273	±10%	±10%
88														88	408	442	34	0.0833333	±10%	±10%
89														89	105	107	2	0.0190476	±5%	±5%
90														90	103	107	4	0.038835	±5%	±5%
91														91	113	109	-4	-0.0353982	±5%	±5%
92														92	49	46	-3	-0.0612245	±5mg/dL	±5mg/dL
93														93	168	175	7	0.0416667	±5%	±5%
94														94	430	420	-10	-0.0232558	±5%	±5%
95														95	255	255	0	0	±5%	±5%
96														96	304	309	5	0.0164474	±5%	±5%
97														97	77	64	-13	-0.168831	±15mg/dL	±15mg/dL
98														98	105	117	12	0.114286	±15%	±15%
99														99	168	162	-6	-0.0357143	±5%	±5%
100														100	79	76	-3	-0.0379747	±5mg/dL	±5mg/dL
